# Supplementary material for: Genome-wide identification, evolution and expression analysis of bone morphogenetic protein (BMP) gene family in chinese soft-shell turtle (Pelodiscus sinensis)
Source: Front Genet. 2023 Feb 1;14:1109478. doi: 10.3389/fgene.2023.1109478 (PMC9928969; doi:10.3389/fgene.2023.1109478)
Supplement: Supplementary file 1 [file DataSheet1.ZIP]

Archive with 8 entries (8 files):
- Annexes/Annex 1.protein accession.xlsx
- Annexes/Annex 2.motif sequences.xlsx
- Annexes/Annex 3.qRT-PCR validation data.xls
- Annexes/Annex 4.TFs annotated in the genome.xlsx
- Annexes/Annex 5.TFs existed  in the transcripts of gonads.xlsx
- Annexes/Annex 6.Gene density.xls
- Annexes/Table S1 PS transcription factors.xlsx
- Annexes/Table S2 Homo transcription factors.xlsx
