# Supplementary material for: Genome-wide identification, evolution and expression analysis of bone morphogenetic protein (BMP) gene family in chinese soft-shell turtle (Pelodiscus sinensis)
Source: Front Genet. 2023 Feb 1;14:1109478. doi: 10.3389/fgene.2023.1109478 (PMC9928969; doi:10.3389/fgene.2023.1109478)
Supplement: Supplementary file 1 [file DataSheet1.ZIP › Annexes/Annex 1.protein accession.xlsx]

## Sheet: Sheet1
Species	protein name	accession
Homo sapiens	muellerian-inhibiting factor preproprotein	NP_000470.3
Mus musculus	bone morphogenetic protein 4 preproprotein	NP_031580.2
Mus musculus	bone morphogenetic protein 6 preproprotein	NP_031582.1
Mus musculus	bone morphogenetic protein 8B preproprotein	NP_031585.2
Homo sapiens	embryonic growth/differentiation factor 1 precursor	NP_001483.3
Homo sapiens	growth/differentiation factor 2 preproprotein	NP_057288.1
Homo sapiens	growth/differentiation factor 3 preproprotein	NP_065685.1
Homo sapiens	growth/differentiation factor 5 preproprotein	NP_000548.2
Homo sapiens	growth/differentiation factor 6 preproprotein	NP_001001557.1
Homo sapiens	growth/differentiation factor 7 preproprotein	NP_878248.2
Homo sapiens	growth/differentiation factor 9 isoform 1 preproprotein	NP_005251.1
Homo sapiens	growth/differentiation factor 10 preproprotein	NP_004953.1
Homo sapiens	growth/differentiation factor 11 preproprotein	NP_005802.1
Homo sapiens	growth/differentiation factor 15 preproprotein	NP_004855.2
Homo sapiens	inhibin alpha chain preproprotein	NP_002182.1
Homo sapiens	inhibin beta A chain preproprotein	NP_002183.1
Homo sapiens	inhibin beta B chain preproprotein	NP_002184.2
Homo sapiens	inhibin beta C chain preproprotein	NP_005529.1
Homo sapiens	inhibin beta E chain preproprotein	NP_113667.1
Homo sapiens	left-right determination factor 1 preproprotein	NP_066277.1
Homo sapiens	left-right determination factor 2 isoform 1 preproprotein	NP_003231.2
Homo sapiens	growth/differentiation factor 8 preproprotein	NP_005250.1
Homo sapiens	nodal homolog isoform 1 preproprotein	NP_060525.3
Homo sapiens	transforming growth factor beta-1 proprotein preproprotein	NP_000651.3
Homo sapiens	transforming growth factor beta-2 proprotein isoform 1 precursor	NP_001129071.1
Homo sapiens	transforming growth factor beta-3 proprotein isoform 1 preproprotein	NP_001316868.1
Homo sapiens	Select seq ref|NP_000470.3| muellerian-inhibiting factor preproprotein	NP_000470.3
Homo sapiens	bone morphogenetic protein 2 preproprotein	NP_001191.1
Homo sapiens	bone morphogenetic protein 4 isoform a preproprotein	NP_001334845.1
Homo sapiens	bone morphogenetic protein 6 preproprotein	NP_001709.1
Homo sapiens	bone morphogenetic protein 8B preproprotein	NP_001711.2
Homo sapiens	growth/differentiation factor 2 preproprotein	NP_057288.1
Homo sapiens	growth/differentiation factor 11 preproprotein	NP_005802.1
Homo sapiens	bone morphogenetic protein 3 preproprotein	NP_001192.4
Homo sapiens	bone morphogenetic protein 5 isoform 1 preproprotein	NP_066551.1
Homo sapiens	bone morphogenetic protein 7 preproprotein	NP_001710.1
Homo sapiens	bone morphogenetic protein 8A preproprotein	NP_861525.2
Homo sapiens	bone morphogenetic protein 10 preproprotein	NP_055297.1
Homo sapiens	bone morphogenetic protein 15 preproprotein	NP_005439.2
Gallus gallus	bone morphogenetic protein 2 precursor	NP_001385099.1
Anas platyrhynchos	bone morphogenetic protein 2	XP_027309108.1
Homo sapiens	bone morphogenetic protein 2 preproprotein	NP_001191.1
Mus musculus	bone morphogenetic protein 2 preproprotein	NP_031579.2
Danio rerio	bone morphogenetic protein 2 precursor	NP_571434.1
Danio rerio	bone morphogenetic protein 2b precursor	NP_571435.1
Xenopus tropicalis	bone morphogenetic protein 2 precursor	NP_001015963.1
Mauremys mutica	bone morphogenetic protein 2	XP_044867917.1
Mauremys mutica	bone morphogenetic protein 2-like	XP_044854719.1
Chrysemys picta bellii	bone morphogenetic protein 2	XP_005287486.1
Chrysemys picta bellii	bone morphogenetic protein 2-like	XP_008171286.1
Chelonia mydas	bone morphogenetic protein 2	XP_037752094.1
Oryzias latipes	bone morphogenetic protein 2 precursor	NP_001098378.1
Bufo gargarizans	bone morphogenetic protein 2	XP_044146487.1
Bufo gargarizans	bone morphogenetic protein 2-like	XP_044137574.1
Gallus gallus	bone morphogenetic protein 3 isoform X1	XP_046796085.1
Gallus gallus	bone morphogenetic protein 3 isoform X2	XP_040554885.1
Gallus gallus	bone morphogenetic protein 3 precursor	NP_001029991.2
Anas platyrhynchos	bone morphogenetic protein 3 isoform X1	XP_027312782.1
Anas platyrhynchos	bone morphogenetic protein 3 isoform X2	XP_038034457.1
Homo sapiens	bone morphogenetic protein 3 isoform X1	XP_006714354.1
Mus musculus	bone morphogenetic protein 3 isoform 1 precursor	NP_001297606.1
Mus musculus	bone morphogenetic protein 3 isoform 2 preproprotein	NP_775580.1
Danio rerio	bone morphogenetic protein 3	NP_001071233.1
Xenopus tropicalis	bone morphogenetic protein 3	XP_002934044.1
Mauremys mutica	bone morphogenetic protein 3	XP_044875706.1
Chrysemys picta bellii	bone morphogenetic protein 3	XP_008163908.1
Chelonia mydas	bone morphogenetic protein 3	XP_027683764.2
Oryzias latipes	bone morphogenetic protein 3	XP_004073050.1
Bufo gargarizans	bone morphogenetic protein 3	XP_044135341.1
Mauremys mutica	bone morphogenetic protein 5 isoform X1	XP_044867684.1
Mauremys mutica	bone morphogenetic protein 5 isoform X2	XP_044867685.1
Danio rerio	bone morphogenetic protein 5 precursor	NP_957345.1
Xenopus tropicalis	bone morphogenetic protein 5	XP_004914553.1
Chrysemys picta bellii	bone morphogenetic protein 5	XP_005300257.1
Chelonia mydas	bone morphogenetic protein 5	XP_007055132.2
Oryzias latipes	bone morphogenetic protein 5	XP_004077471.1
Bufo gargarizans	bone morphogenetic protein 5	XP_044147718.1
Gallus gallus	bone morphogenetic protein 5 isoform X1	XP_046794470.1
Gallus gallus	bone morphogenetic protein 5 isoform X2	XP_046794471.1
Gallus gallus	bone morphogenetic protein 5 isoform X3	XP_046794472.1
Gallus gallus	bone morphogenetic protein 5 isoform X4	XP_015140306.1
Anas platyrhynchos	bone morphogenetic protein 5 isoform X1	XP_038033318.1
Anas platyrhynchos	bone morphogenetic protein 5 isoform X2	XP_038033319.1
Homo sapiens	bone morphogenetic protein 5 isoform 2 precursor	NP_001316683.1
Mus musculus	bone morphogenetic protein 5 preproprotein	NP_031581.2
Gallus gallus	bone morphogenetic protein 7	XP_417496.6
Anas platyrhynchos	bone morphogenetic protein 7	XP_005010531.3
Mus musculus	bone morphogenetic protein 7 preproprotein	NP_031583.2
Danio rerio	bone morphogenetic protein 7	NP_001070614.1
Danio rerio	bone morphogenetic protein 7a precursor	NP_571396.1
Danio rerio	bone morphogenetic protein 7b	NP_001070614.2
Xenopus laevis	bone morphogenetic protein 7, gene 1 L homeolog	NP_001080866.1
Xenopus laevis	bone morphogenetic protein 7	XP_018093692.1
Xenopus laevis	bone morphogenetic protein 7 precursor	NP_001079934.1
Xenopus laevis	bone morphogenetic protein 7-like	XP_018110976.1
Mauremys mutica	bone morphogenetic protein 7	XP_044841147.1
Chrysemys picta bellii	bone morphogenetic protein 7 isoform X1	XP_005305896.1
Chrysemys picta bellii	bone morphogenetic protein 7 isoform X2	XP_005305897.1
Chrysemys picta bellii	bone morphogenetic protein 7 isoform X3	XP_008164157.1
Chelonia mydas	bone morphogenetic protein 7	XP_007059832.1
Oryzias latipes	bone morphogenetic protein 7	XP_004069123.1
Oryzias latipes	bone morphogenetic protein 7 isoform X1	XP_004070841.1
Oryzias latipes	bone morphogenetic protein 7 isoform X2	XP_011475604.1
Bufo gargarizans	bone morphogenetic protein 7	XP_044153295.1
Gallus gallus	bone morphogenetic protein 8B	XP_003642631.4
Anas platyrhynchos	bone morphogenetic protein 8A isoform X1	XP_038023103.1
Anas platyrhynchos	bone morphogenetic protein 8A isoform X2	XP_038023104.1
Mus musculus	bone morphogenetic protein 8A isoform 1 precursor	NP_001242948.1
Mus musculus	bone morphogenetic protein 8A isoform 2 preproprotein	NP_031584.1
Danio rerio	bone morphogenetic protein 8A	NP_001038436.1
Xenopus laevis	bone morphogenetic protein 8A	XP_018105085.1
Mauremys mutica	bone morphogenetic protein 8A-like	XP_044853533.1
Chrysemys picta bellii	bone morphogenetic protein 8A	XP_005302180.1
Chelonia mydas	bone morphogenetic protein 8A	XP_037737625.1
Oryzias latipes	bone morphogenetic protein 8A isoform X1	XP_020562839.1
Oryzias latipes	bone morphogenetic protein 8A isoform X2	XP_011479316.1
Bufo gargarizans	bone morphogenetic protein 8A-like isoform X1	XP_044142420.1
Bufo gargarizans	bone morphogenetic protein 8A-like isoform X2	XP_044142421.1
Gallus gallus	bone morphogenetic protein 10 precursor	NP_001264975.1
Anas platyrhynchos	bone morphogenetic protein 10	XP_038023068.1
Mus musculus	bone morphogenetic protein 10 preproprotein	NP_033886.2
Danio rerio	bone morphogenetic protein 10 precursor	NP_001124072.1
Xenopus tropicalis	bone morphogenetic protein 10	XP_002935357.1
Mauremys mutica	bone morphogenetic protein 10	XP_044863185.1
Chrysemys picta bellii	bone morphogenetic protein 10	XP_005285253.1
Chelonia mydas	bone morphogenetic protein 10	XP_007065539.2
Oryzias latipes	bone morphogenetic protein 10	XP_004072919.1
Bufo gargarizans	bone morphogenetic protein 10	XP_044139048.1
Gallus gallus	bone morphogenetic protein 15 precursor	NP_001006589.2
Anas platyrhynchos	bone morphogenetic protein 15	XP_027321165.2
Mus musculus	bone morphogenetic protein 15 preproprotein	NP_033887.1
Danio rerio	bone morphogenetic protein 15 precursor	NP_001018320.1
Xenopus tropicalis	bone morphogenetic protein 15	XP_002936834.2
Mauremys mutica	bone morphogenetic protein 15	XP_044885006.1
Chrysemys picta bellii	bone morphogenetic protein 15	XP_005279243.2
Chelonia mydas	bone morphogenetic protein 15	XP_027674423.2
Oryzias latipes	bone morphogenetic protein 15	XP_004079992.1
Bufo gargarizans	bone morphogenetic protein 15	XP_044124491.1
Caretta caretta	bone morphogenetic protein 2-like	XP_048713455.1
Mauremys mutica	bone morphogenetic protein 2-like	XP_044876137.1
Chrysemys picta bellii	bone morphogenetic protein 2-like isoform X1	XP_005295294.2
Dermochelys coriacea	bone morphogenetic protein 2-like	XP_038266533.1
Terrapene carolina triunguis	bone morphogenetic protein 2-like	XP_024066857.1
Mauremys reevesii	bone morphogenetic protein 2-like	XP_039403671.1
