# Supplementary material for: Genome-wide identification, evolution and expression analysis of bone morphogenetic protein (BMP) gene family in chinese soft-shell turtle (Pelodiscus sinensis)
Source: Front Genet. 2023 Feb 1;14:1109478. doi: 10.3389/fgene.2023.1109478 (PMC9928969; doi:10.3389/fgene.2023.1109478)
Supplement: Supplementary file 1 [file DataSheet1.ZIP › Annexes/Annex 2.motif sequences.xlsx]

## Sheet: Homo sapiens
Motif	Squences
motif 1	LYVSFRDJGWDDWIIAPPGYAAYYCEGECSFPLADHLNATNHAIVQTLVH
motif 2	VPKPCCVPTKLSAISVLYFDD
motif 3	NLVERDKEFGHQEPHHKEFRFDLTQIPEGEAVTAAEFRIYK
motif 4	RESDLFLLDTRTVHASDEGWLVFDVTAASBRWVVKPHKNLGLQLYVETLD
motif 5	LKKYRNMVVEACGCR
motif 6	GHSVBPKLAGLVGRRGPRSKQPFMVAFFKASEVPIRTPRAVRPRRRRQ
motif 7	GFIYRRLRAQERREVQREILSVLGLPHRPRP
motif 8	SAPLYMLDLYNAYAGD
motif 9	PLASAQDSHFLGDADMVMSFV
motif 10	HFLNETLHISIYQVVQEHSN
motif 11	QDNRRPGSVDDYNSSEGRQACRKHE
motif 12	FNLSSIPKHEEITSAELRLY
motif 13	NTVRSFHHEE
motif 14	HVRISRSLPQGEGNWAQJRPLLVTFGHDGKGH

## Sheet: Pelodiscus sinensis
Motif	Squences
motif 1	LYVDFRDJGWQDWIIAPEGYAAYYCDGECSFPLNEHMNATNHAIVQTLVH
motif 2	VPKPCCAPTKLNAISVLYFDDNSNVILKKYRBMVVRSCGCH
motif 3	HYKEFRFDLTQIPHGEAVTAAEFRIYKDRSYNRFENETIKISIYQIJKEH
motif 4	GWLVFDITVTSNHWVINPQNNLGLQLCVETGDGRSINVKSAGLIGRHGPQ
motif 5	KQPFMVAFFKASEVLFRSVRAANNKRKNQNRNKSSSHQDSSRMPSVADYN
motif 6	RIQLSRMTPLTTQSPPLASLRDTNFLNDADMVMSFVNLVERDKDFSHQRR
motif 7	MLDLYNAMTNEEDTDELEYSLRESMGGVTRGVRKGYSTSPN
motif 8	DNRVHSSFIHRRLRNHERREIQREILSILGLPHRPRPFSPGKQASSAPLF
motif 9	RDADLFLLDTRKTQA
motif 10	SEQKQACKKHE
motif 11	RLIALNASGWEVFDITQAVRRWIGNESSNHGFLV
motif 12	PQYMLDLYNAVAG
motif 13	LMFPDH
