# Supplementary material for: Genome-wide identification, evolution and expression analysis of bone morphogenetic protein (BMP) gene family in chinese soft-shell turtle (Pelodiscus sinensis)
Source: Front Genet. 2023 Feb 1;14:1109478. doi: 10.3389/fgene.2023.1109478 (PMC9928969; doi:10.3389/fgene.2023.1109478)
Supplement: Supplementary file 1 [file DataSheet1.ZIP › Annexes/Annex 3.qRT-PCR validation data.xls]

## Sheet: Bmp2
Sample Name	Target Name	CT			Internal reference	Expression	Average expression
9f1	bmp2	29.5922	-29.5922	1.23558e-09	0.000115102	1.07346e-05	0.250634
9f1	bmp2	25.1363	-25.1363	2.71157e-08	9.57464e-06	0.00283203
9f1	bmp2	21.8969	-21.8969	2.56088e-07	3.41879e-07	0.74906
9f2	bmp2	24.5122	-24.5122	4.17931e-08	3.41003e-06	0.0122559	0.0165059
9f2	bmp2	22.497	-22.497	1.68943e-07	5.78573e-06	0.0291999
9f2	bmp2	21.4406	-21.4406	3.51341e-07	4.35796e-05	0.00806206
9f3	BMP2	25.2946	-25.2946	2.42974e-08	5.11988e-07	0.047457	0.0548355
9f3	BMP2	24.1623	-24.1623	5.32611e-08	7.37738e-07	0.0721952
9f3	BMP2	24.7285	-24.7285	3.59737e-08	8.02014e-07	0.0448542
9m1	bmp2	23.5216	-23.5216	8.30421e-08	1.33505e-06	0.0622014	0.0225947
9m1	bmp2	25.1734	-25.1734	2.64265e-08	8.5879e-06	0.00307718
9m1	bmp2	24.0116	-24.0116	5.91262e-08	2.35981e-05	0.00250555
9m2	bmp2	19.3514	-19.3514	1.49502e-06	0.000166243	0.00899294	0.00587907
9m2	bmp2	19.2255	-19.2255	1.63134e-06	0.000284796	0.00572809
9m2	bmp2	18.8175	-18.8175	2.16461e-06	0.00074228	0.00291617
9m3	BMP2	25.2637	-25.2637	2.48245e-08	1.09734e-05	0.00226225	0.00233817
9m3	BMP2	25.1758	-25.1758	2.63838e-08	8.5028e-06	0.00310296
9m3	BMP2	25.3516	-25.3516	2.33573e-08	1.41618e-05	0.00164931
16f1	BMP2	27.1646	-27.1646	6.64731e-09	2.03556e-06	0.0032656	0.00780408
16f1	BMP2	27.9392	-27.9392	3.88555e-09	5.4262e-07	0.00716072
16f1	BMP2	26.3899	-26.3899	1.13721e-08	8.75723e-07	0.0129859
16f2	BMP2	27.9738	-27.9738	3.79352e-09	5.58167e-09	0.67964	0.409379
16f2	BMP2	28.1491	-28.1491	3.35944e-09	1.94067e-08	0.173107
16f2	BMP2	27.7985	-27.7985	4.2837e-09	1.14114e-08	0.375389
16m1	BMP2	38.5829	-38.5829	2.42879e-12	1.30441e-06	1.86198e-06	0.000317428
16m1	BMP2	32.1374	-32.1374	2.11675e-10	5.90746e-07	0.000358317
16m1	BMP2	32.5556	-32.5556	1.58411e-10	2.67539e-07	0.000592105
16m2	BMP2	29.8397	-29.8397	1.0408e-09	7.21872e-06	0.000144181	0.000267333
16m2	BMP2	29.7231	-29.7231	1.12836e-09	4.62056e-06	0.000244203
16m2	BMP2	29.6066	-29.6066	1.22328e-09	2.95753e-06	0.000413614
16f3	BMP2	25.264	-25.264	2.48187e-08	9.19477e-08	0.269921	0.310245
16f3	BMP2	24.9719	-24.9719	3.03886e-08	8.08645e-08	0.375796
16f3	BMP2	25.5561	-25.5561	2.02696e-08	7.11172e-08	0.285017
16m3	BMP2	23.9419	-23.9419	6.20554e-08	5.11362e-06	0.0121353	0.0204973
16m3	BMP2	22.8624	-22.8624	1.31141e-07	4.39927e-06	0.0298096
16m3	BMP2	23.0371	-23.0371	1.16187e-07	5.94396e-06	0.019547
6m-f1	BMP2	15.6196	-15.6196	1.98627e-05	1.21489e-05	1.63494	1.85006
6m-f1	BMP2	15.7432	-15.7432	1.82318e-05	7.86436e-06	2.31829
6m-f1	BMP2	15.9672	-15.9672	1.56095e-05	9.77461e-06	1.59694
6m-m1	BMP2	17.3209	-17.3209	6.10794e-06	0.000338482	0.0180451	0.0170109
6m-m1	BMP2	17.834	-17.834	4.27997e-06	0.000246445	0.0173668
6m-m1	BMP2	17.0712	-17.0712	7.26194e-06	0.00046489	0.0156208
6m-f2	bmp2	19.9659	-19.9659	9.7649e-07	1.76987e-05	0.055173	0.0569436
6m-f2	bmp2	19.9898	-19.9898	9.60431e-07	1.85153e-05	0.0518722
6m-f2	bmp2	20.7034	-20.7034	5.85684e-07	9.18206e-06	0.0637857
6m-f3	bmp2	19.9048	-19.9048	1.01872e-06	1.61406e-05	0.0631152	0.0686388
6m-f3	bmp2	20.2554	-20.2554	7.98926e-07	1.16683e-05	0.0684696
6m-f3	bmp2	20.2676	-20.2676	7.92235e-07	1.06581e-05	0.0743316
6m-m2	bmp2	28.2948	-28.2948	3.03671e-09	4.68151e-06	0.000648661	0.00047028
6m-m2	bmp2	27.8166	-27.8166	4.23037e-09	9.05845e-06	0.000467008
6m-m2	bmp2	28.9239	-28.9239	1.9635e-09	6.65207e-06	0.000295172
6m-m3	bmp2	28.0843	-28.0843	3.51388e-09	7.16045e-06	0.000490735	0.00055846
6m-m3	bmp2	26.9499	-26.9499	7.71383e-09	1.26226e-05	0.000611112
6m-m3	bmp2	27.2593	-27.2593	6.22474e-09	1.08533e-05	0.000573535
9f1	ef1a	13.0848	-13.0848	0.000115102
9f1	ef1a	16.6723	-16.6723	9.57464e-06
9f1	ef1a	21.48	-21.48	3.41879e-07
9f2	ef1a	18.1618	-18.1618	3.41003e-06
9f2	ef1a	17.3991	-17.3991	5.78573e-06
9f2	ef1a	14.486	-14.486	4.35796e-05
9f3	ef1a	20.8974	-20.8974	5.11988e-07
9f3	ef1a	20.3704	-20.3704	7.37738e-07
9f3	ef1a	20.2499	-20.2499	8.02014e-07
9m1	ef1a	19.5147	-19.5147	1.33505e-06
9m1	ef1a	16.8293	-16.8293	8.5879e-06
9m1	ef1a	15.371	-15.371	2.35981e-05
9m2	ef1a	12.5544	-12.5544	0.000166243
9m2	ef1a	11.7778	-11.7778	0.000284796
9m2	ef1a	10.3957	-10.3957	0.00074228
9m3	ef1a	16.4756	-16.4756	1.09734e-05
9m3	ef1a	16.8436	-16.8436	8.5028e-06
9m3	ef1a	16.1076	-16.1076	1.41618e-05
16f1	ef1a	20.4683	-20.4683	6.89336e-07
16f1	ef1a	20.8136	-20.8136	5.4262e-07
16f1	ef1a	20.123	-20.123	8.75723e-07
16f2	ef1a	24.4167	-24.4167	4.46533e-08
16f2	ef1a	24.6189	-24.6189	3.88134e-08
16f2	ef1a	24.385	-24.385	4.56454e-08
16m1	ef1a	19.5482	-19.5482	1.30441e-06
16m1	ef1a	20.691	-20.691	5.90746e-07
16m1	ef1a	21.8337	-21.8337	2.67539e-07
16m2	ef1a	17.0798	-17.0798	7.21872e-06
16m2	ef1a	17.7235	-17.7235	4.62056e-06
16m2	ef1a	18.3672	-18.3672	2.95753e-06
16f3	ef1a	23.3746	-23.3746	9.19477e-08
16f3	ef1a	20.2381	-20.2381	8.08605e-07
16f3	ef1a	23.7452	-23.7452	7.11172e-08
16m3	ef1a	19.4269	-19.4269	1.41882e-06
16m3	ef1a	17.7943	-17.7943	4.39927e-06
16m3	ef1a	17.3601	-17.3601	5.94396e-06
6m-f1	ef1a	16.3288	-16.3288	1.21489e-05
6m-f1	ef1a	16.9562	-16.9562	7.86436e-06
6m-f1	ef1a	16.6425	-16.6425	9.77461e-06
6m-m1	ef1a	11.5286	-11.5286	0.000338482
6m-m1	ef1a	11.9864	-11.9864	0.000246445
6m-m1	ef1a	11.0708	-11.0708	0.00046489
6m-f2	ef1a	15.786	-15.786	1.76987e-05
6m-f2	ef1a	15.7209	-15.7209	1.85153e-05
6m-f2	ef1a	16.7327	-16.7327	9.18206e-06
6m-f3	ef1a	15.9189	-15.9189	1.61406e-05
6m-f3	ef1a	16.387	-16.387	1.16683e-05
6m-f3	ef1a	16.5177	-16.5177	1.06581e-05
6m-m2	ef1a	17.7046	-17.7046	4.68151e-06
6m-m2	ef1a	16.7523	-16.7523	9.05845e-06
6m-m2	ef1a	17.1978	-17.1978	6.65207e-06
6m-m3	ef1a	17.0915	-17.0915	7.16045e-06
6m-m3	ef1a	16.2736	-16.2736	1.26226e-05
6m-m3	ef1a	16.4915	-16.4915	1.08533e-05

## Sheet: Bmp5
Sample Name	Target Name	CT			Internal reference	Expression	Average expression	Average expression	normalized
9f1	bmp5	22.704	-22.704	1.46356e-07	0.000115102	0.00127153	0.00719052	0.0154438	0.524096
9f1	bmp5	22.6514	-22.6514	1.51789e-07	9.57464e-06	0.0158532
9f1	bmp5	22.6916	-22.6916	1.47623e-07	3.31974e-05	0.00444682
9f2	bmp5	23.1628	-23.1628	1.06486e-07	3.41003e-06	0.0312272	0.0193535
9f2	bmp5	22.798	-22.798	1.3713e-07	5.78573e-06	0.0237014
9f2	bmp5	22.8047	-22.8047	1.36487e-07	4.35796e-05	0.00313191
9f3	BMP5	26.4403	-26.4403	1.09817e-08	5.11988e-07	0.0214492	0.0197874
9f3	BMP5	27.6389	-27.6389	4.7847e-09	7.37738e-07	0.00648564
9f3	BMP5	25.2417	-25.2417	2.52051e-08	8.02014e-07	0.0314272
9m1	bmp5	23.8205	-23.8205	6.74995e-08	1.33505e-06	0.0505594	0.0182017	0.00849971	0.288444
9m1	bmp5	24.99	-24.99	3.00097e-08	8.5879e-06	0.00349442
9m1	bmp5	26.1958	-26.1958	1.30104e-08	2.35981e-05	0.000551332
9m2	bmp5	21.5931	-21.5931	3.16108e-07	0.000166243	0.00190147	0.00170421
9m2	bmp5	20.2951	-20.2951	7.77246e-07	0.000284796	0.00272913
9m2	bmp5	21.4143	-21.4143	3.57806e-07	0.00074228	0.000482037
9m3	BMP5	24.178	-24.178	5.26873e-08	1.09734e-05	0.00480138	0.0055932
9m3	BMP5	25.8597	-25.8597	1.64232e-08	8.5028e-06	0.00193151
9m3	BMP5	22.7448	-22.7448	1.4228e-07	1.41618e-05	0.0100467
16f1	BMP5	28.3325	-28.3325	2.95857e-09	9.19477e-08	0.0321767	0.0382083	0.0181797	0.61694
16f1	BMP5	27.7564	-27.7564	4.41049e-09	8.08645e-08	0.0545417
16f1	BMP5	28.9085	-28.9085	1.98462e-09	7.11172e-08	0.0279064
16m2	BMP5	24.7166	-24.7166	3.62714e-08	5.11362e-06	0.0070931	0.00697299
16m2	BMP5	24.7371	-24.7371	3.57584e-08	4.39927e-06	0.00812827
16m2	BMP5	24.8156	-24.8156	3.38663e-08	5.94396e-06	0.0056976
16F2	bmp5	28.2175	-28.2175	3.20389e-09	1.30441e-06	0.0024562	0.00935782
16F2	bmp5	29.1442	-29.1442	1.68546e-09	5.90746e-07	0.0028531
16F2	bmp5	27.2908	-27.2908	6.0903e-09	2.67539e-07	0.0227642
16F3	bmp5	25.8239	-25.8239	1.68352e-08	7.21872e-06	0.00233217	0.00356534	0.00171169	0.0580873
16F3	bmp5	25.923	-25.923	1.57183e-08	4.62056e-06	0.00340181
16F3	bmp5	26.022	-26.022	1.46754e-08	2.95753e-06	0.00496204
16M2	bmp5	33.8886	-33.8886	6.28797e-11	2.03556e-06	3.08906e-05	7.28585e-05
16M2	bmp5	33.8886	-33.8886	6.28797e-11	5.4262e-07	0.000115882
16M2	bmp5	33.8886	-33.8886	6.28797e-11	8.75723e-07	7.18032e-05
16M3	bmp5	36.4484	-36.4484	1.06646e-11	5.58167e-09	0.00191064	0.00149686
16M3	bmp5	35.9699	-35.9699	1.48591e-11	1.94067e-08	0.000765669
16M3	bmp5	35.4913	-35.4913	2.07034e-11	1.14114e-08	0.00181428
6M-F1	BMP5	19.9918	-19.9918	9.59125e-07	1.21489e-05	0.0789477	0.0850562	0.0294675	1
6M-F1	BMP5	20.0612	-20.0612	9.1409e-07	7.86436e-06	0.116232
6M-F1	BMP5	20.7017	-20.7017	5.86367e-07	9.77461e-06	0.0599888
6M-F2	bmp5	25.0523	-25.0523	2.87409e-08	1.76987e-05	0.0016239	0.00159769
6M-F2	bmp5	25.917	-25.917	1.5784e-08	1.85153e-05	0.000852481
6M-F2	bmp5	25.4865	-25.4865	2.12719e-08	9.18206e-06	0.00231668
6M-F3	bmp5	26.1023	-26.1023	1.38813e-08	1.61406e-05	0.000860021	0.00174864
6M-F3	bmp5	24.5137	-24.5137	4.17489e-08	1.16683e-05	0.00357796
6M-F3	bmp5	26.7912	-26.7912	8.61092e-09	1.06581e-05	0.000807922
6M-M1	bmp5	31.6954	-31.6954	2.87563e-10	4.68151e-06	6.14253e-05	6.36267e-05	0.000335126	0.0113727
6M-M1	bmp5	30.7439	-30.7439	5.5613e-10	9.05845e-06	6.13935e-05
6M-M1	bmp5	31.0406	-31.0406	4.5275e-10	6.65207e-06	6.80615e-05
6M-M2	bmp5	30.767	-30.767	5.47297e-10	7.16045e-06	7.64334e-05	4.11587e-05
6M-M2	bmp5	31.9366	-31.9366	2.43285e-10	1.26226e-05	1.92738e-05
6M-M2	bmp5	31.6277	-31.6277	3.01383e-10	1.08533e-05	2.77688e-05
6M-M3	BMP5	21.5311	-21.5311	3.29987e-07	0.000338482	0.000974905	0.000900593
6M-M3	BMP5	21.6965	-21.6965	2.94244e-07	0.000246445	0.00119395
6M-M3	BMP5	21.9446	-21.9446	2.4775e-07	0.00046489	0.000532922
9f1	ef1a	13.0848	-13.0848	0.000115102
9f1	ef1a	16.6723	-16.6723	9.57464e-06
9f1	ef1a	14.8786	-14.8786	3.31974e-05
9f2	ef1a	18.1618	-18.1618	3.41003e-06
9f2	ef1a	17.3991	-17.3991	5.78573e-06
9f2	ef1a	14.486	-14.486	4.35796e-05
9f3	ef1a	20.8974	-20.8974	5.11988e-07
9f3	ef1a	20.3704	-20.3704	7.37738e-07
9f3	ef1a	20.2499	-20.2499	8.02014e-07
9m1	ef1a	19.5147	-19.5147	1.33505e-06
9m1	ef1a	16.8293	-16.8293	8.5879e-06
9m1	ef1a	15.371	-15.371	2.35981e-05
9m2	ef1a	12.5544	-12.5544	0.000166243
9m2	ef1a	11.7778	-11.7778	0.000284796
9m2	ef1a	10.3957	-10.3957	0.00074228
9m3	ef1a	16.4756	-16.4756	1.09734e-05
9m3	ef1a	16.8436	-16.8436	8.5028e-06
9m3	ef1a	16.1076	-16.1076	1.41618e-05
16F1	ef1a	18.9061	-18.9061	2.03556e-06
16F1	ef1a	20.8136	-20.8136	5.4262e-07
16F1	ef1a	20.123	-20.123	8.75723e-07
16M1	ef1a	19.5482	-19.5482	1.30441e-06
16M1	ef1a	20.691	-20.691	5.90746e-07
16M1	ef1a	21.8337	-21.8337	2.67539e-07
16F2	ef1a	19.5482	-19.5482	1.30441e-06
16F2	ef1a	20.691	-20.691	5.90746e-07
16F2	ef1a	21.8337	-21.8337	2.67539e-07
16F3	ef1a	17.0798	-17.0798	7.21872e-06
16F3	ef1a	17.7235	-17.7235	4.62056e-06
16F3	ef1a	18.3672	-18.3672	2.95753e-06
16M2	ef1a	20.4683	-20.4683	6.89336e-07
16M2	ef1a	20.8136	-20.8136	5.4262e-07
16M2	ef1a	20.123	-20.123	8.75723e-07
16M3	ef1a	24.4167	-24.4167	4.46533e-08
16M3	ef1a	24.6189	-24.6189	3.88134e-08
16M3	ef1a	24.385	-24.385	4.56454e-08
6m-f1	ef1a	16.3288	-16.3288	1.21489e-05
6m-f1	ef1a	16.9562	-16.9562	7.86436e-06
6m-f1	ef1a	16.6425	-16.6425	9.77461e-06
6m-m1	ef1a	11.5286	-11.5286	0.000338482
6m-m1	ef1a	11.9864	-11.9864	0.000246445
6m-m1	ef1a	11.0708	-11.0708	0.00046489
6m-f2	ef1a	15.786	-15.786	1.76987e-05
6m-f2	ef1a	15.7209	-15.7209	1.85153e-05
6m-f2	ef1a	16.7327	-16.7327	9.18206e-06
6m-f3	ef1a	15.9189	-15.9189	1.61406e-05
6m-f3	ef1a	16.387	-16.387	1.16683e-05
6m-f3	ef1a	16.5177	-16.5177	1.06581e-05
6m-m2	ef1a	17.7046	-17.7046	4.68151e-06
6m-m2	ef1a	16.7523	-16.7523	9.05845e-06
6m-m2	ef1a	17.1978	-17.1978	6.65207e-06
6m-m3	ef1a	17.0915	-17.0915	7.16045e-06
6m-m3	ef1a	16.2736	-16.2736	1.26226e-05
6m-m3	ef1a	16.4915	-16.4915	1.08533e-05

## Sheet: BMP2bl
Sample Name	Target Name	CT			Internal reference	Expression	Average expression	Average expression	normalized
9f1	bmp2bl	36.0437	-36.0437	1.41175e-11	3.48682e-05	4.04881e-07	3.46865e-07	2.31698e-05	0.0120651
9f1	bmp2bl	36.6559	-36.6559	9.23569e-12	3.28695e-05	2.80981e-07
9f1	bmp2bl	36.479	-36.479	1.04403e-11	2.94314e-05	3.54732e-07
9f2	bmp2bl	36.7706	-36.7706	8.52984e-12	1.0851e-05	7.86088e-07	1.00873e-06
9f2	bmp2bl	36.4141	-36.4141	1.09214e-11	1.17587e-05	9.28785e-07
9f2	bmp2bl	36.0575	-36.0575	1.39834e-11	1.06635e-05	1.31133e-06
9f3	BMP2bl	35.5177	-35.5177	2.03282e-11	5.11988e-07	3.97044e-05	6.81538e-05
9f3	BMP2bl	33.4243	-33.4243	8.67524e-11	7.37738e-07	0.000117592
9f3	BMP2bl	34.6218	-34.6218	3.78266e-11	8.02014e-07	4.71645e-05
9m1	bmp2bl	29.1488	-29.1488	1.68012e-09	2.4318e-05	6.90897e-05	8.21172e-05	8.88287e-05	0.0462553
9m1	bmp2bl	29.1479	-29.1479	1.6812e-09	2.30725e-05	7.28662e-05
9m1	bmp2bl	29.1469	-29.1469	1.68229e-09	1.61145e-05	0.000104396
9m2	bmp2bl	27.2221	-27.2221	6.38762e-09	0.00012946	4.93403e-05	4.23578e-05
9m2	bmp2bl	26.4567	-26.4567	1.08578e-08	0.000207098	5.2428e-05
9m2	bmp2bl	26.8394	-26.8394	8.32798e-09	0.000329105	2.53049e-05
9m3	BMP2bl	29.4993	-29.4993	1.31771e-09	1.09734e-05	0.000120083	0.000142011
9m3	BMP2bl	29.1299	-29.1299	1.70223e-09	8.5028e-06	0.000200196
9m3	BMP2bl	29.3146	-29.3146	1.49768e-09	1.41618e-05	0.000105755
16f1	BMP2bl	34.7242	-34.7242	3.52353e-11	2.03556e-06	1.73099e-05	4.08271e-05	0.000479227	0.249545
16f1	BMP2bl	34.7242	-34.7242	3.52353e-11	5.4262e-07	6.49356e-05
16f1	BMP2bl	34.7242	-34.7242	3.52353e-11	8.75723e-07	4.02357e-05
16f2	BMP2bl	33.6019	-33.6019	7.67032e-11	9.19477e-08	0.000834204	0.000952865
16f2	BMP2bl	33.5644	-33.5644	7.8723e-11	8.08645e-08	0.000973517
16f2	BMP2bl	33.6394	-33.6394	7.47352e-11	7.11172e-08	0.00105087
16f3	BMP2bl	31.6019	-31.6019	3.06813e-10	7.35582e-07	0.000417102	0.000443988
16f3	BMP2bl	31.5644	-31.5644	3.14892e-10	8.08605e-07	0.000389426
16f3	BMP2bl	31.6394	-31.6394	2.98941e-10	5.68938e-07	0.000525437
16m1	BMP2bl	28.789	-28.789	2.15595e-09	1.30441e-06	0.00165281	0.00445359	0.0019204	1
16m1	BMP2bl	28.789	-28.789	2.15595e-09	5.90746e-07	0.00364953
16m1	BMP2bl	28.789	-28.789	2.15595e-09	2.67539e-07	0.00805844
16m2	BMP2bl	30.5074	-30.5074	6.55194e-10	7.21872e-06	9.07633e-05	0.00010583
16m2	BMP2bl	31.5153	-31.5153	3.25795e-10	4.62056e-06	7.05098e-05
16m2	BMP2bl	31.0113	-31.0113	4.62016e-10	2.95753e-06	0.000156217
16m3	BMP2bl	27.045	-27.045	7.22154e-09	5.11362e-06	0.00141222	0.00120178
16m3	BMP2bl	27.4671	-27.4671	5.38986e-09	4.39927e-06	0.00122517
16m3	BMP2bl	27.3729	-27.3729	5.7535e-09	5.94396e-06	0.000967957
6M-F1	BMP2bl	31.8479	-31.8479	2.58725e-10	1.21489e-05	2.12962e-05	3.07575e-05	4.0101e-05	0.0208816
6M-F1	BMP2bl	31.5121	-31.5121	3.26512e-10	7.86436e-06	4.15179e-05
6M-F1	BMP2bl	31.6935	-31.6935	2.87945e-10	9.77461e-06	2.94585e-05
6M-F2	bmp2bl	31.2244	-31.2244	3.98595e-10	1.76987e-05	2.25212e-05	2.46823e-05
6M-F2	bmp2bl	31.384	-31.384	3.56852e-10	1.85153e-05	1.92733e-05
6M-F2	bmp2bl	31.653	-31.653	2.96144e-10	9.18206e-06	3.22525e-05
6M-F3	bmp2bl	29.3578	-29.3578	1.45356e-09	1.61406e-05	9.00564e-05	6.48632e-05
6M-F3	bmp2bl	32.3277	-32.3277	1.85515e-10	1.16683e-05	1.5899e-05
6M-F3	bmp2bl	29.9795	-29.9795	9.44675e-10	1.06581e-05	8.86343e-05
6M-m1	bmp2bl	30.3762	-30.3762	7.17563e-10	4.68151e-06	0.000153276	0.000320562	0.000247552	0.128907
6M-m1	bmp2bl	28.4906	-28.4906	2.65145e-09	9.05845e-06	0.000292704
6M-m1	bmp2bl	28.1189	-28.1189	3.43051e-09	6.65207e-06	0.000515705
6M-m2	bmp2bl	28.0049	-28.0049	3.71276e-09	7.16045e-06	0.000518509	0.000353852
6M-m2	bmp2bl	28.1127	-28.1127	3.44528e-09	1.26226e-05	0.000272945
6M-m2	bmp2bl	28.3457	-28.3457	2.93149e-09	1.08533e-05	0.000270102
6M-m3	BMP2bl	25.2241	-25.2241	2.55152e-08	0.000338482	7.53813e-05	6.82433e-05
6M-m3	BMP2bl	25.5809	-25.5809	1.99246e-08	0.000246445	8.08482e-05
6M-m3	BMP2bl	25.4025	-25.4025	2.25473e-08	0.00046489	4.85003e-05
9f1	ef1a	14.8077	-14.8077	3.48682e-05
9f1	ef1a	14.8929	-14.8929	3.28695e-05
9f1	ef1a	15.0523	-15.0523	2.94314e-05
9f2	ef1a	16.4918	-16.4918	1.0851e-05
9f2	ef1a	16.3759	-16.3759	1.17587e-05
9f2	ef1a	16.517	-16.517	1.06635e-05
9f3	ef1a	20.8974	-20.8974	5.11988e-07
9f3	ef1a	20.3704	-20.3704	7.37738e-07
9f3	ef1a	20.2499	-20.2499	8.02014e-07
9m1	ef1a	15.3276	-15.3276	2.4318e-05
9m1	ef1a	15.4035	-15.4035	2.30725e-05
9m1	ef1a	15.9213	-15.9213	1.61145e-05
9m2	ef1a	12.9152	-12.9152	0.00012946
9m2	ef1a	12.2374	-12.2374	0.000207098
9m2	ef1a	11.5692	-11.5692	0.000329105
9m3	ef1a	16.4756	-16.4756	1.09734e-05
9m3	ef1a	16.8436	-16.8436	8.5028e-06
9m3	ef1a	16.1076	-16.1076	1.41618e-05
16f1	ef1a	20.4683	-20.4683	6.89336e-07
16f1	ef1a	20.8136	-20.8136	5.4262e-07
16f1	ef1a	20.123	-20.123	8.75723e-07
16f2	ef1a	24.4167	-24.4167	4.46533e-08
16f2	ef1a	24.6189	-24.6189	3.88134e-08
16f2	ef1a	24.385	-24.385	4.56454e-08
16m1	ef1a	19.5482	-19.5482	1.30441e-06
16m1	ef1a	20.691	-20.691	5.90746e-07
16m1	ef1a	21.8337	-21.8337	2.67539e-07
16m2	ef1a	17.0798	-17.0798	7.21872e-06
16m2	ef1a	17.7235	-17.7235	4.62056e-06
16m2	ef1a	18.3672	-18.3672	2.95753e-06
16f3	ef1a	20.3746	-20.3746	7.35582e-07
16f3	ef1a	20.2381	-20.2381	8.08605e-07
16f3	ef1a	20.7452	-20.7452	5.68938e-07
16m3	ef1a	17.7943	-17.7943	4.39927e-06
16m3	ef1a	17.7943	-17.7943	4.39927e-06
16m3	ef1a	17.3601	-17.3601	5.94396e-06
6m-f1	ef1a	16.3288	-16.3288	1.21489e-05
6m-f1	ef1a	16.9562	-16.9562	7.86436e-06
6m-f1	ef1a	16.6425	-16.6425	9.77461e-06
6m-m1	ef1a	11.5286	-11.5286	0.000338482
6m-m1	ef1a	11.9864	-11.9864	0.000246445
6m-m1	ef1a	11.0708	-11.0708	0.00046489
6m-f2	ef1a	15.786	-15.786	1.76987e-05
6m-f2	ef1a	15.7209	-15.7209	1.85153e-05
6m-f2	ef1a	16.7327	-16.7327	9.18206e-06
6m-f3	ef1a	15.9189	-15.9189	1.61406e-05
6m-f3	ef1a	16.387	-16.387	1.16683e-05
6m-f3	ef1a	16.5177	-16.5177	1.06581e-05
6m-m2	ef1a	17.7046	-17.7046	4.68151e-06
6m-m2	ef1a	16.7523	-16.7523	9.05845e-06
6m-m2	ef1a	17.1978	-17.1978	6.65207e-06
6m-m3	ef1a	17.0915	-17.0915	7.16045e-06
6m-m3	ef1a	16.2736	-16.2736	1.26226e-05
6m-m3	ef1a	16.4915	-16.4915	1.08533e-05

## Sheet: BMP15l
Sample Name	Target Name	CT			Internal reference	Expression	Average expression	Average expression	normalized
9f1	bmp15l	29.885	-29.885	1.00857e-09	3.48682e-05	2.89251e-05	0.00018525	0.000426042	0.00069733
9f1	bmp15l	26.6077	-26.6077	9.77887e-09	3.28695e-05	0.000297506
9f1	bmp15l	27.1426	-27.1426	6.7492e-09	2.94314e-05	0.00022932
9f2	bmp15l	24.8041	-24.8041	3.41371e-08	2.4318e-05	0.00140378	0.00108468
9f2	bmp15l	26.3894	-26.3894	1.13761e-08	2.30725e-05	0.000493059
9f2	bmp15l	25.4464	-25.4464	2.18705e-08	1.61145e-05	0.0013572
9f3	BMP15l	37.1345	-37.1345	6.62819e-12	5.11988e-07	1.2946e-05	8.19795e-06
9f3	BMP15l	38.3513	-38.3513	2.85182e-12	7.37738e-07	3.86563e-06
9f3	BMP15l	37.2213	-37.2213	6.24147e-12	8.02014e-07	7.78224e-06
9m1	bmp15l	34.1441	-34.1441	5.26741e-11	1.0851e-05	4.85431e-06	3.01066e-05	5.75701e-05	9.42285e-05
9m1	bmp15l	31.0062	-31.0062	4.63669e-10	1.17587e-05	3.94318e-05
9m1	bmp15l	30.9239	-30.9239	4.90881e-10	1.06635e-05	4.60337e-05
9m2	bmp15l	25.7114	-25.7114	1.82012e-08	0.00012946	0.000140593	0.000142339
9m2	bmp15l	24.5965	-24.5965	3.94209e-08	0.000207098	0.000190349
9m2	bmp15l	24.9146	-24.9146	3.1619e-08	0.000329105	9.60755e-05
9m3	BMP15l	38.3213	-38.3213	2.91175e-12	1.09734e-05	2.65346e-07	2.64551e-07
9m3	BMP15l	38.4125	-38.4125	2.73325e-12	8.5028e-06	3.21452e-07
9m3	BMP15l	38.3125	-38.3125	2.92942e-12	1.41618e-05	2.06854e-07
16f1	bmp15l	35.0372	-35.0372	2.83627e-11	2.01916e-06	1.40468e-05	6.58659e-06	0.000137543	0.000225124
16f1	bmp15l	37.0104	-37.0104	7.22361e-12	2.22097e-06	3.25245e-06
16f1	bmp15l	37.6791	-37.6791	4.5442e-12	1.84686e-06	2.4605e-06
16f2	bmp15l	38.5627	-38.5627	2.46299e-12	1.55569e-06	1.58321e-06	1.88585e-06
16f2	bmp15l	38.5627	-38.5627	2.46299e-12	1.45945e-06	1.68761e-06
16f2	bmp15l	38.5627	-38.5627	2.46299e-12	1.03195e-06	2.38674e-06
16f3	BMP15l	34.8406	-34.8406	3.25028e-11	9.19477e-08	0.000353492	0.000404155
16f3	BMP15l	34.8406	-34.8406	3.25028e-11	8.08645e-08	0.000401942
16f3	BMP15l	34.8406	-34.8406	3.25028e-11	7.11172e-08	0.000457031
16m1	bmp15l	39.1193	-39.1193	1.67464e-12	2.53238e-06	6.6129e-07	1.0125e-05	7.66289e-05	0.000125423
16m1	bmp15l	34.9819	-34.9819	2.94718e-11	2.4742e-06	1.19117e-05
16m1	bmp15l	35.4837	-35.4837	2.08127e-11	1.16913e-06	1.78019e-05
16m2	bmp15l	33.4418	-33.4418	8.57064e-11	3.24662e-06	2.63986e-05	1.09451e-05
16m2	bmp15l	35.6803	-35.6803	1.81615e-11	3.30104e-06	5.50175e-06
16m2	bmp15l	37.9188	-37.9188	3.8485e-12	4.1164e-06	9.34919e-07
16m3	BMP15l	31.5283	-31.5283	3.2287e-10	5.11362e-06	6.31393e-05	0.000208817
16m3	BMP15l	30.1445	-30.1445	8.42539e-10	4.39927e-06	0.000191518
16m3	BMP15l	28.7534	-28.7534	2.20992e-09	5.94396e-06	0.000371793
6M-F1	BMP15l	21.3121	-21.3121	3.84081e-07	1.21489e-05	0.0316145	0.040153	0.610962	1
6M-F1	BMP15l	21.2274	-21.2274	4.07303e-07	7.86436e-06	0.051791
6M-F1	BMP15l	21.3968	-21.3968	3.62182e-07	9.77461e-06	0.0370534
6M-F2	BMP15L	21.9402	-21.9402	2.48503e-07	1.48848e-07	1.66951	1.79201
6M-F2	BMP15L	21.2274	-21.2274	4.07303e-07	4.02488e-07	1.01196
6M-F2	BMP15L	21.3968	-21.3968	3.62182e-07	1.34412e-07	2.69456
6M-F3	BMP15l	26.9572	-26.9572	7.67468e-09	2.60908e-05	0.000294152	0.000722897
6M-F3	BMP15L	26.2021	-26.2021	1.29535e-08	9.94297e-06	0.00130278
6M-F3	BMP15l	26.5797	-26.5797	9.97066e-09	1.74386e-05	0.000571759
6M-M1	BMP15L	21.7279	-21.7279	2.87911e-07	0.000338482	0.000850596	0.00113274	0.00365886	0.00598868
6M-M1	BMP15l	21.1182	-21.1182	4.39317e-07	0.000246445	0.00178262
6M-M1	BMP15l	21.4231	-21.4231	3.55646e-07	0.00046489	0.000765011
6M-M2	BMP15L	19.5948	-19.5948	1.2629e-06	0.000259524	0.00486621	0.00489299
6M-M2	BMP15L	19.0179	-19.0179	1.88378e-06	0.000667643	0.00282154
6M-M2	BMP15L	18.8526	-18.8526	2.11258e-06	0.000302177	0.00699121
6M-M3	BMP15l	22.9431	-22.9431	1.24002e-07	2.25107e-05	0.00550858	0.00495084
6M-M3	BMP15L	23.0974	-23.0974	1.11429e-07	3.94163e-05	0.00282697
6M-M3	BMP15l	22.7889	-22.7889	1.37994e-07	2.11746e-05	0.00651696
9f1	ef1a	13.0848	-13.0848	0.000115102
9f1	ef1a	16.6723	-16.6723	9.57464e-06
9f1	ef1a	14.48	-14.48	4.37605e-05
9f2	ef1a	18.1618	-18.1618	3.41003e-06
9f2	ef1a	17.3991	-17.3991	5.78573e-06
9f2	ef1a	14.486	-14.486	4.35796e-05
9f3	ef1a	20.8974	-20.8974	5.11988e-07
9f3	ef1a	20.3704	-20.3704	7.37738e-07
9f3	ef1a	20.2499	-20.2499	8.02014e-07
9m1	ef1a	19.5147	-19.5147	1.33505e-06
9m1	ef1a	16.8293	-16.8293	8.5879e-06
9m1	ef1a	15.371	-15.371	2.35981e-05
9m2	ef1a	12.5544	-12.5544	0.000166243
9m2	ef1a	11.7778	-11.7778	0.000284796
9m2	ef1a	10.3957	-10.3957	0.00074228
9m3	ef1a	16.4756	-16.4756	1.09734e-05
9m3	ef1a	16.8436	-16.8436	8.5028e-06
9m3	ef1a	16.1076	-16.1076	1.41618e-05
16F1	ef1a	18.9061	-18.9061	2.03556e-06
16F1	ef1a	20.8136	-20.8136	5.4262e-07
16F1	ef1a	20.123	-20.123	8.75723e-07
16F2	ef1a	24.4167	-24.4167	4.46533e-08
16F2	ef1a	24.6189	-24.6189	3.88134e-08
16F2	ef1a	24.385	-24.385	4.56454e-08
16F3	ef1a	20.2381	-20.2381	8.08605e-07
16F3	ef1a	20.2381	-20.2381	8.08605e-07
16F3	ef1a	20.2381	-20.2381	8.08605e-07
16M1	ef1a	19.5482	-19.5482	1.30441e-06
16M1	ef1a	20.691	-20.691	5.90746e-07
16M1	ef1a	21.8337	-21.8337	2.67539e-07
16M2	ef1a	17.0798	-17.0798	7.21872e-06
16M2	ef1a	17.7235	-17.7235	4.62056e-06
16M2	ef1a	18.3672	-18.3672	2.95753e-06
16M3	ef1a	19.4269	-19.4269	1.41882e-06
16M3	ef1a	17.7943	-17.7943	4.39927e-06
16M3	ef1a	17.3601	-17.3601	5.94396e-06
6M-F1	ef1a	16.3288	-16.3288	1.21489e-05
6M-F1	ef1a	16.9562	-16.9562	7.86436e-06
6M-F1	ef1a	16.6425	-16.6425	9.77461e-06
6M-F2	ef1a	22.6797	-22.6797	1.48848e-07
6M-F2	ef1a	21.2446	-21.2446	4.02488e-07
6M-F2	ef1a	22.8268	-22.8268	1.34412e-07
6M-F3	ef1a	15.2261	-15.2261	2.60908e-05
6M-F3	ef1a	16.6179	-16.6179	9.94297e-06
6M-F3	ef1a	15.8074	-15.8074	1.74386e-05
6M-M1	ef1a	11.5286	-11.5286	0.000338482
6M-M1	ef1a	11.9864	-11.9864	0.000246445
6M-M1	ef1a	11.0708	-11.0708	0.00046489
6M-M2	ef1a	11.9118	-11.9118	0.000259524
6M-M2	ef1a	10.5486	-10.5486	0.000667643
6M-M2	ef1a	11.6923	-11.6923	0.000302177
6M-M3	ef1a	15.439	-15.439	2.25107e-05
6M-M3	ef1a	14.6308	-14.6308	3.94163e-05
6M-M3	ef1a	15.5273	-15.5273	2.11746e-05

## Sheet: bmp2lb
Sample Name	Target Name	CT			Internal reference	Expression	Average expression	Average expression	normalized
9f1	bmp5l	34.2345	-34.2345	4.94754e-11	4.43424e-05	1.11576e-06	1.38019e-06	4.31375e-05	0.110024
9f1	bmp5l	34.0359	-34.0359	5.67775e-11	4.30045e-05	1.32027e-06
9f1	bmp5l	33.8373	-33.8373	6.51574e-11	3.82257e-05	1.70455e-06
9f2	bmp5l	28.7374	-28.7374	2.23452e-09	1.72894e-05	0.000129242	9.54259e-05
9f2	bmp5l	28.6557	-28.6557	2.36476e-09	3.03349e-05	7.79551e-05
9f2	bmp5l	29.3163	-29.3163	1.49598e-09	1.89172e-05	7.90803e-05
9f3	bmp5l	30.993	-30.993	4.67912e-10	2.59332e-05	1.80429e-05	3.26063e-05
9f3	bmp5l	30.7012	-30.7012	5.72833e-10	3.05568e-05	1.87465e-05
9f3	bmp5l	30.3898	-30.3898	7.10824e-10	1.16472e-05	6.10296e-05
9m1	bmp5l	31.6056	-31.6056	3.06038e-10	2.00275e-05	1.52809e-05	0.000121447	8.45921e-05	0.215755
9m1	bmp5l	30.6776	-30.6776	5.82252e-10	2.27408e-05	2.56039e-05
9m1	bmp5l	29.586	-29.586	1.24087e-09	3.83628e-06	0.000323457
9m2	bmp5l	26.2443	-26.2443	1.25801e-08	0.00017526	7.17796e-05	7.47858e-05
9m2	bmp5l	26.5631	-26.5631	1.00861e-08	9.39096e-05	0.000107403
9m2	bmp5l	26.7648	-26.7648	8.7696e-09	0.000194124	4.51752e-05
9m3	bmp5l	26.2666	-26.2666	1.23866e-08	0.000161596	7.66519e-05	5.75434e-05
9m3	bmp5l	26.5117	-26.5117	1.04514e-08	0.000207124	5.04593e-05
9m3	bmp5l	27.0748	-27.0748	7.07422e-09	0.000155413	4.55188e-05
16f1	bmp5l	34.4685	-34.4685	4.20671e-11	1.61725e-06	2.60115e-05	2.25782e-05	3.96801e-05	0.101205
16f1	bmp5l	34.4924	-34.4924	4.1375e-11	1.84609e-06	2.24122e-05
16f1	bmp5l	34.5164	-34.5164	4.06944e-11	2.10732e-06	1.9311e-05
16f2	bmp5l	33.3321	-33.3321	9.24792e-11	2.38204e-06	3.88236e-05	2.55676e-05
16f2	bmp5l	33.8781	-33.8781	6.33388e-11	1.80852e-06	3.50225e-05
16f2	bmp5l	37.4949	-37.4949	5.16315e-12	1.80741e-06	2.85666e-06
16f3	bmp5l	33.2325	-33.2325	9.90892e-11	1.62824e-06	6.08568e-05	7.08945e-05
16f3	bmp5l	33.4228	-33.4228	8.68415e-11	1.38869e-06	6.25346e-05
16f3	bmp5l	33.3287	-33.3287	9.26947e-11	1.03811e-06	8.9292e-05
16m1	bmp5l	30.9903	-30.9903	4.68801e-10	1.21287e-06	0.000386522	0.000274813	0.000392075	1
16m1	bmp5l	31.1726	-31.1726	4.13158e-10	1.37831e-06	0.000299757
16m1	bmp5l	31.6416	-31.6416	2.98488e-10	2.16046e-06	0.000138159
16m2	bmp5l	31.7217	-31.7217	2.82377e-10	4.25476e-06	6.63674e-05	0.000288683
16m2	bmp5l	29.1601	-29.1601	1.66704e-09	5.03983e-06	0.000330774
16m2	bmp5l	28.4347	-28.4347	2.75621e-09	5.87795e-06	0.000468907
16m3	bmp5l	29.2097	-29.2097	1.61062e-09	2.91386e-06	0.000552744	0.000612728
16m3	bmp5l	29.8257	-29.8257	1.05092e-09	4.09268e-06	0.000256781
16m3	bmp5l	28.8677	-28.8677	2.04159e-09	1.98471e-06	0.00102866
6M-F1	BMP5L	35.1722	-35.1722	2.58293e-11	1.21489e-05	2.12606e-06	2.89459e-06	3.84057e-06	0.0097955
6M-F1	BMP5L	36.0086	-36.0086	1.44657e-11	7.86436e-06	1.8394e-06
6M-F1	BMP5L	34.3358	-34.3358	4.61195e-11	9.77461e-06	4.7183e-06
6M-F2	bmp5l	32.3898	-32.3898	1.77699e-10	0.000338482	5.24988e-07	5.8483e-07
6M-F2	bmp5l	33.2324	-33.2324	9.90951e-11	0.000246445	4.02098e-07
6M-F2	bmp5l	31.2757	-31.2757	3.84651e-10	0.00046489	8.27402e-07
6M-F3	bmp5l	31.9484	-31.9484	2.41312e-10	1.76987e-05	1.36345e-05	8.04228e-06
6M-F3	bmp5l	33.1619	-33.1619	1.04054e-10	1.85153e-05	5.61988e-06
6M-F3	bmp5l	34.3797	-34.3797	4.47396e-11	9.18206e-06	4.8725e-06
6M-M1	bmp5l	29.8939	-29.8939	1.00241e-09	0.000338482	2.9615e-06	3.63158e-06	0.000260738	0.665021
6M-M1	bmp5l	29.5594	-29.5594	1.264e-09	0.000246445	5.12896e-06
6M-M1	bmp5l	29.5148	-29.5148	1.30369e-09	0.00046489	2.80429e-06
6M-M2	bmp5l	22.2075	-22.2075	2.06473e-07	0.000259524	0.000795582	0.000582859
6M-M2	bmp5l	22.282	-22.282	1.96086e-07	0.000667643	0.000293699
6M-M2	bmp5l	22.2591	-22.2591	1.99224e-07	0.000302177	0.000659297
6M-M3	BMP5L	28.4162	-28.4162	2.7917e-09	2.25107e-05	0.000124017	0.000195722
6M-M3	BMP5L	27.7159	-27.7159	4.53602e-09	3.94163e-05	0.00011508
6M-M3	BMP5L	27.0156	-27.0156	7.37022e-09	2.11746e-05	0.000348069
9f1	ef1a	14.461	-14.461	4.43424e-05
9f1	ef1a	14.5052	-14.5052	4.30045e-05
9f1	ef1a	14.6751	-14.6751	3.82257e-05
9f2	ef1a	15.8198	-15.8198	1.72894e-05
9f2	ef1a	15.0087	-15.0087	3.03349e-05
9f2	ef1a	15.6899	-15.6899	1.89172e-05
9f3	ef1a	15.2348	-15.2348	2.59332e-05
9f3	ef1a	14.9981	-14.9981	3.05568e-05
9f3	ef1a	16.3897	-16.3897	1.16472e-05
9m1	ef1a	15.6077	-15.6077	2.00275e-05
9m1	ef1a	15.4244	-15.4244	2.27408e-05
9m1	ef1a	17.9919	-17.9919	3.83628e-06
9m2	ef1a	12.4782	-12.4782	0.00017526
9m2	ef1a	13.3784	-13.3784	9.39096e-05
9m2	ef1a	12.3307	-12.3307	0.000194124
9m3	ef1a	12.5953	-12.5953	0.000161596
9m3	ef1a	12.2372	-12.2372	0.000207124
9m3	ef1a	12.6516	-12.6516	0.000155413
16f1	ef1a	19.238	-19.238	1.61725e-06
16f1	ef1a	19.0471	-19.0471	1.84609e-06
16f1	ef1a	18.8562	-18.8562	2.10732e-06
16f2	ef1a	18.6794	-18.6794	2.38204e-06
16f2	ef1a	19.0768	-19.0768	1.80852e-06
16f2	ef1a	19.0776	-19.0776	1.80741e-06
16f3	ef1a	19.2283	-19.2283	1.62824e-06
16f3	ef1a	19.4578	-19.4578	1.38869e-06
16f3	ef1a	19.8776	-19.8776	1.03811e-06
16m1	ef1a	19.6531	-19.6531	1.21287e-06
16m1	ef1a	19.4687	-19.4687	1.37831e-06
16m1	ef1a	18.8202	-18.8202	2.16046e-06
16m2	ef1a	17.8425	-17.8425	4.25476e-06
16m2	ef1a	17.5982	-17.5982	5.03983e-06
16m2	ef1a	17.3763	-17.3763	5.87795e-06
16m3	ef1a	18.3886	-18.3886	2.91386e-06
16m3	ef1a	17.8985	-17.8985	4.09268e-06
16m3	ef1a	18.9426	-18.9426	1.98471e-06
6M-F1	ef1a	16.3288	-16.3288	1.21489e-05
6M-F1	ef1a	16.9562	-16.9562	7.86436e-06
6M-F1	ef1a	16.6425	-16.6425	9.77461e-06
6M-F2	ef1a	11.5286	-11.5286	0.000338482
6M-F2	ef1a	11.9864	-11.9864	0.000246445
6M-F2	ef1a	11.0708	-11.0708	0.00046489
6M-F3	ef1a	15.786	-15.786	1.76987e-05
6M-F3	ef1a	15.7209	-15.7209	1.85153e-05
6M-F3	ef1a	16.7327	-16.7327	9.18206e-06
6M-M1	ef1a	11.5286	-11.5286	0.000338482
6M-M1	ef1a	11.9864	-11.9864	0.000246445
6M-M1	ef1a	11.0708	-11.0708	0.00046489
6M-M2	ef1a	11.9118	-11.9118	0.000259524
6M-M2	ef1a	10.5486	-10.5486	0.000667643
6M-M2	ef1a	11.6923	-11.6923	0.000302177
6M-M3	ef1a	15.439	-15.439	2.25107e-05
6M-M3	ef1a	14.6308	-14.6308	3.94163e-05
6M-M3	ef1a	15.5273	-15.5273	2.11746e-05

## Sheet: bmp3
Sample Name	Target Name	CT			Internal reference	Expression	Average expression	Average expression	normalized
9f1	bmp3	24.7894	-24.7894	3.44856e-08	0.000115102	0.000299608	0.008006	0.0296875	0.00908828
9f1	bmp3	24.8906	-24.8906	3.21497e-08	9.57464e-06	0.00335779
9f1	bmp3	27.0981	-27.0981	6.96086e-09	3.41879e-07	0.0203606
9f2	bmp3	24.0144	-24.0144	5.9012e-08	3.41003e-06	0.0173054	0.00901288
9f2	bmp3	24.346	-24.346	4.68955e-08	5.78573e-06	0.00810538
9f2	bmp3	23.7488	-23.7488	7.09406e-08	4.35796e-05	0.00162784
9f3	BMP3	24.0514	-24.0514	5.75173e-08	5.11988e-07	0.112341	0.0720436
9f3	BMP3	24.3028	-24.3028	4.83186e-08	7.37738e-07	0.0654957
9f3	BMP3	24.9566	-24.9566	3.07124e-08	8.02014e-07	0.0382941
9m1	bmp3	29.6389	-29.6389	1.19622e-09	1.33505e-06	0.000896007	0.000494006	0.00206355	0.000631719
9m1	bmp3	28.0364	-28.0364	3.63246e-09	8.5879e-06	0.000422974
9m1	bmp3	27.9535	-27.9535	3.84738e-09	2.35981e-05	0.000163038
9m2	bmp3	22.564	-22.564	1.61268e-07	0.000166243	0.000970069	0.000796689
9m2	bmp3	21.908	-21.908	2.54123e-07	0.000284796	0.000892296
9m2	bmp3	21.2837	-21.2837	3.91702e-07	0.00074228	0.000527702
9m3	BMP3	23.9578	-23.9578	6.13747e-08	1.09734e-05	0.00559305	0.00489996
9m3	BMP3	23.6644	-23.6644	7.52126e-08	8.5028e-06	0.00884563
9m3	BMP3	28.0102	-28.0102	3.69914e-09	1.41618e-05	0.000261205
16f1	bmp3	28.0722	-28.0722	3.54351e-09	2.01916e-06	0.00175495	0.000639353	1.50121	0.459567
16f1	bmp3	31.8765	-31.8765	2.53643e-10	2.22097e-06	0.000114203
16f1	bmp3	33.366	-33.366	9.03295e-11	1.84686e-06	4.89098e-05
16f2	bmp3	25.4994	-25.4994	2.1082e-08	1.55569e-06	0.0135515	0.00733417
16f2	bmp3	27.279	-27.279	6.14064e-09	1.45945e-06	0.00420749
16f2	bmp3	27.7667	-27.7667	4.37908e-09	1.03195e-06	0.00424351
16f3	BMP3	21.4814	-21.4814	3.41548e-07	9.19477e-08	3.71459	4.49564
16f3	BMP3	21.979	-21.979	2.41906e-07	8.08645e-08	2.9915
16f3	BMP3	20.9838	-20.9838	4.82234e-07	7.11172e-08	6.78083
16m1	bmp3	31.2042	-31.2042	4.04213e-10	2.53238e-06	0.000159617	0.00659314	0.14964	0.0458096
16m1	bmp3	25.7583	-25.7583	1.76193e-08	2.4742e-06	0.00712123
16m1	bmp3	26.0282	-26.0282	1.46124e-08	1.16913e-06	0.0124986
16m2	bmp3	25.2307	-25.2307	2.53981e-08	3.24662e-06	0.00782294	0.0106051
16m2	bmp3	24.6362	-24.6362	3.83493e-08	3.30104e-06	0.0116173
16m2	bmp3	24.2266	-24.2266	5.09403e-08	4.1164e-06	0.012375
16m3	BMP3	19.3141	-19.3141	1.5342e-06	5.11362e-06	0.300022	0.431722
16m3	BMP3	18.451	-18.451	2.79068e-06	4.39927e-06	0.634349
16m3	BMP3	18.8309	-18.8309	2.14455e-06	5.94396e-06	0.360795
6M-F1	BMP3	19.0852	-19.0852	1.79799e-06	1.21489e-05	0.147997	0.201235	3.26657	1
6M-F1	BMP3	18.5681	-18.5681	2.57295e-06	7.86436e-06	0.327166
6M-F1	BMP3	19.6022	-19.6022	1.25644e-06	9.77461e-06	0.128542
6M-F2	BMP3	19.8779	-19.8779	1.0379e-06	1.48848e-07	6.97288	6.3319
6M-F2	BMP3	20.2566	-20.2566	7.98289e-07	4.02488e-07	1.98338
6M-F2	BMP3	19.4992	-19.4992	1.34943e-06	1.34412e-07	10.0394
6M-F3	bmp3	19.764	-19.764	1.12317e-06	2.60908e-05	0.0430485
6M-F3	bmp3	19.2149	-19.2149	1.64335e-06	9.94297e-06	0.165278
6M-F3	bmp3	27.0571	-27.0571	7.1616e-09	1.74386e-05	0.000410676
6M-M1	BMP3	19.2877	-19.2877	1.56252e-06	0.000338482	0.00461625	0.00838755	0.0150155	0.00459672
6M-M1	BMP3	18.0147	-18.0147	3.77592e-06	0.000246445	0.0153215
6M-M1	BMP3	18.6512	-18.6512	2.42898e-06	0.00046489	0.00522484
6M-M2	BMP3	18.0013	-18.0013	3.81136e-06	0.000259524	0.014686	0.00760397
6M-M2	BMP3	18.6546	-18.6546	2.42337e-06	0.000667643	0.00362974
6M-M2	BMP3	19.4894	-19.4894	1.35865e-06	0.000302177	0.00449623
6M-M3	bmp3	21.7302	-21.7302	2.87443e-07	2.25107e-05	0.0127692	0.029055
6M-M3	bmp3	20.1903	-20.1903	8.35824e-07	3.94163e-05	0.0212051
6M-M3	bmp3	19.76	-19.76	1.12629e-06	2.11746e-05	0.0531907
9f1	ef1a	13.0848	-13.0848	0.000115102
9f1	ef1a	16.6723	-16.6723	9.57464e-06
9f1	ef1a	21.48	-21.48	3.41879e-07
9f2	ef1a	18.1618	-18.1618	3.41003e-06
9f2	ef1a	17.3991	-17.3991	5.78573e-06
9f2	ef1a	14.486	-14.486	4.35796e-05
9f3	ef1a	20.8974	-20.8974	5.11988e-07
9f3	ef1a	20.3704	-20.3704	7.37738e-07
9f3	ef1a	20.2499	-20.2499	8.02014e-07
9m1	ef1a	19.5147	-19.5147	1.33505e-06
9m1	ef1a	16.8293	-16.8293	8.5879e-06
9m1	ef1a	15.371	-15.371	2.35981e-05
9m2	ef1a	12.5544	-12.5544	0.000166243
9m2	ef1a	11.7778	-11.7778	0.000284796
9m2	ef1a	10.3957	-10.3957	0.00074228
9m3	ef1a	16.4756	-16.4756	1.09734e-05
9m3	ef1a	16.8436	-16.8436	8.5028e-06
9m3	ef1a	16.1076	-16.1076	1.41618e-05
16f1	ef1a	18.9178	-18.9178	2.01916e-06
16f1	ef1a	18.7804	-18.7804	2.22097e-06
16f1	ef1a	19.0465	-19.0465	1.84686e-06
16f2	ef1a	19.294	-19.294	1.55569e-06
16f2	ef1a	19.3861	-19.3861	1.45945e-06
16f2	ef1a	19.8862	-19.8862	1.03195e-06
16f3	ef1a	23.3746	-23.3746	9.19477e-08
16f3	ef1a	23.5599	-23.5599	8.08645e-08
16f3	ef1a	23.7452	-23.7452	7.11172e-08
16m1	ef1a	18.5911	-18.5911	2.53238e-06
16m1	ef1a	18.6246	-18.6246	2.4742e-06
16m1	ef1a	19.7061	-19.7061	1.16913e-06
16m2	ef1a	18.2326	-18.2326	3.24662e-06
16m2	ef1a	18.2086	-18.2086	3.30104e-06
16m2	ef1a	17.8902	-17.8902	4.1164e-06
16m3	ef1a	17.5772	-17.5772	5.11362e-06
16m3	ef1a	17.7943	-17.7943	4.39927e-06
16m3	ef1a	17.3601	-17.3601	5.94396e-06
6M-F1	ef1a	16.3288	-16.3288	1.21489e-05
6M-F1	ef1a	16.9562	-16.9562	7.86436e-06
6M-F1	ef1a	16.6425	-16.6425	9.77461e-06
6M-F2	ef1a	22.6797	-22.6797	1.48848e-07
6M-F2	ef1a	21.2446	-21.2446	4.02488e-07
6M-F2	ef1a	22.8268	-22.8268	1.34412e-07
6M-F3	ef1a	15.2261	-15.2261	2.60908e-05
6M-F3	ef1a	16.6179	-16.6179	9.94297e-06
6M-F3	ef1a	15.8074	-15.8074	1.74386e-05
6M-M1	ef1a	11.5286	-11.5286	0.000338482
6M-M1	ef1a	11.9864	-11.9864	0.000246445
6M-M1	ef1a	11.0708	-11.0708	0.00046489
6M-M2	ef1a	11.9118	-11.9118	0.000259524
6M-M2	ef1a	10.5486	-10.5486	0.000667643
6M-M2	ef1a	11.6923	-11.6923	0.000302177
6M-M3	ef1a	15.439	-15.439	2.25107e-05
6M-M3	ef1a	14.6308	-14.6308	3.94163e-05
6M-M3	ef1a	15.5273	-15.5273	2.11746e-05

## Sheet: bmp8a
Sample Name	Target Name	CT			Internal reference	Expression	Average expression	Average expression	normalized
9f1	bmp8a	30.9691	-30.9691	4.75731e-10	3.48682e-05	1.36437e-05	5.57467e-06	9.41655e-06	0.0121695
9f1	bmp8a	34.3904	-34.3904	4.4409e-11	3.28695e-05	1.35107e-06
9f1	bmp8a	34.1937	-34.1937	5.08951e-11	2.94314e-05	1.72927e-06
9f2	bmp8a	34.3323	-34.3323	4.62336e-11	2.4318e-05	1.90121e-06	1.47169e-06
9f2	bmp8a	34.3614	-34.3614	4.53083e-11	2.30725e-05	1.96374e-06
9f2	bmp8a	36.715	-36.715	8.86508e-12	1.61145e-05	5.50131e-07
9f3	BMP8a	36.2279	-36.2279	1.24256e-11	5.11988e-07	2.42692e-05	2.12033e-05
9f3	BMP8a	35.3527	-35.3527	2.27918e-11	7.37738e-07	3.08942e-05
9f3	BMP8a	37.1031	-37.1031	6.77412e-12	8.02014e-07	8.44638e-06
9m1	bmp8a	35.8359	-35.8359	1.63055e-11	1.0851e-05	1.50267e-06	2.39803e-06	4.20042e-06	0.00542844
9m1	bmp8a	33.904	-33.904	6.22116e-11	1.17587e-05	5.29066e-06
9m1	bmp8a	37.7677	-37.7677	4.27361e-12	1.06635e-05	4.00769e-07
9m2	bmp8a	30.122	-30.122	8.55817e-10	0.00012946	6.61064e-06	2.23885e-06
9m2	bmp8a	35.7009	-35.7009	1.79039e-11	0.000207098	8.64509e-08
9m2	bmp8a	37.1848	-37.1848	6.40096e-12	0.000329105	1.94496e-08
9m3	BMP8a	33.4156	-33.4156	8.72757e-11	1.09734e-05	7.95341e-06	7.96437e-06
9m3	BMP8a	33.6909	-33.6909	7.21171e-11	8.5028e-06	8.48156e-06
9m3	BMP8a	33.1404	-33.1404	1.05621e-10	1.41618e-05	7.45814e-06
16f1	bmp8a	27.8373	-27.8373	4.16998e-09	2.01916e-06	0.00206521	0.0009717	0.00077378	1
16f1	bmp8a	29.4112	-29.4112	1.40067e-09	2.22097e-06	0.000630655
16f1	bmp8a	31.2017	-31.2017	4.04895e-10	1.84686e-06	0.000219235
16f2	bmp8a	35.2794	-35.2794	2.39791e-11	1.55569e-06	1.54138e-05	0.000350168
16f2	bmp8a	30.6849	-30.6849	5.79319e-10	1.45945e-06	0.000396942
16f2	bmp8a	30.5	-30.5	6.58535e-10	1.03195e-06	0.000638147
16f3	BMP8a	32.9895	-32.9895	1.17269e-10	9.19477e-08	0.00127539	0.000999473
16f3	BMP8a	33.7895	-33.7895	6.73533e-11	8.08645e-08	0.000832916
16f3	BMP8a	33.8789	-33.8789	6.33025e-11	7.11172e-08	0.000890115
16m1	bmp8a	28.7809	-28.7809	2.16807e-09	2.53238e-06	0.000856137	0.000782549	0.000543842	0.702837
16m1	bmp8a	28.4112	-28.4112	2.80141e-09	2.4742e-06	0.00113225
16m1	bmp8a	31.1488	-31.1488	4.20024e-10	1.16913e-06	0.000359262
16m2	bmp8a	30.3866	-30.3866	7.12408e-10	3.24662e-06	0.00021943	0.000789218
16m2	bmp8a	27.9467	-27.9467	3.86545e-09	3.30104e-06	0.00117098
16m2	bmp8a	27.8892	-27.8892	4.02274e-09	4.1164e-06	0.000977247
16m3	BMP8a	33.7724	-33.7724	6.81527e-11	5.11362e-06	1.33277e-05	5.97584e-05
16m3	BMP8a	31.8634	-31.8634	2.5595e-10	4.39927e-06	5.81801e-05
16m3	BMP8a	30.5399	-30.5399	6.40565e-10	5.94396e-06	0.000107767
6M-F1	BMP8a	29.5089	-29.5089	1.309e-09	1.21489e-05	0.000107747	0.000119869	0.000175652	0.227006
6M-F1	BMP8a	29.6279	-29.6279	1.20536e-09	7.86436e-06	0.000153269
6M-F1	BMP8a	29.9507	-29.9507	9.63688e-10	9.77461e-06	9.8591e-05
6M-F2	BMP8a	34.1772	-34.1772	5.14811e-11	1.48848e-07	0.000345864	0.000283387
6M-F2	BMP8a	34.1772	-34.1772	5.14811e-11	4.02488e-07	0.000127907
6M-F2	BMP8a	34.2023	-34.2023	5.05913e-11	1.34412e-07	0.000376388
6M-F3	bmp8a	28.5428	-28.5428	2.55713e-09	2.60908e-05	9.80086e-05	0.000123702
6M-F3	bmp8a	28.6467	-28.6467	2.37956e-09	9.94297e-06	0.00023932
6M-F3	bmp8a	30.661	-30.661	5.89009e-10	1.74386e-05	3.37762e-05
6M-M1	BMP8a	33.5589	-33.5589	7.90236e-11	0.000338482	2.33465e-07	1.23676e-06	3.38591e-05	0.043758
6M-M1	BMP8a	30.7635	-30.7635	5.48593e-10	0.000246445	2.22603e-06
6M-M1	BMP8a	30.6796	-30.6796	5.81474e-10	0.00046489	1.25078e-06
6M-M2	BMP8a	33.2766	-33.2766	9.61043e-11	0.000259524	3.7031e-07	2.68135e-07
6M-M2	BMP8a	32.9494	-32.9494	1.20572e-10	0.000667643	1.80593e-07
6M-M2	BMP8a	33.6038	-33.6038	7.66019e-11	0.000302177	2.53501e-07
6M-M3	bmp8a	30.9999	-30.9999	4.65678e-10	2.25107e-05	2.0687e-05	0.000100072
6M-M3	bmp8a	27.2933	-27.2933	6.0799e-09	3.94163e-05	0.000154249
6M-M3	bmp8a	28.4898	-28.4898	2.65278e-09	2.11746e-05	0.000125281
9f1	ef1a	13.0848	-13.0848	0.000115102
9f1	ef1a	16.6723	-16.6723	9.57464e-06
9f1	ef1a	21.48	-21.48	3.41879e-07
9f2	ef1a	18.1618	-18.1618	3.41003e-06
9f2	ef1a	17.3991	-17.3991	5.78573e-06
9f2	ef1a	14.486	-14.486	4.35796e-05
9f3	ef1a	20.8974	-20.8974	5.11988e-07
9f3	ef1a	20.3704	-20.3704	7.37738e-07
9f3	ef1a	20.2499	-20.2499	8.02014e-07
9m1	ef1a	19.5147	-19.5147	1.33505e-06
9m1	ef1a	16.8293	-16.8293	8.5879e-06
9m1	ef1a	15.371	-15.371	2.35981e-05
9m2	ef1a	12.5544	-12.5544	0.000166243
9m2	ef1a	11.7778	-11.7778	0.000284796
9m2	ef1a	10.3957	-10.3957	0.00074228
9m3	ef1a	16.4756	-16.4756	1.09734e-05
9m3	ef1a	16.8436	-16.8436	8.5028e-06
9m3	ef1a	16.1076	-16.1076	1.41618e-05
16f1	ef1a	18.9178	-18.9178	2.01916e-06
16f1	ef1a	18.7804	-18.7804	2.22097e-06
16f1	ef1a	19.0465	-19.0465	1.84686e-06
16f2	ef1a	19.294	-19.294	1.55569e-06
16f2	ef1a	19.3861	-19.3861	1.45945e-06
16f2	ef1a	19.8862	-19.8862	1.03195e-06
16f3	ef1a	23.3746	-23.3746	9.19477e-08
16f3	ef1a	23.5599	-23.5599	8.08645e-08
16f3	ef1a	23.7452	-23.7452	7.11172e-08
16m1	ef1a	18.5911	-18.5911	2.53238e-06
16m1	ef1a	18.6246	-18.6246	2.4742e-06
16m1	ef1a	19.7061	-19.7061	1.16913e-06
16m2	ef1a	18.2326	-18.2326	3.24662e-06
16m2	ef1a	18.2086	-18.2086	3.30104e-06
16m2	ef1a	17.8902	-17.8902	4.1164e-06
16m3	ef1a	17.5772	-17.5772	5.11362e-06
16m3	ef1a	17.7943	-17.7943	4.39927e-06
16m3	ef1a	17.3601	-17.3601	5.94396e-06
6M-F1	ef1a	16.3288	-16.3288	1.21489e-05
6M-F1	ef1a	16.9562	-16.9562	7.86436e-06
6M-F1	ef1a	16.6425	-16.6425	9.77461e-06
6M-F2	ef1a	22.6797	-22.6797	1.48848e-07
6M-F2	ef1a	21.2446	-21.2446	4.02488e-07
6M-F2	ef1a	22.8268	-22.8268	1.34412e-07
6M-F3	ef1a	15.2261	-15.2261	2.60908e-05
6M-F3	ef1a	16.6179	-16.6179	9.94297e-06
6M-F3	ef1a	15.8074	-15.8074	1.74386e-05
6M-M1	ef1a	11.5286	-11.5286	0.000338482
6M-M1	ef1a	11.9864	-11.9864	0.000246445
6M-M1	ef1a	11.0708	-11.0708	0.00046489
6M-M2	ef1a	11.9118	-11.9118	0.000259524
6M-M2	ef1a	10.5486	-10.5486	0.000667643
6M-M2	ef1a	11.6923	-11.6923	0.000302177
6M-M3	ef1a	15.439	-15.439	2.25107e-05
6M-M3	ef1a	14.6308	-14.6308	3.94163e-05
6M-M3	ef1a	15.5273	-15.5273	2.11746e-05

## Sheet: bmp7
Sample Name	Target Name	CT			Internal reference	Expression	Average expression	Average expression	normalized
9f1	bmp7	26.3419	-26.3419	1.17574e-08	0.000115102	0.000115102	5.61459e-05	0.0288374	1
9f1	bmp7	27.1626	-27.1626	6.65624e-09	9.57464e-06	9.57464e-06
9f1	bmp7	26.7523	-26.7523	8.84647e-09	3.41879e-07	4.37605e-05
9f2	bmp7	23.6329	-23.6329	7.68745e-08	3.41003e-06	0.0225436	0.0102146
9f2	bmp7	24.4652	-24.4652	4.31757e-08	5.78573e-06	0.00746244
9f2	bmp7	25.101	-25.101	2.77869e-08	4.35796e-05	0.000637613
9f3	BMP7	24.2472	-24.2472	5.02203e-08	5.11988e-07	0.0980887	0.0762415
9f3	BMP7	24.3507	-24.3507	4.67427e-08	7.37738e-07	0.0633594
9f3	BMP7	24.1436	-24.1436	5.39566e-08	8.02014e-07	0.0672763
9m1	bmp7	26.0884	-26.0884	1.40157e-08	1.33505e-06	0.0104983	0.00383778	0.00246688	0.0855445
9m1	bmp7	27.3353	-27.3353	5.90531e-09	8.5879e-06	0.000687631
9m1	bmp7	26.9475	-26.9475	7.7267e-09	2.35981e-05	0.00032743
9m2	bmp7	21.985	-21.985	2.40912e-07	0.000166243	0.00144915	0.000779597
9m2	bmp7	22.5667	-22.5667	1.60971e-07	0.000284796	0.000565215
9m2	bmp7	21.9856	-21.9856	2.40815e-07	0.00074228	0.000324426
9m3	BMP7	24.3458	-24.3458	4.69024e-08	1.09734e-05	0.0042742	0.00278327
9m3	BMP7	25.1969	-25.1969	2.60003e-08	8.5028e-06	0.00305785
9m3	BMP7	26.048	-26.048	1.44133e-08	1.41618e-05	0.00101776
16F1	bmp7	34.5628	-34.5628	3.94059e-11	2.03556e-06	1.93588e-05	0.00121626	0.00212845	0.0738086
16F1	bmp7	31.4921	-31.4921	3.31085e-10	5.4262e-07	0.00061016
16F1	bmp7	28.4946	-28.4946	2.64403e-09	8.75723e-07	0.00301926
16F2	bmp7	35.6012	-35.6012	1.91859e-11	5.58167e-09	0.0034373	0.00212751
16F2	bmp7	35.9787	-35.9787	1.47682e-11	1.94067e-08	0.000760983
16F2	bmp7	35.2236	-35.2236	2.49251e-11	1.14114e-08	0.00218424
16F3	bmp7	29.8805	-29.8805	1.01177e-09	8.08605e-07	0.00125125	0.00304158
16F3	bmp7	28.5216	-28.5216	2.59505e-09	8.08605e-07	0.00320929
16F3	bmp7	27.9822	-27.9822	3.77149e-09	8.08605e-07	0.00466419
16M1	bmp7	30.8767	-30.8767	5.07226e-10	1.30441e-06	0.000388854	0.0018688	0.0021364	0.0740843
16M1	bmp7	30.3427	-30.3427	7.34393e-10	5.90746e-07	0.00124316
16M1	bmp7	29.8088	-29.8088	1.0633e-09	2.67539e-07	0.00397437
16M2	bmp7	27.0407	-27.0407	7.24311e-09	7.21872e-06	0.00100338	0.00209048
16M2	bmp7	27.2524	-27.2524	6.25466e-09	4.62056e-06	0.00135366
16M2	bmp7	26.8291	-26.8291	8.38777e-09	2.95753e-06	0.00283607
16M3	bmp7	26.9879	-26.9879	7.51335e-09	1.41882e-06	0.00529548	0.00244992
16M3	bmp7	27.7624	-27.7624	4.39215e-09	4.39927e-06	0.000998381
16M3	bmp7	27.2474	-27.2474	6.2763e-09	5.94396e-06	0.00105591
6M-F1	BMP7	31.6558	-31.6558	2.95569e-10	1.21489e-05	2.43289e-05	4.05433e-05	0.000131198	0.00454958
6M-F1	BMP7	31.0213	-31.0213	4.58834e-10	7.86436e-06	5.83435e-05
6M-F1	BMP7	31.2903	-31.2903	3.80795e-10	9.77461e-06	3.89575e-05
6M-F2	bmp7	29.5738	-29.5738	1.25139e-09	1.76987e-05	7.07055e-05	8.76191e-05
6M-F2	bmp7	29.0017	-29.0017	1.86043e-09	1.85153e-05	0.000100481
6M-F2	bmp7	30.1459	-30.1459	8.41732e-10	9.18206e-06	9.16713e-05
6M-F3	bmp7	30.8593	-30.8593	5.13353e-10	1.61406e-05	3.18051e-05	0.000265432
6M-F3	bmp7	27.6565	-27.6565	4.7268e-09	1.16683e-05	0.000405096
6M-F3	bmp7	27.9598	-27.9598	3.83048e-09	1.06581e-05	0.000359395
6M-M1	BMP7	25.393	-25.393	2.26958e-08	0.000338482	6.70517e-05	6.66127e-05	0.000406376	0.014092
6M-M1	BMP7	25.3306	-25.3306	2.36986e-08	0.000246445	9.61617e-05
6M-M1	BMP7	25.8076	-25.8076	1.70265e-08	0.00046489	3.66247e-05
6M-M2	bmp7	29.8494	-29.8494	1.0338e-09	4.68151e-06	0.000220826	0.000418623
6M-M2	bmp7	27.9958	-27.9958	3.73619e-09	9.05845e-06	0.000412454
6M-M2	bmp7	27.8472	-27.8472	4.14151e-09	6.65207e-06	0.00062259
6M-M3	bmp7	27.9154	-27.9154	3.95036e-09	7.16045e-06	0.000551691	0.000733893
6M-M3	bmp7	26.2401	-26.2401	1.26165e-08	1.26226e-05	0.000999519
6M-M3	bmp7	27.0777	-27.0777	7.05974e-09	1.08533e-05	0.00065047
9f1	ef1a	13.0848	-13.0848	0.000115102
9f1	ef1a	16.6723	-16.6723	9.57464e-06
9f1	ef1a	14.48	-14.48	4.37605e-05
9f2	ef1a	18.1618	-18.1618	3.41003e-06
9f2	ef1a	17.3991	-17.3991	5.78573e-06
9f2	ef1a	14.486	-14.486	4.35796e-05
9f3	ef1a	20.8974	-20.8974	5.11988e-07
9f3	ef1a	20.3704	-20.3704	7.37738e-07
9f3	ef1a	20.2499	-20.2499	8.02014e-07
9m1	ef1a	19.5147	-19.5147	1.33505e-06
9m1	ef1a	16.8293	-16.8293	8.5879e-06
9m1	ef1a	15.371	-15.371	2.35981e-05
9m2	ef1a	12.5544	-12.5544	0.000166243
9m2	ef1a	11.7778	-11.7778	0.000284796
9m2	ef1a	10.3957	-10.3957	0.00074228
9m3	ef1a	16.4756	-16.4756	1.09734e-05
9m3	ef1a	16.8436	-16.8436	8.5028e-06
9m3	ef1a	16.1076	-16.1076	1.41618e-05
16F1	ef1a	18.9061	-18.9061	2.03556e-06
16F1	ef1a	20.8136	-20.8136	5.4262e-07
16F1	ef1a	20.123	-20.123	8.75723e-07
16F2	ef1a	24.4167	-24.4167	4.46533e-08
16F2	ef1a	24.6189	-24.6189	3.88134e-08
16F2	ef1a	24.385	-24.385	4.56454e-08
16F3	ef1a	20.2381	-20.2381	8.08605e-07
16F3	ef1a	20.2381	-20.2381	8.08605e-07
16F3	ef1a	20.2381	-20.2381	8.08605e-07
16M1	ef1a	19.5482	-19.5482	1.30441e-06
16M1	ef1a	20.691	-20.691	5.90746e-07
16M1	ef1a	21.8337	-21.8337	2.67539e-07
16M2	ef1a	17.0798	-17.0798	7.21872e-06
16M2	ef1a	17.7235	-17.7235	4.62056e-06
16M2	ef1a	18.3672	-18.3672	2.95753e-06
16M3	ef1a	19.4269	-19.4269	1.41882e-06
16M3	ef1a	17.7943	-17.7943	4.39927e-06
16M3	ef1a	17.3601	-17.3601	5.94396e-06
6M-F1	ef1a	16.3288	-16.3288	1.21489e-05
6M-F1	ef1a	16.9562	-16.9562	7.86436e-06
6M-F1	ef1a	16.6425	-16.6425	9.77461e-06
6M-F2	ef1a	15.786	-15.786	1.76987e-05
6M-F2	ef1a	15.7209	-15.7209	1.85153e-05
6M-F2	ef1a	16.7327	-16.7327	9.18206e-06
6M-F3	ef1a	15.9189	-15.9189	1.61406e-05
6M-F3	ef1a	16.387	-16.387	1.16683e-05
6M-F3	ef1a	16.5177	-16.5177	1.06581e-05
6M-M1	ef1a	11.5286	-11.5286	0.000338482
6M-M1	ef1a	11.9864	-11.9864	0.000246445
6M-M1	ef1a	11.0708	-11.0708	0.00046489
6M-M2	ef1a	17.7046	-17.7046	4.68151e-06
6M-M2	ef1a	16.7523	-16.7523	9.05845e-06
6M-M2	ef1a	17.1978	-17.1978	6.65207e-06
6M-M3	ef1a	17.0915	-17.0915	7.16045e-06
6M-M3	ef1a	16.2736	-16.2736	1.26226e-05
6M-M3	ef1a	16.4915	-16.4915	1.08533e-05

## Sheet: bmp10
Sample Name	Target Name	CT			Internal reference	Expression	Average expression	Average expression	normalized
9f1	bmp10	28.4989	-28.4989	2.63627e-09	3.48682e-05	7.56067e-05	8.17087e-05	0.000743195	1
9f1	bmp10	28.4159	-28.4159	2.79221e-09	3.28695e-05	8.49483e-05
9f1	bmp10	28.5818	-28.5818	2.48905e-09	2.94314e-05	8.4571e-05
9f2	bmp10	25.498	-25.498	2.11027e-08	2.4318e-05	0.000867781	0.0021199
9f2	bmp10	24.4632	-24.4632	4.32358e-08	2.30725e-05	0.00187391
9f2	bmp10	24.0319	-24.0319	5.83022e-08	1.61145e-05	0.003618
9f3	BMP10	35.8386	-35.8386	1.62742e-11	5.11988e-07	3.17863e-05	2.7977e-05
9f3	BMP10	35.2476	-35.2476	2.4514e-11	7.37738e-07	3.32287e-05
9f3	BMP10	35.9399	-35.9399	1.5171e-11	8.02014e-07	1.89161e-05
9m1	bmp10	32.0343	-32.0343	2.27363e-10	1.0851e-05	2.09531e-05	6.9124e-05	0.000253777	0.341468
9m1	bmp10	30.4527	-30.4527	6.80487e-10	1.17587e-05	5.78707e-05
9m1	bmp10	29.4424	-29.4424	1.37078e-09	1.06635e-05	0.000128548
9m2	bmp10	25.4752	-25.4752	2.14385e-08	0.00012946	0.000165599	0.000218375
9m2	bmp10	24.3599	-24.3599	4.64464e-08	0.000207098	0.000224272
9m2	bmp10	23.4495	-23.4495	8.72964e-08	0.000329105	0.000265254
9m3	BMP10	27.5313	-27.5313	5.15531e-09	1.09734e-05	0.000469801	0.000473833
9m3	BMP10	27.6681	-27.6681	4.68902e-09	8.5028e-06	0.000551467
9m3	BMP10	27.3945	-27.3945	5.66797e-09	1.41618e-05	0.00040023
16f1	bmp10	34.5494	-34.5494	3.97744e-11	7.35582e-07	5.4072e-05	5.79193e-05	5.0769e-05	0.0683118
16f1	bmp10	34.5874	-34.5874	3.87403e-11	8.08605e-07	4.791e-05
16f1	bmp10	34.5114	-34.5114	4.08361e-11	5.68938e-07	7.1776e-05
16F2	bmp10	37.6986	-37.6986	4.48317e-12	2.03556e-06	2.20243e-06	5.07704e-06
16F2	bmp10	38.1268	-38.1268	3.33188e-12	5.4262e-07	6.14036e-06
16F2	bmp10	37.2704	-37.2704	6.03227e-12	8.75723e-07	6.88834e-06
16F3	bmp10	34.0494	-34.0494	5.62495e-11	7.35582e-07	7.64693e-05	8.93105e-05
16F3	bmp10	34.5874	-34.5874	3.87403e-11	8.08605e-07	4.791e-05
16F3	bmp10	33.5114	-33.5114	8.16722e-11	5.68938e-07	0.000143552
16m1	bmp10	28.863	-28.863	2.04812e-09	1.41882e-06	0.00144354	0.000752414	0.000444609	0.59824
16m1	bmp10	29.3363	-29.3363	1.47538e-09	4.39927e-06	0.000335369
16m1	bmp10	28.3898	-28.3898	2.84321e-09	5.94396e-06	0.000478336
16M2	bmp10	30.26	-30.26	7.77735e-10	7.21872e-06	0.000107739	0.00017667
16M2	bmp10	29.8165	-29.8165	1.05762e-09	4.62056e-06	0.000228895
16M2	bmp10	30.7035	-30.7035	5.71917e-10	2.95753e-06	0.000193376
16M3	bmp10	28.863	-28.863	2.04812e-09	5.11362e-06	0.000400523	0.000404743
16M3	bmp10	29.3363	-29.3363	1.47538e-09	4.39927e-06	0.000335369
16M3	bmp10	28.3898	-28.3898	2.84321e-09	5.94396e-06	0.000478336
6m-f1	BMP10	34.787	-34.787	3.37342e-11	1.21489e-05	2.77673e-06	2.87066e-06	0.000101374	0.136403
6m-f1	BMP10	35.3866	-35.3866	2.22624e-11	7.86436e-06	2.8308e-06
6m-f1	BMP10	34.987	-34.987	2.93673e-11	9.77461e-06	3.00445e-06
6m-f2	bmp10	28.3948	-28.3948	2.83346e-09	1.76987e-05	0.000160094	0.000161595
6m-f2	bmp10	28.3046	-28.3046	3.01626e-09	1.85153e-05	0.000162906
6m-f2	bmp10	29.3264	-29.3264	1.48552e-09	9.18206e-06	0.000161785
6m-f3	bmp10	28.3016	-28.3016	3.02252e-09	1.61406e-05	0.000187262	0.000139656
6m-f3	bmp10	30.9877	-30.9877	4.69651e-10	1.16683e-05	4.025e-05
6m-f3	bmp10	28.8684	-28.8684	2.04055e-09	1.06581e-05	0.000191455
6m-m1	bmp10	27.5802	-27.5802	4.9835e-09	4.68151e-06	0.00106451	0.000751902	0.000689205	0.927354
6m-m1	bmp10	27.7572	-27.7572	4.40802e-09	9.05845e-06	0.000486619
6m-m1	bmp10	27.6687	-27.6687	4.68693e-09	6.65207e-06	0.000704583
6m-m2	bmp10	27.3593	-27.3593	5.80824e-09	7.16045e-06	0.000811155	0.000771214
6m-m2	bmp10	26.169	-26.169	1.3254e-08	1.26226e-05	0.00105002
6m-m2	bmp10	27.6014	-27.6014	4.91075e-09	1.08533e-05	0.000452466
6m-m3	BMP10	25.391	-25.391	2.27272e-08	4.23102e-05	0.000537156	0.000544497
6m-m3	BMP10	25.5572	-25.5572	2.02543e-08	3.08056e-05	0.000657486
6m-m3	BMP10	25.2248	-25.2248	2.5502e-08	5.81113e-05	0.000438849
9f1	ef1a	14.8077	-14.8077	3.48682e-05
9f1	ef1a	14.8929	-14.8929	3.28695e-05
9f1	ef1a	15.0523	-15.0523	2.94314e-05
9f2	ef1a	15.3276	-15.3276	2.4318e-05
9f2	ef1a	15.4035	-15.4035	2.30725e-05
9f2	ef1a	15.9213	-15.9213	1.61145e-05
9f3	ef1a	20.8974	-20.8974	5.11988e-07
9f3	ef1a	20.3704	-20.3704	7.37738e-07
9f3	ef1a	20.2499	-20.2499	8.02014e-07
9m1	ef1a	16.4918	-16.4918	1.0851e-05
9m1	ef1a	16.3759	-16.3759	1.17587e-05
9m1	ef1a	16.517	-16.517	1.06635e-05
9m2	ef1a	12.9152	-12.9152	0.00012946
9m2	ef1a	12.2374	-12.2374	0.000207098
9m2	ef1a	11.5692	-11.5692	0.000329105
9m3	ef1a	16.4756	-16.4756	1.09734e-05
9m3	ef1a	16.8436	-16.8436	8.5028e-06
9m3	ef1a	16.1076	-16.1076	1.41618e-05
16f1	ef1a	20.3746	-20.3746	7.35582e-07
16f1	ef1a	20.2381	-20.2381	8.08605e-07
16f1	ef1a	20.7452	-20.7452	5.68938e-07
16F2	ef1a	18.9061	-18.9061	2.03556e-06
16F2	ef1a	20.8136	-20.8136	5.4262e-07
16F2	ef1a	20.123	-20.123	8.75723e-07
16F3	ef1a	20.3746	-20.3746	7.35582e-07
16F3	ef1a	20.2381	-20.2381	8.08605e-07
16F3	ef1a	20.7452	-20.7452	5.68938e-07
16m1	ef1a	19.4269	-19.4269	1.41882e-06
16m1	ef1a	17.7943	-17.7943	4.39927e-06
16m1	ef1a	17.3601	-17.3601	5.94396e-06
16M2	ef1a	19.5482	-19.5482	1.30441e-06
16M2	ef1a	20.691	-20.691	5.90746e-07
16M2	ef1a	21.8337	-21.8337	2.67539e-07
16M3	ef1a	17.5772	-17.5772	5.11362e-06
16M3	ef1a	17.7943	-17.7943	4.39927e-06
16M3	ef1a	17.3601	-17.3601	5.94396e-06
6m-f1	ef1a	16.3288	-16.3288	1.21489e-05
6m-f1	ef1a	16.9562	-16.9562	7.86436e-06
6m-f1	ef1a	16.6425	-16.6425	9.77461e-06
6m-f2	ef1a	15.786	-15.786	1.76987e-05
6m-f2	ef1a	15.7209	-15.7209	1.85153e-05
6m-f2	ef1a	16.7327	-16.7327	9.18206e-06
6m-f3	ef1a	15.9189	-15.9189	1.61406e-05
6m-f3	ef1a	16.387	-16.387	1.16683e-05
6m-f3	ef1a	16.5177	-16.5177	1.06581e-05
6m-m1	ef1a	17.7046	-17.7046	4.68151e-06
6m-m1	ef1a	16.7523	-16.7523	9.05845e-06
6m-m1	ef1a	17.1978	-17.1978	6.65207e-06
6m-m2	ef1a	17.0915	-17.0915	7.16045e-06
6m-m2	ef1a	16.2736	-16.2736	1.26226e-05
6m-m2	ef1a	16.4915	-16.4915	1.08533e-05
6m-m3	ef1a	14.5286	-14.5286	4.23102e-05
6m-m3	ef1a	14.9864	-14.9864	3.08056e-05
6m-m3	ef1a	14.0708	-14.0708	5.81113e-05

## Sheet: BMP2L
Sample Name	Target Name	CT			Internal reference	Expression	Average expression	Average expression	normalized
9f1	bmp2l	22.5002	-22.5002	1.68566e-07	0.000115102	0.00146449	0.00236587	0.00158649	0.175469
9f1	bmp2l	24.5152	-24.5152	4.17045e-08	9.57464e-06	0.00435572
9f1	bmp2l	31.0926	-31.0926	4.36713e-10	3.41879e-07	0.00127739
9f2	bmp2l	28.727	-28.727	2.25065e-09	3.41003e-06	0.000660009	0.00143424
9f2	bmp2l	26.7171	-26.7171	9.06497e-09	5.78573e-06	0.00156678
9f2	bmp2l	23.398	-23.398	9.04681e-08	4.35796e-05	0.00207593
9f3	BMP2l	30.2814	-30.2814	7.66297e-10	5.11988e-07	0.00149671	0.000959356
9f3	BMP2l	30.6531	-30.6531	5.92236e-10	7.37738e-07	0.000802773
9f3	BMP2l	31.005	-31.005	4.64036e-10	8.02014e-07	0.000578588
9m1	bmp2l	25.9726	-25.9726	1.51871e-08	1.33505e-06	0.0113757	0.00473741	0.00215975	0.238873
9m1	bmp2l	25.3127	-25.3127	2.39954e-08	8.5879e-06	0.0027941
9m1	bmp2l	29.8951	-29.8951	1.00156e-09	2.35981e-05	4.24424e-05
9m2	bmp2l	22.6525	-22.6525	1.5168e-07	0.000166243	0.000912394	0.00049619
9m2	bmp2l	22.9263	-22.9263	1.25454e-07	0.000284796	0.000440504
9m2	bmp2l	23.2433	-23.2433	1.00706e-07	0.00074228	0.000135671
9m3	BMP2l	26.8186	-26.8186	8.44901e-09	1.09734e-05	0.000769955	0.00124564
9m3	BMP2l	25.9153	-25.9153	1.5802e-08	8.5028e-06	0.00185845
9m3	BMP2l	25.9248	-25.9248	1.56987e-08	1.41618e-05	0.00110853
16F1	BMP2L	26.7099	-26.7099	9.10988e-09	2.03556e-06	0.00447537	0.0105556
16F1	BMP2L	26.7099	-26.7099	9.10988e-09	5.4262e-07	0.0167887
16F1	BMP2L	26.7099	-26.7099	9.10988e-09	8.75723e-07	0.0104027
16F2	BMP2L	26.7099	-26.7099	9.10988e-09	7.21872e-06	0.00126198	0.0021046	0.00662322	0.732543
16F2	BMP2L	26.7099	-26.7099	9.10988e-09	4.62056e-06	0.0019716
16F2	BMP2L	26.7099	-26.7099	9.10988e-09	2.95753e-06	0.00308023
16F3	BMP2L	34.0494	-34.0494	5.62495e-11	5.11362e-06	1.09999e-05	1.11821e-05
16F3	BMP2L	34.5874	-34.5874	3.87403e-11	4.39927e-06	8.80606e-06
16F3	BMP2L	33.5114	-33.5114	8.16722e-11	5.94396e-06	1.37404e-05
16M1	BMP2L	26.7939	-26.7939	8.5945e-09	1.30441e-06	0.00658879	0.0177539
16M1	BMP2L	26.7939	-26.7939	8.5945e-09	5.90746e-07	0.0145485
16M1	BMP2L	26.7939	-26.7939	8.5945e-09	2.67539e-07	0.0321243
16M2	BMP2L	26.7099	-26.7099	9.10988e-09	3.57227e-07	0.0255017	0.0265959	0.0090414	1
16M2	BMP2L	26.7099	-26.7099	9.10988e-09	3.10507e-07	0.0293387
16M2	BMP2L	26.7099	-26.7099	9.10988e-09	3.65163e-07	0.0249474
16M3	BMP2L	30.2446	-30.2446	7.86079e-10	5.11362e-06	0.000153723	0.000322476
16M3	BMP2L	29.3363	-29.3363	1.47538e-09	4.39927e-06	0.000335369
16M3	BMP2L	28.3898	-28.3898	2.84321e-09	5.94396e-06	0.000478336
6m-f1	bmp2l	31.3237	-31.3237	3.72084e-10	1.76987e-05	2.10232e-05	0.000205807
6m-f1	bmp2l	31.4692	-31.4692	3.36378e-10	1.85153e-05	1.81675e-05
6m-f1	bmp2l	27.4888	-27.4888	5.30936e-09	9.18206e-06	0.000578231
6m-f2	bmp2l	26.419	-26.419	1.11455e-08	1.61406e-05	0.000690524	0.00151463	0.0038563	0.426515
6m-f2	bmp2l	24.8272	-24.8272	3.35954e-08	1.16683e-05	0.00287919
6m-f2	bmp2l	26.5212	-26.5212	1.03829e-08	1.06581e-05	0.000974174
6m-f3	BMP2l	29.8058	-29.8058	1.06554e-09	1.21489e-05	8.7707e-05	0.000130926
6m-f3	BMP2l	29.9076	-29.9076	9.92914e-10	7.86436e-06	0.000126255
6m-f3	BMP2l	29.0918	-29.0918	1.74786e-09	9.77461e-06	0.000178816
6m-m1	bmp2l	23.9437	-23.9437	6.19751e-08	4.68151e-06	0.0132383	0.00992334
6m-m1	bmp2l	23.6106	-23.6106	7.80724e-08	9.05845e-06	0.00861873
6m-m1	bmp2l	24.1793	-24.1793	5.26379e-08	6.65207e-06	0.00791301
6m-m2	bmp2l	24.5143	-24.5143	4.17306e-08	7.16045e-06	0.00582793	0.00660276	0.0038331	0.423949
6m-m2	bmp2l	23.677	-23.677	7.45596e-08	1.26226e-05	0.00590683
6m-m2	bmp2l	23.4441	-23.4441	8.76242e-08	1.08533e-05	0.00807352
6m-m3	BMP2l	25.4376	-25.4376	2.20042e-08	2.11551e-05	0.00104013	0.00106343
6m-m3	BMP2l	25.2624	-25.2624	2.48462e-08	1.54028e-05	0.00161309
6m-m3	BMP2l	25.9334	-25.9334	1.56049e-08	2.90556e-05	0.000537071
9f1	ef1a	14.8077	-14.8077	3.48682e-05
9f1	ef1a	14.8929	-14.8929	3.28695e-05
9f1	ef1a	15.0523	-15.0523	2.94314e-05
9f2	ef1a	15.3276	-15.3276	2.4318e-05
9f2	ef1a	15.4035	-15.4035	2.30725e-05
9f2	ef1a	15.9213	-15.9213	1.61145e-05
9f3	ef1a	20.8974	-20.8974	5.11988e-07
9f3	ef1a	20.3704	-20.3704	7.37738e-07
9f3	ef1a	20.2499	-20.2499	8.02014e-07
9m1	ef1a	16.4918	-16.4918	1.0851e-05
9m1	ef1a	16.3759	-16.3759	1.17587e-05
9m1	ef1a	16.517	-16.517	1.06635e-05
9m2	ef1a	12.9152	-12.9152	0.00012946
9m2	ef1a	12.2374	-12.2374	0.000207098
9m2	ef1a	11.5692	-11.5692	0.000329105
9m3	ef1a	16.4756	-16.4756	1.09734e-05
9m3	ef1a	16.8436	-16.8436	8.5028e-06
9m3	ef1a	16.1076	-16.1076	1.41618e-05
16F1	ef1a	18.9061	-18.9061	2.03556e-06
16F1	ef1a	20.8136	-20.8136	5.4262e-07
16F1	ef1a	20.123	-20.123	8.75723e-07
16F2	ef1a	17.0798	-17.0798	7.21872e-06
16F2	ef1a	17.7235	-17.7235	4.62056e-06
16F2	ef1a	18.3672	-18.3672	2.95753e-06
16F3	ef1a	23.3746	-23.3746	9.19477e-08
16F3	ef1a	23.5599	-23.5599	8.08645e-08
16F3	ef1a	23.7452	-23.7452	7.11172e-08
16M1	ef1a	19.5482	-19.5482	1.30441e-06
16M1	ef1a	20.691	-20.691	5.90746e-07
16M1	ef1a	21.8337	-21.8337	2.67539e-07
16M2	ef1a	21.4167	-21.4167	3.57227e-07
16M2	ef1a	21.6189	-21.6189	3.10507e-07
16M2	ef1a	21.385	-21.385	3.65163e-07
16M3	ef1a	17.5772	-17.5772	5.11362e-06
16M3	ef1a	17.7943	-17.7943	4.39927e-06
16M3	ef1a	17.3601	-17.3601	5.94396e-06
6m-f1	ef1a	15.786	-15.786	1.76987e-05
6m-f1	ef1a	15.7209	-15.7209	1.85153e-05
6m-f1	ef1a	16.7327	-16.7327	9.18206e-06
6m-f2	ef1a	15.9189	-15.9189	1.61406e-05
6m-f2	ef1a	16.387	-16.387	1.16683e-05
6m-f2	ef1a	16.5177	-16.5177	1.06581e-05
6m-f3	ef1a	16.3288	-16.3288	1.21489e-05
6m-f3	ef1a	16.9562	-16.9562	7.86436e-06
6m-f3	ef1a	16.6425	-16.6425	9.77461e-06
6m-m1	ef1a	17.7046	-17.7046	4.68151e-06
6m-m1	ef1a	16.7523	-16.7523	9.05845e-06
6m-m1	ef1a	17.1978	-17.1978	6.65207e-06
6m-m2	ef1a	17.0915	-17.0915	7.16045e-06
6m-m2	ef1a	16.2736	-16.2736	1.26226e-05
6m-m2	ef1a	16.4915	-16.4915	1.08533e-05
6m-m3	ef1a	15.5286	-15.5286	2.11551e-05
6m-m3	ef1a	15.9864	-15.9864	1.54028e-05
6m-m3	ef1a	15.0708	-15.0708	2.90556e-05

[truncated: 2 more sheets: 6 months old summary chart, bmp6]
