# Supplementary material for: Genome-wide identification, evolution and expression analysis of bone morphogenetic protein (BMP) gene family in chinese soft-shell turtle (Pelodiscus sinensis)
Source: Front Genet. 2023 Feb 1;14:1109478. doi: 10.3389/fgene.2023.1109478 (PMC9928969; doi:10.3389/fgene.2023.1109478)
Supplement: Supplementary file 1 [file DataSheet1.ZIP › Annexes/Annex 4.TFs annotated in the genome.xlsx]

## Sheet: Sheet1
ATF2
ELK3
ELK4
SOX18
MYC
MYB
JUNB
HES7
SOX13
SOX14
RFX3
SOX12
SOX10
RFX4
ATF7
ATF4
GATA6
GATA5
GATA4
GATA2
NR2F1
POU6F2
PBX3
NR2F2
FLI1
FOSL2
POU6F1
FOSL1
TCF21
HEY1
HEY2
TEAD1
TEAD3
TEAD4
BATF3
FOS
MTF1
POU4F1
HINFP
POU4F3
SP2
SP1
SP4
SP3
MAFF
SP5
MAFK
SP9
TFDP1
TBXT
E2F2
E2F3
E2F6
E2F7
TBX4
TBX2
FERD3L
SOX2
SOX8
SOX9
SOX4
EBF1
EBF3
RUNX3
RUNX2
GABPA
SREBF1
TFEB
SREBF2
TFEC
RELA
RELB
HSF2
HSF1
HSF4
NFYB
LBX1
BATF
TFAP4
ETS1
ETS2
POU3F1
POU3F2
POU3F3
POU3F4
MYCN
TCF7
TFAP2A
TFAP2B
TFAP2C
POU2F1
TFAP2E
POU2F3
FEV
TCF4
TCF3
DBP
TRPS1
POU1F1
OLIG3
FIGLA
OLIG2
ETV6
ETV7
ELF1
ELF2
ELF3
ELF4
HLF
ATOH7
TBX21
TBX20
TCFL5
TCF7L2
TCF7L1
TBX19
USF2
TBX18
USF1
TBX15
REST
