# Supplementary material for: Genome-wide identification, evolution and expression analysis of bone morphogenetic protein (BMP) gene family in chinese soft-shell turtle (Pelodiscus sinensis)
Source: Front Genet. 2023 Feb 1;14:1109478. doi: 10.3389/fgene.2023.1109478 (PMC9928969; doi:10.3389/fgene.2023.1109478)
Supplement: Supplementary file 1 [file DataSheet1.ZIP › Annexes/Annex 5.TFs existed in the transcripts of gonads.xlsx]

## Sheet: Sheet1
TFs_Gene	log2FoldChange	pvalue	FPKM(male 1)	FPKM(male 2)	FPKM(male 3)	FPKM(female 1)	FPKM(female 2)	FPKM(female 3)
ATF2	4.23937	0.00343698	3.88779	0	0	37.1568	30.0962	6.57532
ATF4	0.835264	2.63687e-10	3672.67	2630.15	3081.62	5380.45	5811.58	5552.49
ATF7	0.89376	1.98026e-14	244.931	235.097	242.739	409.453	452.196	481.46
ATOH7	-6.82675	2.57505e-05	10.3674	28.0513	7.78841	0	0	0
BATF	4.07945	8.53088e-08	1.29593	2.67156	2.59614	34.2425	44.3919	32.146
BATF3	-6.71508	0.0862985	0	42.7449	0	0	0	0
DBP	1.87727	0.2193	0	0	2.59614	3.64282	3.76203	2.19177
E2F2	4.65751	1.87104e-147	46.6535	26.7156	29.8556	872.092	873.542	865.02
E2F3	-0.116005	0.893207	6.47965	36.066	12.9807	13.1142	28.5914	9.49768
E2F6	2.61189	5.11557e-10	23.3268	14.6936	18.173	82.3278	152.738	108.858
E2F7	1.73098	0.20849	20.7349	0	112.932	120.942	224.969	97.8992
EBF1	0.0396988	0.855774	182.726	132.242	125.913	163.927	153.491	135.89
EBF3	-3.67277	0.355315	5.18372	0	0	0	0	0
ELF1	5.68393	0.146243	0	0	0	37.1568	0	0
ELF2	-1.33313	2.43031e-20	465.239	573.049	454.324	212.741	185.092	194.337
ELF3	1.05414	0.793925	0	0	0	0	1.50481	0
ELK3	-0.853038	0.311784	193.094	68.1247	58.4131	77.9564	12.0385	86.9403
ELK4	8.67805	5.4935e-12	0	0	0	67.7565	113.613	114.703
ETS2	1.22992	1.98667e-12	255.298	168.308	219.374	478.667	537.217	493.149
ETV6	0.884263	0.679992	0	70.7962	24.6633	0	104.584	71.5979
ETV7	-1.31426	0.0149809	18.143	48.088	31.1537	12.3856	15.8005	10.9589
FERD3L	-1.51458	0.00158388	28.5105	25.3798	22.0672	7.28564	12.0385	7.30591
FIGLA	2.97486	1.5493e-17	31.1023	13.3578	23.3652	207.641	153.491	173.15
FLI1	3.05686	0.437752	0	0	0	0	6.01924	0
FOS	4.59377	5.21286e-28	631.118	165.636	334.902	9547.84	8641.37	9141.16
FOSL1	-1.40529	0.0840305	14.2552	36.066	6.49034	5.82852	9.02886	6.57532
FOSL2	2.85704	0.0929733	0	0	10.3846	29.1426	6.01924	40.1825
GABPA	0.0772431	0.397145	1115.8	1187.51	1169.56	1093.58	1290.37	1280
GATA2	4.33756	0.268523	0	0	0	0	0	14.6118
GATA4	-1.30357	1.88207e-13	751.64	610.45	650.332	327.125	227.226	260.821
GATA5	-7.02379	0.0127959	0	36.066	16.8749	0	0	0
GATA6	-0.602356	0.000648757	480.79	356.653	333.604	263.012	249.046	259.36
HES7	6.95504	1.29895e-07	0	0	0	32.7854	21.0673	35.799
HEY1	3.07927	5.34518e-124	104.97	76.1393	84.3745	750.421	742.624	753.239
HEY2	6.04834	1.3929e-229	120.522	60.11	92.1629	6156.37	5951.53	5973.31
HINFP	2.25692	6.54922e-119	469.127	462.179	446.536	2413.73	2034.5	2136.98
HLF	4.26824	7.83164e-90	63.5006	28.0513	45.4324	894.677	883.324	867.942
HSF1	-0.405735	0.227603	60.9088	85.4898	49.3266	45.8996	58.6876	43.1049
HSF2	1.81953	4.66465e-171	883.825	788.109	858.023	2989.3	3072.82	2870.49
HSF4	-3.6643	1.21933e-54	268.258	281.849	290.767	28.414	21.8198	16.073
JUNB	4.32323	5.916e-76	581.873	291.2	472.497	8988.3	9045.42	8908.83
LBX1	4.19873	0.0122473	0	0	0	2.91426	4.51443	5.84473
MAFF	1.31118	3.89926e-06	191.798	100.183	127.211	394.153	297.952	348.492
MAFK	11.1569	8.01518e-21	0	0	0	570.466	610.953	469.04
MTF1	-2.85605	0.446424	0	70.7962	0	0	9.78127	0
MYB	-7.03481	0.0217223	0	4.00733	49.3266	0	0	0
MYC	0.964047	2.14962e-17	199.573	181.666	186.922	379.582	376.955	352.145
MYCN	6.95902	3.65548e-08	0	0	0	28.414	30.0962	31.4154
NFYB	5.6302	0.150116	0	0	0	0	0	35.799
NR2F1	2.98261	3.10769e-16	23.3268	16.0293	18.173	185.055	114.366	155.616
NR2F2	2.00529	2.62592e-13	57.021	37.4018	41.5382	175.584	214.435	156.347
OLIG2	2.40006	0.31378	1.29593	0	0	0	4.51443	2.92236
OLIG3	-0.706633	0.466775	2.59186	5.34311	6.49034	1.45713	2.25722	5.11414
PBX3	6.09829	0.0519401	0	0	0	0	45.1443	4.38355
POU1F1	-2.19284	0.0055868	24.6227	10.6862	11.6826	3.64282	1.50481	5.11414
POU2F1	5.73011	0.142976	0	0	0	0	38.3727	0
POU2F3	8.48546	4.30522e-11	0	0	0	121.67	75.9929	61.3697
POU3F1	8.49749	3.0617e-12	0	0	0	81.5992	98.5651	81.0956
POU3F2	9.37324	5.22952e-15	0	0	0	145.713	168.539	165.114
POU3F3	-2.53646	0.00315017	46.6535	20.0367	14.2788	8.74277	3.00962	2.19177
POU3F4	3.10015	2.71634e-05	3.88779	4.00733	1.29807	27.6855	18.8101	32.146
POU4F1	4.33548	2.69687e-13	6.47965	5.34311	0	72.8564	80.5074	84.7486
POU4F3	-1.08011	1.21978e-09	431.545	312.572	316.729	168.298	165.529	168.036
POU6F1	-0.775806	0.085573	36.2861	36.066	61.0092	27.6855	17.3053	32.8766
POU6F2	4.63814	2.89637e-06	0	4.00733	0	30.5997	37.6203	29.9542
RELB	0.270692	0.300814	84.2355	52.0953	67.4996	79.4135	79.0025	87.6709
REST	-2.10526	1.20168e-62	826.804	719.984	703.553	193.798	163.272	165.844
RFX3	10.044	3.54533e-15	0	0	0	305.269	138.443	319.268
RFX4	7.5755	0.0065944	0	0	0	77.2278	0	60.6391
RUNX2	0.824673	0.00882231	27.2146	48.088	35.0479	69.2136	60.1924	65.7532
RUNX3	0.355961	0.363477	33.6942	33.3944	19.471	30.5997	43.6395	36.5296
SOX10	-3.2464	1.02019e-05	23.3268	25.3798	28.5575	2.18569	5.26684	0.730591
SOX12	-1.4161	0.182038	9.07152	5.34311	1.29807	2.18569	1.50481	2.19177
SOX13	-6.46992	0.0985351	0	36.066	0	0	0	0
SOX14	4.67824	0.00421821	0	0	0	3.64282	9.02886	5.84473
SOX18	4.26515	1.68073e-71	46.6535	36.066	48.0285	978.462	673.403	864.289
SOX2	0.741384	0.543344	2.59186	10.6862	0	5.09995	7.52405	9.49768
SOX4	1.5569	1.35117e-23	493.75	329.937	404.997	1259.69	1198.58	1157.99
SOX8	0.743222	8.49636e-07	356.381	280.513	266.104	509.267	538.722	463.925
SOX9	-1.4744	3.14097e-11	211.237	158.958	192.114	72.8564	55.678	73.7897
SP1	3.17339	0	381.004	431.456	414.084	3569.24	3790.62	3701.91
SP2	0.461361	0.0164998	127.001	94.8402	102.547	136.242	157.253	153.424
SP3	0.362289	1.43989e-05	1087.29	1108.7	972.254	1438.91	1284.36	1348.67
SP4	-2.43866	0.0700305	64.7965	110.87	22.0672	11.657	24.8294	0
SP5	-0.0107926	0.982007	19.439	13.3578	22.0672	23.3141	17.3053	13.8812
SP9	3.05363	1.63658e-23	22.0308	16.0293	12.9807	132.599	149.729	141.735
SREBF1	-0.707331	8.07704e-07	287.697	231.09	260.912	150.813	164.024	162.922
SREBF2	0.806475	7.69766e-55	2415.62	2300.21	2270.32	3961.21	4241.31	4016.79
TBX15	-1.71447	0.634531	0	0	2.59614	0.728564	0	0
TBX18	1.54031	5.8901e-11	34.9901	38.7376	35.0479	101.27	107.594	107.397
TBX19	-1.90898	0.122752	11.6634	8.01467	5.19228	0	1.50481	5.11414
TBX2	2.834	0.00422228	15.5512	1.33578	1.29807	37.1568	51.1636	41.6437
TBX20	1.85082	1.51801e-08	34.9901	42.7449	28.5575	144.256	95.5555	143.196
TBX21	5.61026	6.55778e-05	0	0	0	12.3856	9.02886	13.8812
TBX4	-0.518808	0.485248	3.88779	9.35045	14.2788	5.82852	8.27646	5.11414
TBXT	5.39719	0.0037094	0	0	0	2.18569	18.0577	10.2283
TCF21	4.8191	7.47247e-10	2.59186	0	3.89421	69.9422	45.1443	69.4062
TCF3	-7.01446	0.0118978	27.2146	25.3798	0	0	0	0
TCF4	-4.8421	0.218684	11.6634	0	0	0	0	0
TCF7	8.15316	1.10316e-11	1.29593	0	0	144.256	127.156	129.315
TCF7L1	0.875533	0.0204978	45.3576	22.7082	24.6633	57.5566	58.6876	54.0637
TCF7L2	-7.89194	0.00455659	72.5721	24.044	0	0	0	0
TCFL5	-7.93597	8.09313e-05	899.376	1342.46	1159.18	0	0	13.8812
TEAD1	6.89945	0.0157125	0	0	0	53.1852	33.1058	0
TEAD3	4.96762	0.00115469	89.4192	0	24.6633	1097.22	1239.96	1233.24
TEAD4	1.7365	4.54474e-39	130.889	125.563	164.855	473.567	464.234	466.848
TFAP2A	5.56197	5.20498e-32	5.18372	6.67889	3.89421	220.755	290.428	231.597
TFAP2B	9.54853	4.38657e-30	0	4.00733	0	924.548	1018	1000.18
TFAP2C	5.78318	1.41953e-19	0	4.00733	3.89421	149.356	155.748	127.853
TFAP2E	5.86505	0.133752	0	0	0	0	42.1347	0
TFAP4	4.59595	3.75308e-44	7.77559	18.7009	7.78841	277.583	283.657	263.013
TFDP1	0.328521	0.174639	309.727	192.352	201.201	324.211	257.323	301.734
TFEB	1.12017	8.13291e-12	82.9396	97.5118	86.9706	185.055	202.397	193.607
TFEC	-2.16074	0.0956	5.18372	5.34311	2.59614	2.18569	0	0.730591
TRPS1	-5.67428	0.148115	0	0	20.7691	0	0	0
USF2	1.16749	0.00335308	15.5512	26.7156	14.2788	39.3425	41.3823	46.0272
