# Supplementary material for: Genome-wide identification, evolution and expression analysis of bone morphogenetic protein (BMP) gene family in chinese soft-shell turtle (Pelodiscus sinensis)
Source: Front Genet. 2023 Feb 1;14:1109478. doi: 10.3389/fgene.2023.1109478 (PMC9928969; doi:10.3389/fgene.2023.1109478)
Supplement: Supplementary file 1 [file DataSheet1.ZIP › Annexes/Annex 6.Gene density.xls]

Scaffold	Bin start position	Bin end position	Gene number
NW_005851153.1	0	50000	2
NW_005851153.1	50000	69250	2
NW_005851159.1	0	31056	1
NW_005851161.1	0	44996	3
NW_005851164.1	0	4260	1
NW_005851182.1	0	50000	1
NW_005851182.1	50000	100000	1
NW_005851186.1	0	5580	1
NW_005851188.1	0	50000	1
NW_005851188.1	50000	61545	1
NW_005851192.1	0	49040	1
NW_005851196.1	0	50000	1
NW_005851196.1	50000	62196	2
NW_005851197.1	0	9006	1
NW_005851198.1	0	11449	1
NW_005851199.1	0	50000	1
NW_005851199.1	50000	70074	1
NW_005851201.1	0	50000	2
NW_005851201.1	50000	100000	2
NW_005851201.1	100000	150000	1
NW_005851201.1	150000	185219	1
NW_005851202.1	50000	100000	2
NW_005851202.1	100000	150000	1
NW_005851202.1	150000	200000	1
NW_005851202.1	200000	250000	1
NW_005851202.1	250000	276013	1
NW_005851204.1	0	50000	3
NW_005851204.1	50000	100000	1
NW_005851204.1	100000	126964	1
NW_005851205.1	100000	118027	1
NW_005851206.1	0	50000	1
NW_005851206.1	50000	100000	1
NW_005851206.1	100000	150000	1
NW_005851206.1	150000	200000	2
NW_005851207.1	50000	100000	1
NW_005851209.1	0	26673	1
NW_005851210.1	0	50000	2
NW_005851210.1	50000	100000	3
NW_005851210.1	100000	150000	1
NW_005851210.1	250000	279650	1
NW_005851212.1	50000	75928	1
NW_005851213.1	150000	200000	1
NW_005851213.1	200000	250000	1
NW_005851213.1	250000	286436	1
NW_005851214.1	0	16874	1
NW_005851215.1	100000	150000	1
NW_005851216.1	0	50000	5
NW_005851216.1	50000	77734	1
NW_005851217.1	0	50000	2
NW_005851217.1	50000	100000	3
NW_005851217.1	100000	150000	3
NW_005851217.1	150000	200000	3
NW_005851217.1	200000	250000	4
NW_005851217.1	250000	300000	4
NW_005851217.1	300000	350000	4
NW_005851217.1	350000	386370	3
NW_005851218.1	0	50000	2
NW_005851218.1	50000	100000	2
NW_005851218.1	100000	150000	1
NW_005851218.1	150000	200000	2
NW_005851218.1	200000	250000	2
NW_005851218.1	250000	300000	3
NW_005851218.1	300000	336590	3
NW_005851219.1	0	33109	1
NW_005851222.1	0	50000	2
NW_005851222.1	50000	97089	1
NW_005851224.1	50000	100000	2
NW_005851224.1	100000	117440	2
NW_005851225.1	100000	150000	1
NW_005851225.1	150000	200000	1
NW_005851225.1	250000	300000	1
NW_005851225.1	400000	450000	2
NW_005851225.1	500000	550000	1
NW_005851227.1	0	50000	4
NW_005851227.1	50000	100000	4
NW_005851227.1	100000	150000	3
NW_005851227.1	200000	250000	3
NW_005851227.1	250000	300000	3
NW_005851227.1	300000	350000	2
NW_005851227.1	350000	400000	4
NW_005851227.1	400000	450000	3
NW_005851227.1	450000	500000	3
NW_005851227.1	500000	550000	1
NW_005851227.1	650000	700000	1
NW_005851227.1	850000	900000	1
NW_005851227.1	1000000	1050000	3
NW_005851227.1	1050000	1100000	2
NW_005851227.1	1100000	1150000	2
NW_005851227.1	1150000	1200000	3
NW_005851227.1	1200000	1250000	4
NW_005851227.1	1250000	1300000	1
NW_005851227.1	1300000	1350000	2
NW_005851227.1	1350000	1400000	2
NW_005851227.1	1400000	1450000	3
NW_005851227.1	1450000	1500000	2
NW_005851227.1	1500000	1550000	3
NW_005851227.1	1550000	1561070	1
NW_005851229.1	0	50000	2
NW_005851229.1	50000	100000	2
NW_005851229.1	100000	150000	2
NW_005851229.1	150000	200000	1
NW_005851229.1	300000	350000	1
NW_005851229.1	650000	700000	1
NW_005851229.1	750000	800000	1
NW_005851229.1	950000	1000000	1
NW_005851229.1	1000000	1050000	1
NW_005851229.1	1050000	1100000	1
NW_005851229.1	1100000	1150000	1
NW_005851229.1	1150000	1200000	1
NW_005851229.1	1250000	1300000	1
NW_005851229.1	1300000	1350000	1
NW_005851229.1	1350000	1361448	2
NW_005851230.1	100000	150000	1
NW_005851230.1	300000	350000	1
NW_005851232.1	300000	350000	1
NW_005851233.1	0	50000	1
NW_005851233.1	50000	100000	1
NW_005851233.1	100000	150000	2
NW_005851233.1	150000	200000	3
NW_005851233.1	200000	222864	1
NW_005851236.1	0	50000	2
NW_005851236.1	50000	91745	1
NW_005851237.1	50000	100000	2
NW_005851237.1	100000	150000	2
NW_005851237.1	150000	200000	1
NW_005851237.1	250000	300000	2
NW_005851237.1	300000	350000	1
NW_005851237.1	350000	400000	2
NW_005851237.1	400000	440031	2
NW_005851238.1	0	47247	2
NW_005851239.1	0	10000	1
NW_005851240.1	50000	100000	1
NW_005851240.1	0	50000	1
NW_005851241.1	0	50000	3
NW_005851241.1	50000	100000	1
NW_005851241.1	100000	150000	2
NW_005851241.1	200000	250000	2
NW_005851241.1	300000	311412	1
NW_005851242.1	0	9540	1
NW_005851243.1	0	50000	1
NW_005851243.1	50000	83733	2
NW_005851246.1	0	35134	1
NW_005851248.1	0	36242	4
NW_005851252.1	0	40993	1
NW_005851260.1	0	39558	3
NW_005851261.1	200000	250000	1
NW_005851264.1	0	6131	1
NW_005851266.1	0	16396	2
NW_005851269.1	0	20661	2
NW_005851278.1	0	50000	1
NW_005851278.1	50000	100000	1
NW_005851278.1	100000	150000	1
NW_005851278.1	150000	174359	1
NW_005851292.1	0	18174	1
NW_005851293.1	0	29169	1
NW_005851295.1	0	31071	1
NW_005851296.1	0	50000	2
NW_005851296.1	50000	100000	1
NW_005851296.1	100000	150000	1
NW_005851296.1	200000	250000	2
NW_005851296.1	250000	300000	1
NW_005851296.1	300000	350000	1
NW_005851297.1	0	50000	2
NW_005851299.1	0	22453	1
NW_005851300.1	0	50000	4
NW_005851300.1	50000	100000	1
NW_005851300.1	100000	150000	2
NW_005851300.1	150000	200000	1
NW_005851300.1	200000	215800	1
NW_005851301.1	50000	100000	1
NW_005851301.1	200000	250000	1
NW_005851301.1	250000	300000	1
NW_005851302.1	0	50000	1
NW_005851305.1	0	50000	1
NW_005851305.1	50000	100000	1
NW_005851305.1	150000	200000	1
NW_005851305.1	250000	300000	1
NW_005851305.1	300000	350000	2
NW_005851305.1	350000	400000	1
NW_005851305.1	400000	411814	1
NW_005851308.1	0	50000	2
NW_005851308.1	50000	100000	1
NW_005851309.1	0	50000	2
NW_005851309.1	50000	69650	1
NW_005851310.1	50000	100000	1
NW_005851310.1	100000	118099	1
NW_005851312.1	0	18357	1
NW_005851313.1	0	50000	1
NW_005851313.1	50000	100000	1
NW_005851313.1	100000	150000	1
NW_005851313.1	150000	175778	3
NW_005851314.1	0	50000	3
NW_005851314.1	50000	100000	5
NW_005851314.1	100000	105671	1
NW_005851315.1	0	7871	1
NW_005851316.1	0	50000	3
NW_005851316.1	50000	100000	1
NW_005851316.1	100000	150000	2
NW_005851316.1	150000	193064	3
NW_005851317.1	0	50000	1
NW_005851317.1	50000	100000	1
NW_005851317.1	100000	150000	2
NW_005851317.1	150000	200000	1
NW_005851317.1	200000	250000	2
NW_005851317.1	250000	300000	1
NW_005851317.1	650000	700000	3
NW_005851317.1	850000	900000	1
NW_005851317.1	1050000	1100000	1
NW_005851317.1	1350000	1400000	1
NW_005851317.1	1450000	1500000	2
NW_005851317.1	1500000	1550000	2
NW_005851317.1	1550000	1600000	1
NW_005851317.1	1650000	1700000	1
NW_005851317.1	1700000	1750000	3
NW_005851317.1	2000000	2037598	1
NW_005851319.1	0	43130	1
NW_005851322.1	0	50000	1
NW_005851322.1	250000	300000	2
NW_005851322.1	300000	321993	1
NW_005851323.1	0	50000	1
NW_005851323.1	50000	100000	2
NW_005851323.1	100000	143965	1
NW_005851325.1	50000	100000	1
NW_005851325.1	100000	150000	1
NW_005851325.1	200000	250000	1
NW_005851325.1	150000	200000	1
NW_005851325.1	250000	300000	1
NW_005851325.1	300000	350000	1
NW_005851325.1	350000	400000	1
NW_005851325.1	400000	450000	1
NW_005851325.1	700000	750000	1
NW_005851325.1	950000	1000000	1
NW_005851325.1	1150000	1200000	1
NW_005851325.1	1400000	1450000	1
NW_005851325.1	1650000	1700000	1
NW_005851325.1	1800000	1850000	1
NW_005851325.1	1850000	1900000	1
NW_005851325.1	2000000	2050000	1
NW_005851325.1	2100000	2150000	1
NW_005851325.1	2250000	2300000	1
NW_005851325.1	2400000	2450000	1
NW_005851325.1	2500000	2550000	1
NW_005851325.1	2550000	2600000	1
NW_005851325.1	2600000	2650000	1
NW_005851325.1	2700000	2750000	1
NW_005851325.1	2750000	2800000	2
NW_005851325.1	2800000	2850000	3
NW_005851328.1	0	50000	2
NW_005851328.1	50000	75640	2
NW_005851329.1	50000	100000	1
NW_005851329.1	100000	141938	1
NW_005851333.1	0	50000	2
NW_005851333.1	50000	100000	3
NW_005851333.1	100000	150000	1
NW_005851333.1	150000	200000	1
NW_005851333.1	200000	250000	1
NW_005851333.1	250000	300000	1
NW_005851333.1	400000	450000	1
NW_005851333.1	450000	480575	1
NW_005851336.1	0	15062	1
NW_005851338.1	0	50000	2
NW_005851338.1	150000	200000	2
NW_005851339.1	0	40395	2
NW_005851341.1	100000	150000	1
NW_005851341.1	250000	300000	1
NW_005851341.1	300000	350000	1
NW_005851341.1	450000	500000	1
NW_005851341.1	800000	850000	1
NW_005851341.1	1050000	1100000	1
NW_005851341.1	1400000	1450000	1
NW_005851341.1	1700000	1750000	1
NW_005851341.1	2200000	2204625	1
NW_005851344.1	0	20192	1
NW_005851349.1	350000	400000	1
NW_005851350.1	0	16116	1
NW_005851357.1	0	13487	2
NW_005851361.1	0	24068	1
NW_005851372.1	0	3917	1
NW_005851380.1	0	50000	3
NW_005851380.1	50000	100000	3
NW_005851380.1	100000	150000	3
NW_005851385.1	0	44363	1
NW_005851402.1	0	11937	1
NW_005851413.1	0	36619	2
NW_005851421.1	0	50000	1
NW_005851421.1	50000	84233	1
NW_005851427.1	0	50000	2
NW_005851427.1	50000	100000	3
NW_005851427.1	100000	150000	2
NW_005851450.1	0	50000	1
NW_005851450.1	100000	150000	1
NW_005851450.1	150000	200000	1
NW_005851450.1	200000	250000	1
NW_005851450.1	300000	333822	1
NW_005851463.1	0	9162	1
NW_005851467.1	0	8230	1
NW_005851509.1	0	4205	1
NW_005851512.1	850000	900000	1
NW_005851512.1	900000	950000	1
NW_005851514.1	0	11257	1
NW_005851515.1	0	50000	5
NW_005851515.1	50000	100000	3
NW_005851515.1	100000	109357	1
NW_005851516.1	0	48757	2
NW_005851517.1	0	50000	1
NW_005851517.1	100000	150000	1
NW_005851517.1	200000	250000	1
NW_005851517.1	250000	300000	1
NW_005851517.1	300000	350000	1
NW_005851517.1	550000	600000	1
NW_005851517.1	1000000	1050000	1
NW_005851517.1	1150000	1200000	1
NW_005851517.1	1200000	1250000	1
NW_005851517.1	1400000	1450000	1
NW_005851517.1	1700000	1750000	2
NW_005851517.1	1850000	1900000	1
NW_005851517.1	1950000	2000000	2
NW_005851517.1	2050000	2100000	1
NW_005851517.1	2100000	2150000	1
NW_005851517.1	2300000	2337497	1
NW_005851518.1	0	50000	2
NW_005851518.1	50000	100000	1
NW_005851518.1	150000	200000	1
NW_005851518.1	250000	300000	1
NW_005851518.1	350000	400000	1
NW_005851518.1	400000	450000	1
NW_005851518.1	450000	500000	1
NW_005851518.1	500000	550000	1
NW_005851518.1	600000	650000	1
NW_005851518.1	850000	900000	1
NW_005851518.1	900000	950000	1
NW_005851518.1	1000000	1050000	1
NW_005851518.1	1700000	1750000	1
NW_005851519.1	0	50000	4
NW_005851519.1	50000	100000	2
NW_005851519.1	100000	150000	3
NW_005851519.1	150000	163913	1
NW_005851520.1	150000	200000	1
NW_005851521.1	0	39849	2
NW_005851522.1	0	50000	1
NW_005851522.1	50000	100000	1
NW_005851522.1	200000	250000	1
NW_005851522.1	350000	400000	1
NW_005851522.1	450000	500000	1
NW_005851522.1	750000	800000	1
NW_005851522.1	1000000	1050000	1
NW_005851522.1	1150000	1200000	1
NW_005851522.1	1400000	1450000	1
NW_005851522.1	1850000	1900000	1
NW_005851522.1	2150000	2200000	1
NW_005851522.1	2450000	2500000	1
NW_005851522.1	2650000	2700000	1
NW_005851523.1	0	50000	2
NW_005851523.1	50000	100000	1
NW_005851523.1	100000	150000	2
NW_005851523.1	300000	350000	1
NW_005851523.1	450000	500000	1
NW_005851523.1	500000	550000	1
NW_005851523.1	550000	600000	1
NW_005851523.1	600000	625777	2
NW_005851526.1	400000	450000	1
NW_005851526.1	1800000	1850000	1
NW_005851526.1	1900000	1950000	1
NW_005851526.1	2000000	2050000	1
NW_005851526.1	2100000	2150000	1
NW_005851526.1	2150000	2200000	1
NW_005851526.1	2200000	2250000	1
NW_005851526.1	2250000	2300000	1
NW_005851526.1	2400000	2450000	1
NW_005851535.1	0	5271	1
NW_005851538.1	0	612	1
NW_005851562.1	100000	150000	1
NW_005851562.1	550000	600000	1
NW_005851563.1	350000	400000	1
NW_005851563.1	550000	600000	1
NW_005851563.1	600000	650000	1
NW_005851563.1	1200000	1250000	1
NW_005851563.1	1250000	1300000	2
NW_005851563.1	1300000	1350000	1
NW_005851563.1	1350000	1400000	1
NW_005851563.1	1400000	1450000	1
NW_005851563.1	1450000	1500000	1
NW_005851563.1	1500000	1550000	2
NW_005851563.1	1550000	1600000	1
NW_005851563.1	1600000	1650000	1
NW_005851563.1	1650000	1700000	1
NW_005851563.1	1750000	1800000	1
NW_005851563.1	1850000	1900000	1
NW_005851563.1	1900000	1950000	2
NW_005851563.1	1950000	2000000	2
NW_005851563.1	2250000	2300000	1
NW_005851563.1	2550000	2600000	1
NW_005851563.1	2750000	2800000	1
NW_005851563.1	3000000	3050000	1
NW_005851563.1	3050000	3100000	1
NW_005851563.1	3200000	3250000	1
NW_005851564.1	0	50000	3
NW_005851564.1	50000	100000	2
NW_005851564.1	100000	150000	1
NW_005851564.1	150000	200000	1
NW_005851564.1	200000	250000	1
NW_005851564.1	300000	350000	1
NW_005851564.1	350000	400000	1
NW_005851564.1	400000	450000	4
NW_005851564.1	450000	500000	3
NW_005851564.1	500000	550000	3
NW_005851564.1	550000	600000	2
NW_005851564.1	600000	650000	2
NW_005851564.1	650000	700000	2
NW_005851564.1	700000	750000	2
NW_005851564.1	750000	800000	1
NW_005851564.1	800000	850000	1
NW_005851564.1	850000	900000	3
NW_005851564.1	900000	950000	3
NW_005851564.1	1000000	1050000	4
NW_005851564.1	1050000	1100000	1
NW_005851564.1	1100000	1150000	1
NW_005851565.1	50000	100000	1
NW_005851565.1	250000	300000	1
NW_005851565.1	300000	350000	1
NW_005851565.1	400000	450000	1
NW_005851565.1	550000	600000	1
NW_005851565.1	750000	800000	1
NW_005851565.1	900000	950000	1
NW_005851565.1	950000	1000000	2
NW_005851565.1	1250000	1300000	1
NW_005851565.1	1500000	1550000	1
NW_005851565.1	1550000	1600000	1
NW_005851565.1	1600000	1650000	2
NW_005851565.1	1800000	1850000	1
NW_005851566.1	150000	200000	1
NW_005851566.1	200000	250000	1
NW_005851566.1	250000	300000	1
NW_005851566.1	300000	350000	2
NW_005851566.1	400000	450000	1
NW_005851566.1	450000	500000	1
NW_005851566.1	650000	700000	1
NW_005851566.1	750000	800000	1
NW_005851566.1	800000	850000	2
NW_005851566.1	850000	900000	1
NW_005851566.1	2000000	2050000	1
NW_005851566.1	2450000	2500000	1
NW_005851566.1	2550000	2600000	2
NW_005851566.1	2650000	2682192	1
NW_005851567.1	0	50000	2
NW_005851567.1	50000	100000	1
NW_005851567.1	800000	850000	1
NW_005851567.1	1350000	1400000	1
NW_005851567.1	1450000	1500000	1
NW_005851567.1	1500000	1550000	1
NW_005851567.1	1550000	1600000	1
NW_005851567.1	1600000	1650000	2
NW_005851567.1	1650000	1673255	1
NW_005851568.1	450000	500000	2
NW_005851568.1	900000	904802	1
NW_005851569.1	0	50000	1
NW_005851569.1	50000	100000	1
NW_005851569.1	100000	136071	1
NW_005851570.1	50000	100000	1
NW_005851570.1	100000	150000	1
NW_005851570.1	200000	250000	2
NW_005851570.1	300000	350000	1
NW_005851570.1	400000	450000	1
NW_005851570.1	550000	600000	1
NW_005851570.1	650000	694419	1
NW_005851571.1	100000	150000	1
NW_005851571.1	150000	200000	1
NW_005851571.1	200000	250000	1
NW_005851571.1	250000	300000	2
NW_005851571.1	300000	350000	1
NW_005851571.1	400000	450000	1
NW_005851571.1	450000	500000	1
NW_005851571.1	550000	576764	1
NW_005851572.1	300000	350000	1
NW_005851572.1	400000	450000	3
NW_005851572.1	450000	500000	2
NW_005851572.1	550000	600000	1
NW_005851572.1	1400000	1450000	1
NW_005851572.1	2150000	2200000	1
NW_005851572.1	2250000	2300000	1
NW_005851572.1	2400000	2450000	1
NW_005851572.1	2900000	2950000	1
NW_005851572.1	2950000	3000000	1
NW_005851572.1	3000000	3050000	1
NW_005851572.1	3050000	3100000	1
NW_005851572.1	3100000	3150000	1
NW_005851572.1	3300000	3350000	1
NW_005851572.1	3400000	3450000	2
NW_005851572.1	3500000	3550000	1
NW_005851572.1	3600000	3650000	1
NW_005851572.1	4250000	4300000	1
NW_005851572.1	4450000	4500000	2
NW_005851572.1	4500000	4550000	1
NW_005851572.1	4550000	4600000	1
NW_005851572.1	4600000	4650000	1
NW_005851572.1	4700000	4750000	4
NW_005851572.1	4800000	4850000	1
NW_005851572.1	4900000	4950000	1
NW_005851572.1	5000000	5050000	1
NW_005851572.1	5350000	5400000	1
NW_005851572.1	5500000	5533572	1
NW_005851573.1	0	50000	2
NW_005851573.1	50000	78338	2
NW_005851575.1	300000	350000	1
NW_005851575.1	450000	500000	1
NW_005851575.1	600000	650000	1
NW_005851577.1	0	29335	2
NW_005851579.1	0	50000	1
NW_005851579.1	50000	77903	1
NW_005851584.1	0	4736	1
NW_005851587.1	50000	100000	1
NW_005851587.1	100000	150000	1
NW_005851587.1	200000	250000	1
NW_005851588.1	0	33833	1
NW_005851589.1	0	42369	2
NW_005851594.1	50000	100000	1
NW_005851595.1	0	50000	2
NW_005851596.1	50000	100000	1
NW_005851596.1	100000	148189	1
NW_005851598.1	0	5364	1
NW_005851600.1	950000	1000000	1
NW_005851600.1	1150000	1200000	1
NW_005851600.1	1200000	1250000	1
NW_005851600.1	1300000	1350000	1
NW_005851600.1	1550000	1600000	1
NW_005851600.1	2000000	2031968	1
NW_005851601.1	50000	100000	1
NW_005851603.1	0	11801	1
NW_005851614.1	0	10648	1
NW_005851619.1	0	50000	1
NW_005851619.1	50000	100000	1
NW_005851619.1	100000	150000	2
NW_005851619.1	150000	200000	1
NW_005851619.1	350000	400000	1
NW_005851619.1	600000	650000	2
NW_005851619.1	650000	669234	1
NW_005851633.1	0	480	1
NW_005851636.1	0	27176	1
NW_005851647.1	0	12573	1
NW_005851675.1	0	4521	1
NW_005851716.1	0	1000	1
NW_005851725.1	0	15478	1
NW_005851743.1	0	50000	1
NW_005851743.1	50000	67623	1
NW_005851744.1	0	31250	1
NW_005851746.1	0	50000	1
NW_005851746.1	200000	250000	1
NW_005851746.1	450000	500000	1
NW_005851747.1	0	50000	1
NW_005851747.1	50000	100000	1
NW_005851747.1	100000	150000	3
NW_005851747.1	150000	200000	1
NW_005851747.1	200000	250000	1
NW_005851747.1	250000	300000	1
NW_005851747.1	300000	350000	3
NW_005851747.1	350000	400000	1
NW_005851747.1	400000	450000	2
NW_005851747.1	450000	500000	1
NW_005851747.1	500000	550000	1
NW_005851747.1	550000	600000	1
NW_005851747.1	600000	650000	1
NW_005851747.1	700000	750000	1
NW_005851747.1	750000	800000	1
NW_005851747.1	850000	900000	1
NW_005851747.1	950000	1000000	1
NW_005851747.1	1000000	1050000	2
NW_005851747.1	1050000	1100000	2
NW_005851747.1	1100000	1150000	1
NW_005851747.1	1150000	1200000	4
NW_005851747.1	1200000	1250000	3
NW_005851747.1	1250000	1300000	1
NW_005851747.1	1300000	1350000	3
NW_005851747.1	1350000	1400000	1
NW_005851747.1	2250000	2300000	1
NW_005851747.1	2150000	2200000	1
NW_005851747.1	2450000	2500000	1
NW_005851747.1	2500000	2550000	2
NW_005851747.1	2550000	2600000	1
NW_005851747.1	2600000	2650000	1
NW_005851747.1	2900000	2950000	2
NW_005851747.1	2950000	3000000	2
NW_005851747.1	3000000	3050000	2
NW_005851747.1	3050000	3100000	1
NW_005851747.1	3200000	3250000	1
NW_005851747.1	3450000	3500000	1
NW_005851747.1	4050000	4100000	1
NW_005851747.1	4100000	4143320	2
NW_005851749.1	0	50000	3
NW_005851749.1	50000	100000	4
NW_005851749.1	100000	150000	4
NW_005851749.1	150000	200000	4
NW_005851749.1	200000	250000	1
NW_005851749.1	250000	261002	2
NW_005851750.1	100000	150000	1
NW_005851750.1	550000	600000	1
NW_005851750.1	600000	650000	1
NW_005851750.1	750000	800000	1
NW_005851750.1	1000000	1050000	1
NW_005851750.1	1150000	1200000	1
NW_005851750.1	1250000	1300000	1
NW_005851750.1	1300000	1350000	1
NW_005851750.1	1350000	1400000	1
NW_005851751.1	0	48097	1
NW_005851752.1	100000	150000	1
NW_005851752.1	200000	250000	1
NW_005851752.1	250000	300000	2
NW_005851752.1	300000	322899	2
NW_005851754.1	0	50000	2
NW_005851754.1	50000	100000	1
NW_005851754.1	100000	149099	4
NW_005851755.1	0	50000	2
NW_005851755.1	50000	100000	3
NW_005851755.1	100000	122588	2
NW_005851756.1	0	50000	1
NW_005851756.1	100000	150000	1
NW_005851756.1	150000	200000	1
NW_005851756.1	200000	250000	2
NW_005851756.1	250000	300000	1
NW_005851756.1	300000	350000	1
NW_005851756.1	500000	550000	1
NW_005851756.1	600000	650000	1
NW_005851756.1	650000	700000	1
NW_005851756.1	700000	750000	3
NW_005851756.1	750000	800000	1
NW_005851756.1	800000	850000	1
NW_005851756.1	850000	900000	1
NW_005851756.1	900000	950000	3
NW_005851756.1	950000	1000000	2
NW_005851756.1	1000000	1025811	1
NW_005851757.1	50000	100000	1
NW_005851757.1	200000	250000	2
NW_005851757.1	250000	300000	1
NW_005851757.1	350000	359280	1
NW_005851758.1	50000	100000	1
NW_005851759.1	50000	100000	1
NW_005851759.1	200000	250000	1
NW_005851759.1	250000	300000	1
NW_005851759.1	450000	500000	1
NW_005851759.1	500000	550000	1
NW_005851759.1	600000	650000	1
NW_005851759.1	700000	750000	1
NW_005851759.1	900000	950000	1
NW_005851759.1	1250000	1300000	1
NW_005851759.1	1500000	1550000	1
NW_005851759.1	1700000	1750000	2
NW_005851759.1	1900000	1950000	1
NW_005851759.1	2250000	2300000	1
NW_005851759.1	2300000	2350000	2
NW_005851759.1	2350000	2400000	1
NW_005851759.1	2500000	2550000	1
NW_005851759.1	2650000	2700000	1
NW_005851759.1	2700000	2750000	1
NW_005851759.1	2800000	2850000	1
NW_005851759.1	2850000	2900000	1
NW_005851759.1	3000000	3050000	1
NW_005851759.1	3050000	3100000	2
NW_005851759.1	3550000	3600000	1
NW_005851759.1	3850000	3900000	1
NW_005851759.1	4350000	4400000	1
NW_005851759.1	4600000	4650000	1
NW_005851759.1	4700000	4750000	1
NW_005851759.1	4750000	4800000	1
NW_005851759.1	4850000	4900000	1
NW_005851759.1	4950000	5000000	1
NW_005851759.1	5050000	5100000	1
NW_005851759.1	5150000	5200000	1
NW_005851759.1	5250000	5300000	1
NW_005851759.1	5300000	5350000	1
NW_005851759.1	5350000	5400000	1
NW_005851759.1	5450000	5500000	1
NW_005851759.1	5500000	5520375	1
NW_005851760.1	0	50000	1
NW_005851760.1	50000	100000	1
NW_005851760.1	150000	200000	1
NW_005851760.1	200000	250000	1
NW_005851760.1	250000	300000	2
NW_005851760.1	300000	350000	1
NW_005851760.1	400000	450000	1
NW_005851760.1	500000	550000	1
NW_005851760.1	750000	800000	1
NW_005851760.1	900000	950000	2
NW_005851760.1	950000	1000000	3
NW_005851761.1	0	19095	1
NW_005851763.1	100000	150000	1
NW_005851763.1	200000	250000	1
NW_005851763.1	250000	300000	2
NW_005851763.1	300000	350000	1
NW_005851763.1	950000	1000000	1
NW_005851763.1	1000000	1050000	1
NW_005851763.1	1050000	1100000	1
NW_005851763.1	1100000	1150000	2
NW_005851763.1	1150000	1200000	1
NW_005851763.1	1750000	1800000	1
NW_005851763.1	1950000	2000000	1
NW_005851763.1	2100000	2150000	1
NW_005851763.1	2200000	2250000	1
NW_005851763.1	2300000	2350000	1
NW_005851763.1	2550000	2600000	1
NW_005851763.1	3200000	3250000	1
NW_005851763.1	3250000	3300000	1
NW_005851763.1	3300000	3350000	1
NW_005851763.1	3600000	3650000	1
NW_005851763.1	3750000	3800000	1
NW_005851763.1	4350000	4400000	1
NW_005851763.1	4850000	4900000	1
NW_005851763.1	5000000	5050000	1
NW_005851763.1	5050000	5100000	1
NW_005851763.1	5250000	5300000	1
NW_005851763.1	5300000	5350000	1
NW_005851763.1	5500000	5550000	1
NW_005851763.1	5600000	5650000	1
NW_005851763.1	5650000	5700000	1
NW_005851763.1	5800000	5850000	1
NW_005851763.1	6100000	6150000	1
NW_005851763.1	6250000	6300000	1
NW_005851764.1	50000	100000	1
NW_005851764.1	150000	200000	1
NW_005851764.1	200000	250000	1
NW_005851764.1	350000	400000	1
NW_005851764.1	600000	650000	1
NW_005851764.1	650000	700000	2
NW_005851764.1	700000	750000	1
NW_005851764.1	750000	800000	1
NW_005851764.1	800000	850000	1
NW_005851764.1	850000	900000	1
NW_005851764.1	950000	1000000	1
NW_005851764.1	1050000	1100000	1
NW_005851764.1	1100000	1109189	1
NW_005851765.1	0	45465	1
NW_005851766.1	0	50000	1
NW_005851766.1	50000	97220	2
NW_005851767.1	0	50000	1
NW_005851767.1	50000	100000	1
NW_005851767.1	100000	150000	1
NW_005851767.1	200000	250000	3
NW_005851767.1	250000	300000	1
NW_005851767.1	350000	400000	1
NW_005851767.1	750000	800000	1
NW_005851767.1	800000	850000	2
NW_005851767.1	900000	950000	1
NW_005851767.1	1000000	1050000	1
NW_005851767.1	1100000	1150000	1
NW_005851767.1	1300000	1350000	1
NW_005851767.1	1400000	1450000	1
NW_005851767.1	1500000	1550000	1
NW_005851767.1	1700000	1750000	1
NW_005851767.1	2150000	2200000	1
NW_005851767.1	2300000	2350000	1
NW_005851767.1	2450000	2500000	1
NW_005851767.1	2500000	2550000	1
NW_005851767.1	2800000	2850000	1
NW_005851767.1	2850000	2900000	1
NW_005851767.1	3200000	3250000	1
NW_005851767.1	3450000	3500000	1
NW_005851768.1	0	50000	1
NW_005851768.1	50000	100000	1
NW_005851768.1	150000	200000	1
NW_005851768.1	250000	300000	1
NW_005851768.1	300000	350000	1
NW_005851768.1	400000	443653	2
NW_005851769.1	1100000	1120171	1
NW_005851770.1	0	50000	1
NW_005851770.1	100000	150000	1
NW_005851770.1	150000	200000	1
NW_005851770.1	200000	250000	1
NW_005851770.1	300000	350000	1
NW_005851770.1	350000	400000	1
NW_005851770.1	450000	500000	2
NW_005851770.1	500000	550000	1
NW_005851770.1	550000	600000	1
NW_005851770.1	600000	650000	1
NW_005851770.1	650000	700000	1
NW_005851770.1	700000	750000	1
NW_005851770.1	750000	800000	1
NW_005851770.1	800000	850000	1
NW_005851770.1	900000	950000	1
NW_005851770.1	1000000	1050000	2
NW_005851770.1	1050000	1100000	1
NW_005851770.1	1100000	1150000	1
NW_005851770.1	1150000	1200000	1
NW_005851770.1	1250000	1300000	1
NW_005851770.1	1700000	1750000	1
NW_005851770.1	2100000	2150000	1
NW_005851770.1	2150000	2200000	2
NW_005851770.1	2400000	2450000	1
NW_005851770.1	2900000	2950000	1
NW_005851770.1	3100000	3150000	1
NW_005851770.1	3200000	3250000	1
NW_005851770.1	3300000	3350000	1
NW_005851770.1	3400000	3450000	1
NW_005851770.1	3450000	3469745	1
NW_005851772.1	0	15755	2
NW_005851774.1	0	6065	1
NW_005851778.1	0	1891	1
NW_005851792.1	100000	150000	1
NW_005851792.1	150000	200000	1
NW_005851792.1	200000	250000	1
NW_005851792.1	300000	350000	1
NW_005851792.1	350000	400000	1
NW_005851792.1	500000	550000	1
NW_005851792.1	650000	700000	1
NW_005851792.1	750000	800000	1
NW_005851792.1	900000	950000	1
NW_005851792.1	1100000	1150000	1
NW_005851792.1	1200000	1250000	1
NW_005851792.1	1300000	1350000	1
NW_005851792.1	1350000	1400000	1
NW_005851792.1	1400000	1450000	1
NW_005851792.1	2100000	2150000	1
NW_005851792.1	2850000	2900000	1
NW_005851792.1	3150000	3200000	1
NW_005851792.1	3200000	3250000	1
NW_005851792.1	3250000	3300000	1
NW_005851792.1	3300000	3350000	1
NW_005851792.1	3350000	3400000	1
NW_005851792.1	3850000	3900000	1
NW_005851792.1	3650000	3700000	1
NW_005851792.1	4100000	4150000	1
NW_005851799.1	50000	100000	1
NW_005851808.1	0	50000	2
NW_005851808.1	50000	100000	1
NW_005851808.1	100000	150000	3
NW_005851813.1	0	50000	1
NW_005851820.1	0	3389	1
NW_005851823.1	0	1583	1
NW_005851826.1	0	834	1
NW_005851853.1	0	14949	1
NW_005851857.1	0	1037	1
NW_005851901.1	0	50000	1
NW_005851901.1	50000	100000	1
NW_005851901.1	100000	150000	3
NW_005851901.1	150000	200000	2
NW_005851901.1	200000	250000	2
NW_005851901.1	250000	300000	1
NW_005851901.1	300000	350000	2
NW_005851901.1	400000	450000	1
NW_005851901.1	450000	500000	1
NW_005851901.1	550000	600000	3
NW_005851901.1	600000	650000	2
NW_005851901.1	650000	652957	1
NW_005851903.1	0	50000	2
NW_005851903.1	50000	100000	2
NW_005851903.1	100000	150000	3
NW_005851903.1	150000	200000	2
NW_005851903.1	250000	300000	1
NW_005851903.1	300000	309043	1
NW_005851906.1	50000	100000	1
NW_005851906.1	200000	250000	1
NW_005851906.1	250000	300000	1
NW_005851906.1	300000	350000	2
NW_005851906.1	350000	400000	4
NW_005851906.1	400000	450000	2
NW_005851906.1	450000	500000	1
NW_005851906.1	500000	550000	1
NW_005851906.1	550000	600000	1
NW_005851906.1	600000	650000	3
NW_005851906.1	650000	677172	1
NW_005851908.1	0	50000	2
NW_005851908.1	50000	100000	1
NW_005851908.1	100000	150000	1
NW_005851908.1	150000	200000	1
NW_005851908.1	200000	250000	2
NW_005851908.1	300000	350000	1
NW_005851908.1	400000	450000	1
NW_005851908.1	600000	650000	1
NW_005851908.1	850000	900000	1
NW_005851908.1	1000000	1039070	1
NW_005851909.1	0	50000	2
NW_005851909.1	50000	92194	3
NW_005851910.1	0	40333	3
NW_005851912.1	0	3771	1
NW_005851913.1	0	50000	6
NW_005851913.1	50000	100000	6
NW_005851913.1	100000	150000	4
NW_005851913.1	150000	200000	4
NW_005851913.1	200000	250000	5
NW_005851913.1	250000	275988	4
NW_005851915.1	0	50000	2
NW_005851915.1	250000	300000	1
NW_005851915.1	400000	450000	1
NW_005851915.1	450000	470876	1
NW_005851916.1	0	50000	1
NW_005851916.1	100000	150000	2
NW_005851916.1	150000	200000	1
NW_005851916.1	350000	400000	1
NW_005851916.1	450000	500000	1
NW_005851916.1	600000	650000	1
NW_005851916.1	700000	750000	1
NW_005851916.1	750000	800000	1
NW_005851918.1	0	50000	1
NW_005851918.1	50000	100000	1
NW_005851918.1	100000	150000	4
NW_005851918.1	150000	200000	2
NW_005851918.1	200000	250000	1
NW_005851918.1	250000	300000	3
NW_005851918.1	300000	350000	1
NW_005851918.1	350000	400000	1
NW_005851918.1	400000	450000	4
NW_005851918.1	450000	500000	2
NW_005851918.1	500000	550000	2
NW_005851918.1	650000	670699	1
NW_005851919.1	0	25714	2
NW_005851920.1	150000	200000	1
NW_005851920.1	750000	800000	1
NW_005851920.1	800000	850000	1
NW_005851920.1	2450000	2500000	1
NW_005851920.1	2800000	2850000	1
NW_005851920.1	2900000	2950000	2
NW_005851920.1	3050000	3100000	1
NW_005851920.1	3100000	3150000	1
NW_005851920.1	3500000	3550000	1
NW_005851920.1	3850000	3900000	1
NW_005851920.1	3900000	3950000	1
NW_005851920.1	4250000	4300000	1
NW_005851920.1	4450000	4499434	1
NW_005851921.1	200000	250000	1
NW_005851921.1	500000	537924	1
NW_005851922.1	150000	200000	2
NW_005851923.1	200000	250000	1
NW_005851923.1	300000	350000	1
NW_005851923.1	400000	450000	1
NW_005851923.1	500000	550000	1
NW_005851923.1	550000	600000	1
NW_005851923.1	700000	750000	1
NW_005851923.1	800000	850000	1
NW_005851923.1	1050000	1100000	1
NW_005851923.1	1700000	1750000	1
NW_005851923.1	1850000	1900000	1
NW_005851923.1	1900000	1950000	1
NW_005851923.1	1950000	2000000	1
NW_005851923.1	2300000	2350000	1
NW_005851923.1	2550000	2600000	1
NW_005851923.1	2650000	2700000	1
NW_005851923.1	2750000	2800000	1
NW_005851923.1	3000000	3050000	1
NW_005851923.1	3200000	3250000	1
NW_005851923.1	3350000	3400000	1
NW_005851923.1	3400000	3450000	1
NW_005851923.1	3500000	3550000	1
NW_005851925.1	950000	1000000	1
NW_005851925.1	1350000	1400000	1
NW_005851925.1	1500000	1550000	1
NW_005851925.1	1700000	1750000	1
NW_005851925.1	1900000	1950000	1
NW_005851925.1	2100000	2150000	1
NW_005851925.1	2150000	2200000	1
NW_005851925.1	3000000	3050000	1
NW_005851925.1	3850000	3900000	1
NW_005851925.1	4300000	4350000	1
NW_005851926.1	0	33404	1
NW_005851927.1	50000	100000	1
NW_005851927.1	200000	250000	1
NW_005851927.1	250000	300000	1
NW_005851927.1	300000	350000	1
NW_005851927.1	400000	450000	2
NW_005851927.1	450000	500000	1
NW_005851927.1	550000	600000	1
NW_005851927.1	650000	700000	1
NW_005851927.1	700000	750000	1
NW_005851927.1	750000	800000	1
NW_005851927.1	800000	850000	2
NW_005851927.1	850000	900000	2
NW_005851927.1	900000	950000	1
NW_005851927.1	1100000	1150000	1
NW_005851927.1	1200000	1250000	1
NW_005851927.1	1350000	1400000	1
NW_005851927.1	1400000	1450000	1
NW_005851927.1	1450000	1500000	2
NW_005851927.1	1750000	1800000	1
NW_005851928.1	0	23656	1
NW_005851929.1	50000	100000	1
NW_005851929.1	100000	150000	1
NW_005851929.1	1550000	1600000	1
NW_005851929.1	3150000	3200000	1
NW_005851929.1	3300000	3350000	1
NW_005851929.1	3400000	3450000	2
NW_005851929.1	3450000	3500000	1
NW_005851929.1	3500000	3550000	1
NW_005851929.1	3550000	3600000	1
NW_005851929.1	3600000	3650000	1
NW_005851929.1	3650000	3685328	1
NW_005851930.1	0	5439	1
NW_005851933.1	100000	150000	1
NW_005851933.1	300000	350000	1
NW_005851933.1	650000	700000	2
NW_005851933.1	700000	750000	2
NW_005851933.1	750000	800000	1
NW_005851933.1	800000	850000	1
NW_005851933.1	900000	948410	2
NW_005851934.1	0	50000	3
NW_005851934.1	50000	100000	3
NW_005851934.1	100000	120786	2
NW_005851936.1	0	50000	3
NW_005851936.1	50000	100000	2
NW_005851936.1	100000	150000	4
NW_005851936.1	150000	200000	4
NW_005851936.1	200000	250000	3
NW_005851936.1	250000	300000	3
NW_005851936.1	300000	350000	2
NW_005851936.1	350000	400000	1
NW_005851936.1	400000	450000	1
NW_005851936.1	450000	500000	4
NW_005851936.1	500000	550000	1
NW_005851936.1	550000	600000	2
NW_005851936.1	600000	650000	3
NW_005851936.1	650000	700000	1
NW_005851936.1	700000	750000	3
NW_005851936.1	750000	800000	3
NW_005851936.1	800000	850000	2
NW_005851936.1	850000	900000	2
NW_005851936.1	900000	950000	2
NW_005851936.1	950000	1000000	2
NW_005851936.1	1000000	1019478	1
NW_005851937.1	100000	150000	1
NW_005851937.1	200000	250000	1
NW_005851937.1	250000	300000	1
NW_005851937.1	300000	350000	1
NW_005851937.1	350000	400000	1
NW_005851937.1	450000	500000	1
NW_005851937.1	900000	950000	1
NW_005851937.1	1000000	1050000	1
NW_005851937.1	1750000	1800000	1
NW_005851937.1	2450000	2500000	1
NW_005851937.1	2500000	2550000	1
NW_005851937.1	2650000	2700000	1
NW_005851937.1	2900000	2950000	1
NW_005851937.1	3450000	3500000	1
NW_005851937.1	3700000	3750000	1
NW_005851937.1	3900000	3950000	1
NW_005851937.1	4100000	4150000	1
NW_005851937.1	4150000	4200000	1
NW_005851937.1	4200000	4250000	1
NW_005851937.1	4300000	4350000	2
NW_005851937.1	4500000	4532606	1
NW_005851938.1	1200000	1250000	1
NW_005851938.1	1650000	1700000	1
NW_005851938.1	2000000	2050000	1
NW_005851939.1	100000	150000	1
NW_005851939.1	250000	300000	1
NW_005851939.1	450000	500000	1
NW_005851939.1	500000	550000	1
NW_005851939.1	650000	700000	2
NW_005851939.1	700000	750000	1
NW_005851939.1	750000	800000	1
NW_005851939.1	800000	850000	1
NW_005851939.1	850000	900000	1
NW_005851939.1	900000	950000	1
NW_005851939.1	1050000	1100000	1
NW_005851939.1	1100000	1150000	3
NW_005851939.1	1150000	1200000	1
NW_005851939.1	1300000	1350000	1
NW_005851939.1	1350000	1400000	1
NW_005851939.1	1400000	1450000	1
NW_005851939.1	1450000	1500000	2
NW_005851939.1	1500000	1550000	3
NW_005851939.1	1550000	1600000	1
NW_005851939.1	1600000	1650000	1
NW_005851939.1	1650000	1700000	1
NW_005851939.1	1700000	1750000	2
NW_005851939.1	2100000	2150000	1
NW_005851939.1	2750000	2800000	1
NW_005851939.1	3000000	3050000	1
NW_005851939.1	4600000	4650000	1
NW_005851939.1	4750000	4800000	1
NW_005851939.1	4950000	5000000	1
NW_005851939.1	5000000	5050000	1
NW_005851939.1	5050000	5100000	1
NW_005851939.1	5250000	5300000	1
NW_005851939.1	5300000	5350000	2
NW_005851939.1	5400000	5450000	1
NW_005851939.1	5550000	5600000	1
NW_005851939.1	5600000	5650000	1
NW_005851939.1	5650000	5700000	2
NW_005851939.1	5700000	5750000	1
NW_005851939.1	5750000	5800000	1
NW_005851939.1	5850000	5900000	1
NW_005851939.1	6050000	6100000	1
NW_005851939.1	6150000	6200000	1
NW_005851939.1	6550000	6600000	1
NW_005851939.1	6600000	6622294	1
NW_005851941.1	0	29503	1
NW_005851945.1	0	50000	3
NW_005851945.1	50000	55357	1
NW_005851948.1	0	50000	2
NW_005851948.1	50000	100000	5
NW_005851948.1	100000	150000	2
NW_005851948.1	150000	200000	5
NW_005851948.1	200000	216296	2
NW_005851954.1	0	50000	1
NW_005851954.1	100000	150000	2
NW_005851954.1	150000	158361	1
NW_005851955.1	0	50000	1
NW_005851955.1	50000	100000	1
NW_005851955.1	100000	146864	1
NW_005851956.1	0	50000	5
NW_005851956.1	50000	100000	4
NW_005851956.1	100000	150000	4
NW_005851956.1	150000	200000	5
NW_005851956.1	200000	250000	5
NW_005851956.1	250000	300000	4
NW_005851956.1	300000	342164	5
NW_005851963.1	0	14989	1
NW_005851965.1	0	50000	1
NW_005851969.1	100000	150000	1
NW_005851969.1	150000	200000	3
NW_005851969.1	200000	250000	1
NW_005851969.1	250000	280677	1
NW_005851974.1	0	7818	1
NW_005851981.1	0	50000	1
NW_005851981.1	50000	57400	1
NW_005851984.1	0	27200	1
NW_005852000.1	0	13860	1
NW_005852003.1	0	37411	1
NW_005852012.1	0	50000	1
NW_005852012.1	50000	100000	1
NW_005852012.1	100000	115883	1
NW_005852014.1	50000	92735	2
NW_005852016.1	50000	100000	1
NW_005852016.1	100000	150000	3
NW_005852016.1	150000	200000	2
NW_005852016.1	200000	250000	1
NW_005852016.1	250000	300000	2
NW_005852016.1	350000	400000	1
NW_005852016.1	400000	450000	1
NW_005852016.1	450000	500000	2
NW_005852016.1	500000	550000	2
NW_005852016.1	550000	600000	1
NW_005852016.1	600000	650000	1
NW_005852016.1	700000	750000	1
NW_005852016.1	750000	800000	1
NW_005852016.1	800000	850000	1
NW_005852016.1	900000	950000	2
NW_005852016.1	1100000	1150000	1
NW_005852016.1	1200000	1250000	1
NW_005852016.1	1250000	1300000	1
NW_005852016.1	1350000	1400000	1
NW_005852016.1	1600000	1615074	1
NW_005852017.1	0	50000	1
NW_005852017.1	1450000	1500000	1
NW_005852017.1	2650000	2700000	1
NW_005852017.1	2750000	2800000	2
NW_005852017.1	2800000	2850000	1
NW_005852017.1	2850000	2900000	1
NW_005852017.1	2900000	2950000	1
NW_005852017.1	2950000	3000000	1
NW_005852017.1	3000000	3050000	1
NW_005852017.1	3050000	3100000	1
NW_005852017.1	3250000	3300000	1
NW_005852017.1	3350000	3400000	2
NW_005852017.1	3400000	3450000	1
NW_005852017.1	3500000	3550000	1
NW_005852017.1	3550000	3600000	1
NW_005852017.1	3600000	3650000	1
NW_005852017.1	3650000	3700000	1
NW_005852017.1	3700000	3750000	1
NW_005852017.1	3750000	3800000	1
NW_005852017.1	3850000	3900000	1
NW_005852017.1	4100000	4150000	1
NW_005852017.1	4250000	4300000	1
NW_005852017.1	4400000	4450000	1
NW_005852018.1	100000	150000	1
NW_005852018.1	500000	550000	1
NW_005852019.1	0	50000	2
NW_005852019.1	50000	100000	4
NW_005852019.1	100000	150000	2
NW_005852019.1	150000	200000	3
NW_005852019.1	200000	204201	1
NW_005852020.1	0	50000	1
NW_005852020.1	50000	100000	4
NW_005852020.1	100000	150000	3
NW_005852020.1	150000	167687	1
NW_005852022.1	50000	100000	1
NW_005852022.1	100000	150000	1
NW_005852022.1	200000	250000	1
NW_005852022.1	300000	350000	1
NW_005852022.1	450000	500000	1
NW_005852022.1	550000	600000	1
NW_005852022.1	600000	650000	1
NW_005852022.1	700000	750000	1
NW_005852022.1	950000	1000000	1
NW_005852022.1	900000	950000	1
NW_005852022.1	1100000	1150000	1
NW_005852022.1	1400000	1450000	1
NW_005852022.1	1750000	1800000	1
NW_005852022.1	1950000	2000000	2
NW_005852022.1	2100000	2150000	1
NW_005852022.1	2250000	2300000	1
NW_005852022.1	2400000	2450000	1
NW_005852022.1	2550000	2600000	1
NW_005852022.1	2600000	2650000	1
NW_005852022.1	2650000	2691588	1
NW_005852023.1	350000	400000	1
NW_005852023.1	550000	600000	1
NW_005852023.1	600000	650000	2
NW_005852023.1	700000	750000	1
NW_005852023.1	750000	800000	2
NW_005852023.1	800000	850000	1
NW_005852023.1	850000	900000	1
NW_005852023.1	950000	1000000	1
NW_005852023.1	1050000	1100000	1
NW_005852023.1	1100000	1150000	1
NW_005852023.1	1300000	1350000	1
NW_005852024.1	0	50000	2
NW_005852024.1	50000	100000	1
NW_005852024.1	100000	150000	1
NW_005852024.1	150000	176741	1
NW_005852025.1	0	50000	1
NW_005852025.1	50000	100000	3
NW_005852025.1	100000	150000	1
NW_005852025.1	200000	250000	1
NW_005852025.1	300000	350000	1
NW_005852025.1	400000	450000	1
NW_005852026.1	200000	207125	1
NW_005852027.1	150000	200000	1
NW_005852027.1	300000	350000	1
NW_005852027.1	350000	362725	1
NW_005852028.1	0	50000	3
NW_005852028.1	50000	100000	1
NW_005852028.1	100000	150000	3
NW_005852028.1	150000	159435	1
NW_005852029.1	1050000	1100000	1
NW_005852029.1	1150000	1166582	1
NW_005852030.1	0	50000	2
NW_005852030.1	100000	150000	2
NW_005852030.1	150000	200000	3
NW_005852030.1	200000	250000	4
NW_005852030.1	250000	258656	1
NW_005852031.1	50000	100000	1
NW_005852031.1	250000	300000	1
NW_005852031.1	450000	500000	1
NW_005852031.1	550000	600000	1
NW_005852031.1	600000	650000	1
NW_005852031.1	650000	700000	1
NW_005852031.1	800000	850000	1
NW_005852031.1	900000	950000	1
NW_005852031.1	950000	1000000	1
NW_005852031.1	1050000	1100000	1
NW_005852031.1	1450000	1500000	1
NW_005852031.1	1600000	1631068	1
NW_005852032.1	200000	250000	3
NW_005852032.1	250000	300000	1
NW_005852032.1	300000	350000	1
NW_005852032.1	350000	400000	1
NW_005852032.1	450000	500000	1
NW_005852033.1	50000	100000	1
NW_005852033.1	100000	150000	1
NW_005852033.1	150000	200000	1
NW_005852033.1	250000	300000	1
NW_005852033.1	350000	400000	1
NW_005852033.1	500000	550000	1
NW_005852033.1	600000	650000	1
NW_005852033.1	650000	700000	1
NW_005852033.1	800000	850000	1
NW_005852037.1	0	20213	1
NW_005852039.1	850000	900000	1
NW_005852039.1	2600000	2650000	1
NW_005852042.1	0	50000	2
NW_005852042.1	50000	100000	1
NW_005852042.1	100000	150000	2
NW_005852042.1	200000	250000	2
NW_005852042.1	250000	300000	2
NW_005852042.1	300000	350000	2
NW_005852042.1	400000	450000	1
NW_005852042.1	550000	600000	1
NW_005852042.1	800000	850000	1
NW_005852044.1	0	50000	2
NW_005852044.1	50000	100000	2
NW_005852044.1	150000	200000	4
NW_005852044.1	200000	250000	2
NW_005852044.1	250000	300000	1
NW_005852044.1	300000	350000	1
NW_005852044.1	350000	400000	1
NW_005852044.1	400000	428674	1
NW_005852045.1	50000	91078	1
NW_005852047.1	0	50000	3
NW_005852047.1	50000	62859	1
NW_005852051.1	0	13880	1
NW_005852052.1	0	50000	1
NW_005852052.1	50000	100000	1
NW_005852052.1	900000	950000	1
NW_005852052.1	1400000	1450000	1
NW_005852052.1	1600000	1650000	1
NW_005852052.1	2150000	2200000	1
NW_005852052.1	2300000	2350000	1
NW_005852052.1	2400000	2450000	1
NW_005852053.1	0	28691	1
NW_005852055.1	50000	92041	1
NW_005852057.1	0	15198	1
NW_005852059.1	0	50000	1
NW_005852059.1	50000	60140	1
NW_005852064.1	0	50000	2
NW_005852064.1	50000	100000	1
NW_005852064.1	100000	150000	3
NW_005852064.1	150000	200000	2
NW_005852064.1	200000	226078	1
NW_005852068.1	0	24811	1
NW_005852072.1	0	21961	1
NW_005852075.1	50000	100000	1
NW_005852075.1	100000	150000	1
NW_005852079.1	0	1644	1
NW_005852118.1	0	50000	1
NW_005852118.1	50000	55971	1
NW_005852119.1	200000	250000	1
NW_005852119.1	350000	400000	1
NW_005852119.1	400000	450000	1
NW_005852119.1	450000	500000	1
NW_005852119.1	1900000	1950000	1
NW_005852119.1	1950000	2000000	1
NW_005852119.1	2000000	2050000	1
NW_005852119.1	2050000	2100000	1
NW_005852119.1	2150000	2200000	1
NW_005852119.1	2250000	2300000	2
NW_005852119.1	2550000	2600000	2
NW_005852119.1	2700000	2750000	1
NW_005852119.1	2800000	2850000	2
NW_005852119.1	2950000	3000000	1
NW_005852119.1	3100000	3150000	1
NW_005852119.1	3350000	3400000	2
NW_005852119.1	3450000	3500000	1
NW_005852119.1	3500000	3550000	1
NW_005852119.1	3550000	3600000	1
NW_005852119.1	3650000	3700000	1
NW_005852119.1	3850000	3900000	1
NW_005852122.1	0	31240	2
NW_005852126.1	0	5379	1
NW_005852145.1	0	1332	1
NW_005852151.1	0	50000	1
NW_005852151.1	150000	200000	1
NW_005852151.1	500000	550000	1
NW_005852151.1	550000	600000	1
NW_005852151.1	600000	650000	1
NW_005852151.1	650000	700000	2
NW_005852151.1	800000	850000	1
NW_005852158.1	1200000	1250000	1
NW_005852158.1	1350000	1400000	1
NW_005852158.1	1400000	1450000	1
NW_005852159.1	0	50000	2
NW_005852159.1	50000	100000	1
NW_005852159.1	100000	150000	1
NW_005852159.1	650000	700000	1
NW_005852159.1	1150000	1200000	1
NW_005852160.1	50000	100000	1
NW_005852160.1	100000	126889	2
NW_005852161.1	0	33357	1
NW_005852163.1	0	50000	1
NW_005852163.1	50000	100000	1
NW_005852163.1	150000	200000	3
NW_005852163.1	200000	250000	1
NW_005852163.1	250000	298664	1
NW_005852164.1	0	50000	1
NW_005852164.1	50000	100000	1
NW_005852164.1	100000	150000	1
NW_005852164.1	150000	200000	1
NW_005852164.1	200000	250000	2
NW_005852164.1	250000	300000	1
NW_005852164.1	300000	350000	1
NW_005852164.1	350000	400000	1
NW_005852164.1	400000	450000	2
NW_005852164.1	450000	500000	1
NW_005852164.1	500000	550000	1
NW_005852164.1	600000	650000	1
NW_005852164.1	650000	700000	1
NW_005852164.1	700000	750000	3
NW_005852164.1	800000	850000	1
NW_005852164.1	850000	900000	2
NW_005852164.1	900000	950000	1
NW_005852164.1	1050000	1100000	1
NW_005852164.1	1100000	1150000	1
NW_005852164.1	1150000	1200000	1
NW_005852164.1	1250000	1300000	1
NW_005852164.1	1500000	1550000	1
NW_005852164.1	1700000	1750000	1
NW_005852164.1	1800000	1850000	1
NW_005852164.1	2900000	2950000	1
NW_005852164.1	3000000	3050000	1
NW_005852164.1	3400000	3450000	1
NW_005852164.1	3550000	3600000	1
NW_005852164.1	3650000	3700000	1
NW_005852164.1	3750000	3800000	1
NW_005852164.1	3800000	3850000	1
NW_005852164.1	3900000	3950000	1
NW_005852164.1	4000000	4050000	1
NW_005852164.1	4050000	4100000	2
NW_005852164.1	4200000	4250000	2
NW_005852164.1	4250000	4300000	1
NW_005852164.1	4300000	4350000	1
NW_005852164.1	4350000	4400000	1
NW_005852164.1	4400000	4450000	1
NW_005852164.1	4750000	4800000	1
NW_005852164.1	4800000	4850000	2
NW_005852164.1	4850000	4900000	1
NW_005852164.1	4900000	4950000	2
NW_005852164.1	4950000	5000000	1
NW_005852164.1	5100000	5150000	1
NW_005852164.1	5650000	5700000	1
NW_005852164.1	6000000	6050000	1
NW_005852164.1	6050000	6100000	2
NW_005852164.1	6100000	6150000	1
NW_005852164.1	6150000	6200000	1
NW_005852164.1	6200000	6250000	2
NW_005852164.1	6300000	6350000	1
NW_005852164.1	6400000	6450000	1
NW_005852164.1	6550000	6600000	1
NW_005852164.1	6650000	6700000	1
NW_005852164.1	6700000	6750000	1
NW_005852164.1	6750000	6800000	1
NW_005852164.1	6800000	6850000	1
NW_005852164.1	6950000	7000000	1
NW_005852164.1	7550000	7600000	1
NW_005852164.1	8050000	8100000	1
NW_005852164.1	8100000	8150000	1
NW_005852164.1	8250000	8300000	1
NW_005852164.1	8300000	8350000	1
NW_005852164.1	8350000	8400000	1
NW_005852164.1	8450000	8500000	1
NW_005852164.1	8500000	8550000	1
NW_005852164.1	8600000	8650000	1
NW_005852164.1	8650000	8700000	1
NW_005852164.1	8700000	8750000	1
NW_005852164.1	8950000	9000000	2
NW_005852164.1	9100000	9150000	1
NW_005852164.1	9150000	9200000	1
NW_005852164.1	9200000	9250000	1
NW_005852164.1	9300000	9350000	1
NW_005852164.1	9350000	9400000	1
NW_005852164.1	9450000	9500000	1
NW_005852164.1	9500000	9550000	1
NW_005852164.1	9550000	9600000	1
NW_005852164.1	9600000	9650000	4
NW_005852164.1	9650000	9700000	2
NW_005852164.1	9750000	9800000	1
NW_005852164.1	9950000	10000000	1
NW_005852165.1	0	2835	1
NW_005852166.1	0	50000	1
NW_005852166.1	50000	67276	2
NW_005852167.1	100000	150000	1
NW_005852168.1	0	37740	1
NW_005852171.1	0	50000	2
NW_005852171.1	50000	100000	1
NW_005852171.1	100000	150000	3
NW_005852171.1	150000	184709	1
NW_005852174.1	150000	170991	1
NW_005852175.1	850000	870071	1
NW_005852176.1	550000	600000	1
NW_005852176.1	1150000	1200000	1
NW_005852176.1	1400000	1450000	1
NW_005852176.1	1500000	1550000	1
NW_005852176.1	1550000	1600000	1
NW_005852176.1	1650000	1700000	1
NW_005852176.1	1800000	1850000	1
NW_005852176.1	2050000	2100000	1
NW_005852176.1	2100000	2150000	1
NW_005852176.1	2150000	2200000	1
NW_005852176.1	2250000	2300000	1
NW_005852176.1	2300000	2350000	3
NW_005852176.1	2400000	2450000	2
NW_005852176.1	2800000	2850000	1
NW_005852179.1	250000	300000	1
NW_005852179.1	400000	450000	1
NW_005852179.1	750000	800000	1
NW_005852179.1	1100000	1150000	1
NW_005852179.1	1300000	1350000	1
NW_005852179.1	1450000	1500000	1
NW_005852179.1	1650000	1700000	1
NW_005852179.1	1800000	1828654	1
NW_005852181.1	50000	100000	1
NW_005852181.1	150000	200000	1
NW_005852182.1	0	50000	1
NW_005852182.1	100000	141837	1
NW_005852183.1	0	23409	1
NW_005852184.1	0	17878	2
NW_005852185.1	0	2316	1
NW_005852186.1	100000	150000	1
NW_005852186.1	200000	250000	1
NW_005852186.1	300000	350000	1
NW_005852186.1	350000	400000	2
NW_005852186.1	900000	950000	1
NW_005852186.1	1000000	1050000	1
NW_005852186.1	1050000	1100000	1
NW_005852186.1	1200000	1250000	1
NW_005852186.1	1350000	1400000	1
NW_005852186.1	1450000	1500000	1
NW_005852186.1	1500000	1550000	1
NW_005852186.1	1600000	1650000	1
NW_005852186.1	1900000	1950000	1
NW_005852186.1	2200000	2250000	2
NW_005852186.1	2300000	2350000	1
NW_005852186.1	2350000	2400000	1
NW_005852186.1	2450000	2500000	1
NW_005852186.1	2550000	2600000	1
NW_005852186.1	2700000	2750000	1
NW_005852186.1	2800000	2850000	1
NW_005852186.1	2850000	2900000	1
NW_005852186.1	2950000	3000000	1
NW_005852186.1	3050000	3100000	1
NW_005852186.1	3100000	3150000	1
NW_005852186.1	3150000	3200000	1
NW_005852186.1	3300000	3350000	1
NW_005852186.1	3500000	3538681	1
NW_005852187.1	0	38967	2
NW_005852188.1	0	19450	1
NW_005852190.1	150000	200000	1
NW_005852190.1	350000	400000	1
NW_005852190.1	400000	450000	1
NW_005852190.1	450000	500000	1
NW_005852190.1	550000	600000	1
NW_005852190.1	650000	700000	1
NW_005852190.1	700000	750000	1
NW_005852190.1	750000	800000	2
NW_005852190.1	800000	850000	1
NW_005852190.1	850000	900000	3
NW_005852190.1	900000	950000	2
NW_005852190.1	950000	1000000	2
NW_005852190.1	1000000	1050000	1
NW_005852190.1	1050000	1100000	1
NW_005852192.1	0	50000	3
NW_005852192.1	100000	150000	2
NW_005852192.1	150000	200000	1
NW_005852192.1	250000	300000	1
NW_005852192.1	350000	400000	1
NW_005852192.1	400000	434789	1
NW_005852197.1	0	50000	3
NW_005852197.1	50000	100000	5
NW_005852197.1	100000	150000	5
NW_005852197.1	150000	200000	2
NW_005852197.1	200000	250000	4
NW_005852197.1	250000	300000	4
NW_005852197.1	300000	316303	2
NW_005852199.1	0	50000	1
NW_005852199.1	50000	77038	1
NW_005852201.1	0	11404	1
NW_005852203.1	150000	200000	1
NW_005852203.1	300000	350000	1
NW_005852203.1	500000	550000	1
NW_005852203.1	650000	700000	1
NW_005852203.1	700000	750000	1
NW_005852203.1	800000	850000	1
NW_005852203.1	900000	950000	1
NW_005852203.1	1000000	1050000	1
NW_005852203.1	1150000	1200000	1
NW_005852203.1	1300000	1350000	1
NW_005852203.1	1400000	1450000	1
NW_005852203.1	1500000	1550000	1
NW_005852203.1	1550000	1600000	1
NW_005852203.1	1750000	1800000	1
NW_005852203.1	1850000	1900000	2
NW_005852203.1	2100000	2150000	1
NW_005852203.1	2250000	2300000	1
NW_005852203.1	2300000	2350000	2
NW_005852203.1	2350000	2397629	1
NW_005852210.1	0	50000	1
NW_005852210.1	50000	82169	2
NW_005852215.1	0	50000	1
NW_005852215.1	50000	79680	2
NW_005852219.1	0	50000	1
NW_005852219.1	50000	65487	1
NW_005852229.1	0	8137	1
NW_005852239.1	0	1297	1
NW_005852244.1	0	49765	1
NW_005852248.1	0	2758	1
NW_005852250.1	0	50000	2
NW_005852250.1	50000	61595	2
NW_005852256.1	0	13985	1
NW_005852261.1	0	15992	1
NW_005852288.1	0	12036	1
NW_005852295.1	0	2437	1
NW_005852302.1	0	50000	1
NW_005852302.1	50000	87164	1
NW_005852305.1	0	3374	1
NW_005852318.1	0	2081	1
NW_005852376.1	0	50000	3
NW_005852376.1	50000	62331	1
NW_005852417.1	0	6161	1
NW_005852420.1	0	5520	2
NW_005852442.1	0	8524	1
NW_005852444.1	0	32985	1
NW_005852445.1	150000	200000	1
NW_005852445.1	850000	900000	1
NW_005852445.1	900000	910789	1
NW_005852446.1	0	50000	1
NW_005852446.1	50000	100000	1
NW_005852446.1	150000	200000	1
NW_005852446.1	250000	265455	1
NW_005852447.1	0	50000	2
NW_005852447.1	50000	99190	1
NW_005852448.1	0	50000	2
NW_005852448.1	50000	100000	1
NW_005852448.1	100000	150000	1
NW_005852448.1	150000	200000	2
NW_005852448.1	250000	300000	1
NW_005852448.1	350000	400000	1
NW_005852448.1	450000	500000	2
NW_005852448.1	500000	550000	2
NW_005852448.1	600000	650000	1
NW_005852448.1	850000	900000	1
NW_005852448.1	950000	1000000	1
NW_005852448.1	1000000	1050000	1
NW_005852448.1	1050000	1100000	2
NW_005852448.1	1100000	1150000	2
NW_005852448.1	1150000	1200000	2
NW_005852448.1	1200000	1250000	1
NW_005852448.1	1250000	1300000	3
NW_005852449.1	0	50000	1
NW_005852449.1	150000	200000	1
NW_005852449.1	200000	250000	1
NW_005852449.1	300000	350000	1
NW_005852449.1	250000	300000	1
NW_005852449.1	450000	500000	1
NW_005852449.1	500000	535301	1
NW_005852450.1	0	50000	1
NW_005852450.1	50000	100000	3
NW_005852450.1	100000	150000	1
NW_005852450.1	150000	200000	1
NW_005852450.1	300000	350000	2
NW_005852450.1	350000	400000	2
NW_005852450.1	400000	450000	1
NW_005852450.1	450000	500000	1
NW_005852450.1	550000	600000	2
NW_005852450.1	600000	641384	3
NW_005852451.1	0	50000	2
NW_005852451.1	100000	150000	2
NW_005852453.1	0	50000	1
NW_005852453.1	150000	200000	1
NW_005852453.1	250000	300000	1
NW_005852453.1	300000	350000	1
NW_005852453.1	400000	450000	1
NW_005852453.1	550000	600000	1
NW_005852453.1	650000	700000	1
NW_005852453.1	700000	750000	2
NW_005852453.1	750000	800000	1
NW_005852453.1	850000	900000	1
NW_005852453.1	900000	950000	1
NW_005852453.1	1000000	1050000	1
NW_005852453.1	1050000	1100000	1
NW_005852453.1	1100000	1150000	1
NW_005852453.1	1150000	1200000	1
NW_005852453.1	1250000	1300000	1
NW_005852453.1	1400000	1450000	1
NW_005852453.1	1450000	1500000	1
NW_005852453.1	1500000	1550000	2
NW_005852453.1	1600000	1650000	1
NW_005852453.1	1800000	1850000	1
NW_005852453.1	1850000	1900000	1
NW_005852453.1	1900000	1945480	3
NW_005852454.1	0	9851	2
NW_005852455.1	100000	150000	1
NW_005852455.1	600000	650000	1
NW_005852455.1	650000	700000	1
NW_005852455.1	950000	1000000	1
NW_005852455.1	1050000	1100000	1
NW_005852455.1	1300000	1350000	1
NW_005852455.1	1350000	1400000	1
NW_005852455.1	1450000	1500000	1
NW_005852455.1	1500000	1550000	1
NW_005852455.1	1600000	1650000	1
NW_005852455.1	1800000	1850000	1
NW_005852455.1	1850000	1900000	1
NW_005852456.1	0	34858	1
NW_005852457.1	0	9724	1
NW_005852458.1	50000	100000	1
NW_005852460.1	50000	99757	1
NW_005852463.1	0	50000	2
NW_005852467.1	150000	200000	1
NW_005852467.1	200000	250000	1
NW_005852467.1	250000	300000	3
NW_005852467.1	300000	350000	1
NW_005852467.1	350000	400000	1
NW_005852467.1	400000	450000	3
NW_005852467.1	450000	500000	1
NW_005852467.1	500000	550000	1
NW_005852467.1	600000	650000	1
NW_005852467.1	900000	950000	1
NW_005852467.1	1750000	1800000	1
NW_005852467.1	2000000	2050000	1
NW_005852467.1	2050000	2100000	3
NW_005852467.1	2100000	2150000	1
NW_005852467.1	2150000	2200000	1
NW_005852467.1	2200000	2250000	2
NW_005852467.1	2250000	2300000	1
NW_005852467.1	2400000	2450000	1
NW_005852467.1	2500000	2550000	1
NW_005852468.1	0	50000	1
NW_005852468.1	50000	100000	4
NW_005852468.1	100000	130600	1
NW_005852470.1	0	50000	1
NW_005852470.1	100000	150000	1
NW_005852470.1	200000	250000	1
NW_005852470.1	250000	300000	2
NW_005852470.1	350000	400000	1
NW_005852470.1	500000	550000	1
NW_005852470.1	600000	650000	1
NW_005852470.1	750000	800000	1
NW_005852470.1	1050000	1100000	2
NW_005852470.1	1150000	1200000	1
NW_005852470.1	1200000	1250000	1
NW_005852470.1	1250000	1300000	1
NW_005852470.1	1300000	1350000	2
NW_005852470.1	1500000	1550000	1
NW_005852470.1	1600000	1650000	1
NW_005852470.1	1750000	1800000	1
NW_005852470.1	2000000	2050000	1
NW_005852470.1	2100000	2150000	1
NW_005852470.1	2400000	2450000	1
NW_005852470.1	2450000	2500000	1
NW_005852470.1	2500000	2550000	1
NW_005852470.1	2750000	2800000	1
NW_005852470.1	2900000	2950000	1
NW_005852470.1	3050000	3100000	2
NW_005852470.1	3150000	3200000	1
NW_005852470.1	3200000	3250000	1
NW_005852470.1	3250000	3300000	1
NW_005852470.1	3450000	3500000	1
NW_005852470.1	3500000	3550000	1
NW_005852470.1	3550000	3600000	1
NW_005852470.1	3750000	3800000	1
NW_005852470.1	3850000	3900000	1
NW_005852470.1	3950000	4000000	1
NW_005852470.1	4000000	4050000	2
NW_005852470.1	4050000	4100000	1
NW_005852470.1	4200000	4250000	1
NW_005852470.1	4400000	4450000	1
NW_005852470.1	5050000	5100000	1
NW_005852474.1	0	50000	2
NW_005852474.1	50000	100000	2
NW_005852474.1	100000	150000	1
NW_005852474.1	150000	200000	1
NW_005852474.1	200000	250000	2
NW_005852474.1	250000	262133	1
NW_005852475.1	0	50000	1
NW_005852475.1	50000	100000	3
NW_005852475.1	100000	150000	1
NW_005852475.1	200000	250000	1
NW_005852475.1	500000	550000	1
NW_005852475.1	850000	900000	1
NW_005852475.1	900000	950000	1
NW_005852475.1	950000	1000000	1
NW_005852475.1	1000000	1032850	3
NW_005852477.1	1850000	1900000	1
NW_005852477.1	4100000	4150000	1
NW_005852477.1	5950000	6000000	1
NW_005852477.1	6500000	6550000	1
NW_005852477.1	6950000	7000000	1
NW_005852478.1	0	50000	4
NW_005852478.1	50000	100000	3
NW_005852478.1	150000	200000	1
NW_005852478.1	200000	250000	1
NW_005852478.1	400000	450000	1
NW_005852479.1	0	50000	2
NW_005852479.1	50000	77795	1
NW_005852480.1	0	50000	1
NW_005852480.1	50000	74992	1
NW_005852481.1	0	50000	1
NW_005852481.1	50000	100000	1
NW_005852482.1	0	50000	1
NW_005852482.1	50000	87517	2
NW_005852483.1	200000	250000	1
NW_005852483.1	400000	450000	1
NW_005852483.1	650000	684273	1
NW_005852484.1	450000	500000	1
NW_005852484.1	600000	650000	1
NW_005852484.1	800000	850000	1
NW_005852485.1	0	50000	1
NW_005852485.1	50000	100000	1
NW_005852485.1	200000	231035	1
NW_005852486.1	0	29914	2
NW_005852488.1	150000	200000	1
NW_005852489.1	50000	100000	1
NW_005852489.1	100000	150000	1
NW_005852489.1	150000	200000	1
NW_005852489.1	200000	250000	3
NW_005852489.1	400000	450000	1
NW_005852489.1	500000	550000	1
NW_005852489.1	600000	650000	1
NW_005852489.1	700000	750000	1
NW_005852489.1	750000	800000	1
NW_005852489.1	850000	900000	1
NW_005852489.1	950000	1000000	1
NW_005852489.1	1050000	1100000	1
NW_005852490.1	1000000	1050000	1
NW_005852490.1	1050000	1100000	1
NW_005852490.1	1100000	1150000	1
NW_005852490.1	1150000	1200000	1
NW_005852490.1	1400000	1450000	1
NW_005852490.1	2050000	2100000	2
NW_005852490.1	2250000	2300000	1
NW_005852490.1	2400000	2450000	1
NW_005852490.1	2850000	2900000	1
NW_005852490.1	3000000	3050000	1
NW_005852490.1	3250000	3300000	1
NW_005852490.1	3550000	3600000	1
NW_005852490.1	3750000	3800000	1
NW_005852490.1	3800000	3850000	1
NW_005852490.1	3900000	3950000	1
NW_005852490.1	4750000	4800000	1
NW_005852491.1	50000	73252	1
NW_005852492.1	700000	750000	1
NW_005852492.1	2000000	2050000	1
NW_005852492.1	2600000	2650000	1
NW_005852492.1	2650000	2700000	1
NW_005852492.1	2700000	2750000	1
NW_005852492.1	3050000	3099702	1
NW_005852493.1	0	10611	1
NW_005852494.1	0	50000	1
NW_005852494.1	150000	200000	2
NW_005852494.1	250000	300000	1
NW_005852494.1	300000	350000	2
NW_005852494.1	350000	400000	1
NW_005852494.1	450000	500000	1
NW_005852494.1	550000	600000	1
NW_005852494.1	700000	750000	1
NW_005852494.1	900000	950000	1
NW_005852494.1	950000	1000000	2
NW_005852494.1	1000000	1050000	2
NW_005852494.1	1050000	1100000	2
NW_005852494.1	1100000	1150000	1
NW_005852494.1	1150000	1200000	2
NW_005852494.1	1200000	1250000	2
NW_005852494.1	1250000	1300000	1
NW_005852494.1	1300000	1350000	1
NW_005852495.1	0	50000	3
NW_005852495.1	100000	150000	1
NW_005852495.1	150000	200000	2
NW_005852495.1	200000	250000	3
NW_005852495.1	250000	300000	4
NW_005852495.1	300000	350000	4
NW_005852495.1	350000	387232	1
NW_005852497.1	0	15481	2
NW_005852499.1	0	50000	1
NW_005852499.1	50000	100000	1
NW_005852499.1	100000	150000	2
NW_005852499.1	150000	200000	1
NW_005852499.1	200000	250000	1
NW_005852499.1	250000	300000	1
NW_005852499.1	300000	350000	1
NW_005852499.1	350000	400000	1
NW_005852499.1	500000	550000	1
NW_005852499.1	650000	700000	1
NW_005852499.1	700000	750000	1
NW_005852499.1	750000	800000	1
NW_005852499.1	800000	850000	1
NW_005852499.1	850000	873250	1
NW_005852500.1	0	50000	1
NW_005852500.1	50000	100000	2
NW_005852500.1	100000	150000	3
NW_005852500.1	150000	158139	1
NW_005852501.1	0	48518	1
NW_005852502.1	0	50000	1
NW_005852504.1	0	50000	1
NW_005852505.1	100000	150000	1
NW_005852505.1	150000	200000	2
NW_005852505.1	200000	250000	1
NW_005852505.1	250000	300000	2
NW_005852505.1	300000	350000	3
NW_005852505.1	350000	400000	1
NW_005852505.1	400000	450000	4
NW_005852505.1	450000	500000	5
NW_005852506.1	0	50000	3
NW_005852506.1	50000	100000	5
NW_005852506.1	100000	120320	2
NW_005852507.1	0	50000	2
NW_005852507.1	50000	100000	2
NW_005852507.1	100000	150000	2
NW_005852507.1	150000	182034	1
NW_005852508.1	150000	200000	1
NW_005852508.1	250000	300000	1
NW_005852508.1	500000	550000	1
NW_005852508.1	600000	650000	1
NW_005852509.1	0	50000	1
NW_005852510.1	0	50000	3
NW_005852510.1	50000	100000	4
NW_005852510.1	100000	133947	4
NW_005852512.1	50000	100000	2
NW_005852512.1	500000	550000	1
NW_005852512.1	850000	900000	1
NW_005852512.1	1100000	1150000	1
NW_005852512.1	1250000	1300000	1
NW_005852514.1	0	50000	1
NW_005852514.1	700000	750000	1
NW_005852514.1	1400000	1450000	1
NW_005852514.1	1600000	1650000	1
NW_005852514.1	1650000	1700000	1
NW_005852514.1	1750000	1800000	1
NW_005852516.1	0	50000	1
NW_005852519.1	0	8615	1
NW_005852520.1	0	45413	4
NW_005852522.1	0	41679	3
NW_005852527.1	0	15790	1
NW_005852528.1	100000	150000	2
NW_005852528.1	150000	200000	2
NW_005852528.1	200000	250000	1
NW_005852528.1	250000	272971	1
NW_005852529.1	150000	200000	1
NW_005852529.1	200000	250000	1
NW_005852529.1	250000	300000	1
NW_005852529.1	350000	400000	1
NW_005852531.1	0	13262	1
NW_005852551.1	0	26125	1
NW_005852554.1	0	13983	1
NW_005852556.1	0	28503	1
NW_005852577.1	0	14609	1
NW_005852604.1	0	18109	1
NW_005852607.1	0	7563	1
NW_005852611.1	0	50000	1
NW_005852611.1	100000	150000	1
NW_005852611.1	200000	250000	1
NW_005852611.1	300000	350000	1
NW_005852611.1	350000	400000	2
NW_005852611.1	400000	450000	1
NW_005852611.1	450000	500000	2
NW_005852611.1	500000	550000	1
NW_005852611.1	550000	600000	1
NW_005852611.1	600000	650000	2
NW_005852611.1	700000	750000	1
NW_005852611.1	750000	800000	2
NW_005852611.1	900000	950000	1
NW_005852612.1	0	18947	3
NW_005852614.1	0	50000	1
NW_005852614.1	50000	100000	1
NW_005852614.1	150000	200000	1
NW_005852614.1	200000	250000	1
NW_005852614.1	250000	300000	1
NW_005852614.1	300000	350000	1
NW_005852614.1	400000	450000	1
NW_005852614.1	450000	500000	2
NW_005852614.1	500000	550000	1
NW_005852614.1	550000	600000	3
NW_005852614.1	600000	650000	1
NW_005852614.1	650000	700000	1
NW_005852614.1	700000	750000	1
NW_005852614.1	750000	800000	1
NW_005852614.1	850000	900000	1
NW_005852614.1	900000	950000	1
NW_005852614.1	950000	1000000	1
NW_005852614.1	1300000	1350000	1
NW_005852614.1	1550000	1600000	1
NW_005852614.1	1600000	1650000	2
NW_005852614.1	1650000	1700000	2
NW_005852614.1	1700000	1750000	2
NW_005852614.1	1750000	1800000	2
NW_005852614.1	1900000	1950000	1
NW_005852614.1	1950000	2000000	2
NW_005852614.1	2000000	2050000	1
NW_005852614.1	2050000	2100000	1
NW_005852614.1	2100000	2150000	3
NW_005852614.1	2150000	2200000	1
NW_005852614.1	2200000	2250000	1
NW_005852614.1	2250000	2300000	2
NW_005852614.1	2300000	2350000	3
NW_005852614.1	2350000	2400000	4
NW_005852614.1	2400000	2450000	1
NW_005852614.1	2500000	2550000	1
NW_005852614.1	2750000	2800000	3
NW_005852614.1	2800000	2850000	2
NW_005852614.1	2850000	2900000	1
NW_005852614.1	2900000	2950000	2
NW_005852614.1	2950000	3000000	1
NW_005852614.1	3000000	3050000	1
NW_005852614.1	3050000	3100000	1
NW_005852614.1	3150000	3200000	1
NW_005852614.1	3200000	3250000	1
NW_005852614.1	3300000	3350000	2
NW_005852614.1	3400000	3450000	1
NW_005852614.1	3450000	3500000	1
NW_005852614.1	3500000	3550000	1
NW_005852614.1	3550000	3600000	2
NW_005852614.1	3600000	3625905	1
NW_005852615.1	0	50000	1
NW_005852615.1	100000	150000	1
NW_005852615.1	50000	100000	1
NW_005852615.1	250000	300000	1
NW_005852615.1	750000	800000	1
NW_005852615.1	950000	1000000	1
NW_005852615.1	1050000	1100000	1
NW_005852615.1	1100000	1150000	1
NW_005852615.1	1150000	1200000	2
NW_005852615.1	2350000	2400000	1
NW_005852615.1	2450000	2500000	1
NW_005852615.1	2500000	2550000	1
NW_005852615.1	2900000	2950000	1
NW_005852615.1	3000000	3050000	1
NW_005852615.1	3100000	3150000	1
NW_005852615.1	3300000	3326674	1
NW_005852616.1	0	50000	1
NW_005852616.1	50000	65871	1
NW_005852617.1	0	39525	1
NW_005852618.1	0	50000	3
NW_005852618.1	50000	100000	4
NW_005852618.1	100000	150000	6
NW_005852618.1	150000	200000	3
NW_005852618.1	200000	250000	4
NW_005852618.1	250000	300000	4
NW_005852618.1	300000	350000	4
NW_005852618.1	350000	400000	3
NW_005852618.1	400000	439452	2
NW_005852619.1	200000	250000	1
NW_005852619.1	400000	450000	1
NW_005852619.1	500000	550000	1
NW_005852619.1	600000	650000	1
NW_005852619.1	650000	700000	1
[truncated: 12,944 more rows]
