# Supplementary material for: Genome-wide identification, evolution and expression analysis of bone morphogenetic protein (BMP) gene family in chinese soft-shell turtle (Pelodiscus sinensis)
Source: Front Genet. 2023 Feb 1;14:1109478. doi: 10.3389/fgene.2023.1109478 (PMC9928969; doi:10.3389/fgene.2023.1109478)
Supplement: Supplementary file 1 [file DataSheet1.ZIP › Annexes/Table S1 PS transcription factors.xlsx]

## Sheet: Sheet1
motif_id	motif_alt_id	sequence_name	start	stop	score	p-value	matched_sequence
MA1723.1	PRDM9	Bmp7	1544	1567	23.3028	4.09e-09	ggggggggggggggaagaggcaga
MA1723.1	PRDM9	Bmp7	1540	1563	23.2477	4.35e-09	ggggggggggggggggggaagagg
MA1723.1	PRDM9	Bmp7	1541	1564	22.4954	9.86e-09	gggggggggggggggggaagaggc
MA0784.2	POU1F1	Bmp2l	1898	1913	22.6182	1.55e-08	ggctcatttgcatatt
MA1723.1	PRDM9	Bmp7	1537	1560	21.9817	1.67e-08	gggggggggggggggggggggaag
MA1723.1	PRDM9	Bmp7	1543	1566	21.5413	2.56e-08	gggggggggggggggaagaggcag
MA1982.1	ZNF574	Bmp2l	172	186	20.9888	2.73e-08	tgcctagagaggccc
MA1723.1	PRDM9	Bmp7	1538	1561	21.3945	2.94e-08	ggggggggggggggggggggaaga
MA1723.1	PRDM9	Bmp7	1527	1550	21.3578	3.04e-08	gggggggggggggggggggggggg
MA1723.1	PRDM9	Bmp7	1528	1551	21.3578	3.04e-08	gggggggggggggggggggggggg
MA1723.1	PRDM9	Bmp7	1529	1552	21.3578	3.04e-08	gggggggggggggggggggggggg
MA1723.1	PRDM9	Bmp7	1530	1553	21.3578	3.04e-08	gggggggggggggggggggggggg
MA1723.1	PRDM9	Bmp7	1531	1554	21.3578	3.04e-08	gggggggggggggggggggggggg
MA1723.1	PRDM9	Bmp7	1532	1555	21.3578	3.04e-08	gggggggggggggggggggggggg
MA1723.1	PRDM9	Bmp7	1533	1556	21.3578	3.04e-08	gggggggggggggggggggggggg
MA1723.1	PRDM9	Bmp7	1534	1557	21.3578	3.04e-08	gggggggggggggggggggggggg
MA1929.1	CTCF	Bmp8a	823	856	21.1057	3.95e-08	ctgcctctacccgcagagccaggagagggcagcg
MA1723.1	PRDM9	Bmp2	430	453	20.9817	4.3e-08	cgaggcgaggggggaagcaggagc
MA1987.1	ZNF701	Bmp7	1466	1486	20.2294	8.59e-08	gagaagggggggggggggggg
MA1723.1	PRDM9	Bmp7	1535	1558	20.1835	8.66e-08	ggggggggggggggggggggggga
MA1723.1	PRDM9	Bmp7	1539	1562	19.8532	1.14e-07	gggggggggggggggggggaagag
MA1653.1	ZNF148	Bmp7	1181	1192	19.4796	1.14e-07	gccccctccccc
MA0499.2	MYOD1	Bmp2	1282	1294	17.0407	1.24e-07	gcgcacctgtccc
MA0798.3	RFX3	Bmp2bl	1593	1608	19.431	1.28e-07	cgtttccataacaacg
MA1723.1	PRDM9	Bmp7	1536	1559	19.7064	1.29e-07	ggggggggggggggggggggggaa
MA1723.1	PRDM9	Bmp7	1526	1549	19.633	1.36e-07	tggggggggggggggggggggggg
MA1631.1	ASCL1	Bmp8a	800	812	17.1138	1.62e-07	cagcacctgcctc
MA1723.1	PRDM9	Bmp7	1468	1491	19.211	1.91e-07	gaaggggggggggggggggggagg
MA1723.1	PRDM9	Bmp7	1524	1547	18.8165	2.59e-07	gatggggggggggggggggggggg
MA1961.1	PATZ1	Bmp2	1898	1909	18.6067	2.81e-07	ggggggtggggg
MA1512.1	KLF11	Bmp2	1875	1885	17.9231	3e-07	cccacgccccc
MA1721.1	ZNF93	Bmp2	1036	1051	18.5596	3.13e-07	ggctgcggcggcgggg
MA0745.2	SNAI2	Bmp2	1282	1294	16.8061	3.14e-07	gcgcacctgtccc
MA0830.2	TCF4	Bmp8a	800	812	16.3577	3.24e-07	cagcacctgcctc
MA0600.2	RFX2	Bmp2bl	1593	1608	18.5571	3.36e-07	cgtttccataacaacg
MA0509.3	RFX1	Bmp2bl	1593	1608	17.2653	3.54e-07	cgtttccataacaacg
MA1125.1	ZNF384	Bmp2lb	1648	1659	15.2979	3.67e-07	tttaaaaaaaaa
MA1522.1	MAZ	Bmp7	1032	1042	17.9796	3.73e-07	gccccctcccc
MA1522.1	MAZ	Bmp7	1181	1191	17.9796	3.73e-07	gccccctcccc
MA0747.1	SP8	Bmp2	1875	1886	17.5132	3.8e-07	cccacgccccct
MA1961.1	PATZ1	Bmp8a	1001	1012	18.3708	4e-07	gggaggcggggg
MA0073.1	RREB1	Bmp2l	7	26	17.5229	4.05e-07	cacccatccacccccccacc
MA1723.1	PRDM9	Bmp7	1469	1492	18.211	4.06e-07	aaggggggggggggggggggaggg
MA1723.1	PRDM9	Bmp7	1542	1565	18.2018	4.08e-07	ggggggggggggggggaagaggca
MA1965.1	SP5	Bmp7	1183	1192	15.898	4.13e-07	cccctccccc
MA0039.4	KLF4	Bmp2l	18	29	16.7	4.28e-07	ccccccaccctc
MA1930.1	CTCF	Bmp2lb	1062	1096	17.2752	4.61e-07	ctgcagagcgatcaggtgagcagtggggggctaag
MA0751.1	ZIC4	Bmp2bl	1345	1359	17.6923	4.89e-07	gaccccccggtgggt
MA0741.1	KLF16	Bmp2	1875	1885	17.6897	4.9e-07	cccacgccccc
MA1602.1	ZSCAN29	Bmp15l	265	276	17.8361	5.21e-07	cgtctacactgg
MA1602.1	ZSCAN29	Bmp2l	643	654	17.8361	5.21e-07	cgtctacactgg
MA1102.2	CTCFL	Bmp2lb	1293	1304	17.2653	5.53e-07	gccagggggccc
MA1564.1	SP9	Bmp2	1875	1886	16.8448	5.63e-07	cccacgccccct
MA1630.2	ZNF281	Bmp2	1899	1910	18.3034	5.81e-07	gggggtgggggg
MA0523.1	TCF7L2	Bmp7	454	467	16.7273	5.98e-07	aaacatcaaagaca
MA0149.1	EWSR1-FLI1	Bmp2l	472	489	6.27632	6.15e-07	gggagggatggaggaggg
MA1723.1	PRDM9	Bmp7	1525	1548	17.6147	6.2e-07	atgggggggggggggggggggggg
MA1602.1	ZSCAN29	Bmp3	437	448	17.6885	6.9e-07	cgtctacactgc
MA1602.1	ZSCAN29	Bmp3	496	507	17.6885	6.9e-07	cgtctacactgc
MA1522.1	MAZ	Bmp2	1299	1309	17.2449	7.13e-07	ctcccctcccc
MA0731.1	BCL6B	Bmp10	764	780	5.34286	7.64e-07	tgctctcttggaattca
MA1966.1	TFAP4::ETV1	Bmp2lb	1235	1250	17.2276	7.91e-07	gccggctgcagctggg
MA1710.1	ZNF257	Bmp2	429	440	16.8315	8.06e-07	gcgaggcgaggg
MA0073.1	RREB1	Bmp2l	19	38	15.945	8.09e-07	cccccaccctcacccccacc
MA1114.1	PBX3	Bmp2	907	923	16.773	8.11e-07	ggcggagtgacagcccg
MA0095.3	Yy1	Bmp2l	1050	1061	15.9268	8.56e-07	ttcaaaatggcg
MA0508.3	PRDM1	Bmp7	1949	1959	15.2846	8.57e-07	ctctttctctc
MA0510.2	RFX5	Bmp2bl	1593	1608	16.6207	8.65e-07	cgtttccataacaacg
MA1125.1	ZNF384	Bmp3	1587	1598	15.1489	8.84e-07	attaaaaaaaaa
MA0139.1	CTCF	Bmp8a	838	856	17.0328	8.88e-07	gagccaggagagggcagcg
MA0753.2	ZNF740	Bmp2	686	698	17.3146	8.97e-07	gctcccccccccc
MA1653.1	ZNF148	Bmp2	693	704	17.1327	9.17e-07	cccccctcctcc
MA1723.1	PRDM9	Bmp7	1550	1573	16.9725	9.6e-07	ggggggggaagaggcagagagaga
MA1721.1	ZNF93	Bmp2	898	913	16.8899	9.85e-07	gggagccgcggcggag
MA0752.1	ZNF410	Bmp5	1829	1845	13.0909	1e-06	cacattccataatattt
MA1709.1	ZIM3	Bmp2bl	1699	1713	17.1927	1.09e-06	cccaacagaaaacca
MA0753.2	ZNF740	Bmp7	1789	1801	17.0449	1.09e-06	tctcccccccccc
MA1715.1	ZNF707	Bmp2lb	1790	1804	15.9293	1.1e-06	ccccacttcttttac
MA0818.2	BHLHE22	Bmp5	503	512	16.0962	1.11e-06	accatatggt
MA0690.2	TBX21	Bmp2l	1850	1860	16.6923	1.11e-06	cttcacacctt
MA0607.2	BHLHA15	Bmp5	503	512	17.0612	1.11e-06	accatatggt
MA0827.1	OLIG3	Bmp5	503	512	15.2414	1.11e-06	accatatggt
MA0678.1	OLIG2	Bmp5	503	512	16.1724	1.11e-06	accatatggt
MA1982.1	ZNF574	Bmp2	1049	1063	16.8764	1.13e-06	gggctagagcgcagc
MA0502.2	NFYB	Bmp2	538	549	16.3171	1.17e-06	ctgattggccag
MA0696.1	ZIC1	Bmp2bl	1345	1358	16.383	1.18e-06	gaccccccggtggg
MA0817.1	BHLHE23	Bmp5	502	513	16.5455	1.19e-06	aaccatatggta
MA0597.2	THAP1	Bmp3	533	544	15.9192	1.2e-06	gcccagggcagc
MA1119.1	SIX2	Bmp5	1816	1831	16.1986	1.25e-06	aactgcaacctgacac
MA0073.1	RREB1	Bmp2l	15	34	14.9174	1.25e-06	cacccccccaccctcacccc
MA1976.1	ZNF320	Bmp2lb	1463	1489	16.0337	1.28e-06	tggggggagtgagggaatgtggaaggg
MA0073.1	RREB1	Bmp2l	21	40	14.7798	1.33e-06	cccaccctcacccccacccc
MA1723.1	PRDM9	Bmp7	1547	1570	16.422	1.38e-06	gggggggggggaagaggcagagag
MA1653.1	ZNF148	Bmp7	1032	1043	16.6122	1.4e-06	gccccctcccct
MA1627.1	Wt1	Bmp7	1183	1196	16.4553	1.43e-06	cccctcccccaaac
MA0162.4	EGR1	Bmp2	825	838	16.1463	1.46e-06	gcgcgcccccgcgc
MA0746.2	SP3	Bmp2	1874	1886	16.6731	1.48e-06	tcccacgccccct
MA1723.1	PRDM9	Bmp7	1523	1546	16.3028	1.49e-06	ggatgggggggggggggggggggg
MA1511.2	KLF10	Bmp7	684	692	17.8764	1.5e-06	ggggcgggg
MA0742.2	KLF12	Bmp7	684	692	18.0112	1.5e-06	ggggcgggg
MA0740.2	KLF14	Bmp7	684	692	17.2584	1.5e-06	ggggcgggg
MA0685.2	SP4	Bmp7	684	692	17.5393	1.5e-06	ggggcgggg
MA0516.3	SP2	Bmp7	684	692	17.5618	1.5e-06	ggggcgggg
MA0493.2	KLF1	Bmp7	684	692	16.2584	1.5e-06	ggggcgggg
MA0079.5	SP1	Bmp7	684	692	17.7959	1.5e-06	ggggcgggg
MA1959.1	KLF7	Bmp7	684	692	16.5618	1.5e-06	ggggcgggg
MA1421.1	TCF7L1	Bmp7	454	465	16.7895	1.5e-06	aaacatcaaaga
MA0786.1	POU3F1	Bmp5	545	556	15.4217	1.52e-06	ttatgtaaatta
MA0782.2	PKNOX1	Bmp2	908	922	15.8723	1.54e-06	gcggagtgacagccc
MA1961.1	PATZ1	Bmp15l	660	671	16.7978	1.57e-06	ggcaggcggggg
MA0753.2	ZNF740	Bmp2l	14	26	16.5169	1.58e-06	ccacccccccacc
MA0823.1	HEY1	Bmp2lb	1286	1295	15.8364	1.62e-06	gccacgtgcc
MA1578.1	VEZF1	Bmp2lb	1788	1797	15.1475	1.62e-06	ccccccactt
MA1981.1	ZNF530	Bmp7	1468	1485	16.1327	1.63e-06	gaaggggggggggggggg
MA1986.1	ZNF692	Bmp3	530	539	15.6538	1.65e-06	ggggcccagg
MA0820.1	FIGLA	Bmp8a	269	278	14.2586	1.65e-06	accacctggt
MA1719.1	ZNF816	Bmp2	189	206	16.2018	1.67e-06	acagggggacatgtcgat
MA1653.1	ZNF148	Bmp2	1299	1310	16.2755	1.69e-06	ctcccctcccca
MA0753.2	ZNF740	Bmp2	688	700	16.3483	1.75e-06	tcccccccccctc
MA1976.1	ZNF320	Bmp7	1543	1569	15.4494	1.78e-06	gggggggggggggggaagaggcagaga
MA0095.3	Yy1	Bmp2bl	406	417	15.5854	1.82e-06	tccaaaatggca
MA1723.1	PRDM9	Bmp2	660	683	15.9817	1.82e-06	ggaggacgcagcggccggagaagg
MA0095.3	Yy1	Bmp3	89	100	15.5122	1.89e-06	cacaaaatggct
MA0003.4	TFAP2A	Bmp2lb	1769	1782	15.9187	1.9e-06	tgtgcctcagggcc
MA0681.2	PHOX2B	Bmp5	1094	1109	15.874	1.9e-06	taaaattaaattatag
MA1961.1	PATZ1	Bmp2	1041	1052	16.4944	1.95e-06	cggcggcggggc
MA1941.1	ETV2::FIGLA	Bmp2lb	1235	1250	15.8582	1.99e-06	gccggctgcagctggg
MA1601.2	ZNF75D	Bmp2bl	1529	1540	16.0449	2.05e-06	gtgggaaagcgt
MA1930.1	CTCF	Bmp3	750	784	14.5413	2.11e-06	ctcttgtgcaagagctcttccacaagaaggcagtg
MA1584.1	ZIC5	Bmp2bl	1344	1359	14.9184	2.22e-06	tgaccccccggtgggt
MA0821.2	HES5	Bmp2lb	1286	1295	14.9266	2.23e-06	gccacgtgcc
MA0501.1	MAF::NFE2	Bmp5	1555	1569	15.8852	2.24e-06	gtgactcaggacttt
MA0815.1	TFAP2C	Bmp2	558	570	16.2069	2.31e-06	agcccccggggcc
MA1721.1	ZNF93	Bmp2	467	482	15.5321	2.32e-06	ctccgcggcggcggcg
MA1522.1	MAZ	Bmp2	693	703	16.2449	2.33e-06	cccccctcctc
MA1965.1	SP5	Bmp2	701	710	15.1224	2.34e-06	ctcctccccc
MA0822.1	HES7	Bmp2lb	1285	1296	13.9138	2.35e-06	agccacgtgcca
MA0787.1	POU3F2	Bmp5	545	556	15.7258	2.36e-06	ttatgtaaatta
MA1721.1	ZNF93	Bmp2	470	485	15.5046	2.37e-06	cgcggcggcggcgtcg
MA0784.2	POU1F1	Bmp5	1153	1168	15.2909	2.39e-06	agttaatttacatata
MA1650.1	ZBTB14	Bmp2	451	462	15.8	2.45e-06	agccgcgcacac
MA0826.1	OLIG1	Bmp5	503	512	16.2857	2.45e-06	accatatggt
MA1621.1	Rbpjl	Bmp2	1281	1294	14.8049	2.46e-06	ggcgcacctgtccc
MA1604.1	Ebf2	Bmp2l	182	194	15.7154	2.48e-06	ggcccaagggatt
MA0747.1	SP8	Bmp2	268	279	15.5132	2.48e-06	gacaccccccct
MA0753.2	ZNF740	Bmp2	687	699	15.6854	2.56e-06	ctcccccccccct
MA1710.1	ZNF257	Bmp7	1987	1998	15.764	2.58e-06	gagaggagagag
MA0788.1	POU3F3	Bmp5	544	556	15.45	2.61e-06	tttatgtaaatta
MA1596.1	ZNF460	Bmp2	696	711	14.0337	2.64e-06	ccctcctcctcccccg
MA0815.1	TFAP2C	Bmp5	204	216	15.931	2.67e-06	ggccccaagggca
MA0002.2	Runx1	Bmp10	110	120	14.3966	2.67e-06	tgctgtggttt
MA1600.1	ZNF684	Bmp7	294	311	14.1803	2.69e-06	attcagtctacccccttc
MA1522.1	MAZ	Bmp7	1888	1898	16.2245	2.7e-06	ttcccctcccc
MA0608.1	Creb3l2	Bmp2bl	365	373	15.9551	2.72e-06	gccacgtgt
MA0872.1	TFAP2A	Bmp2	558	570	15.8525	2.73e-06	agcccccggggcc
MA1513.1	KLF15	Bmp2	1156	1166	16.3269	2.76e-06	cccccgcccgg
MA1656.1	ZNF449	Bmp10	1138	1151	15.5596	2.79e-06	ccatgcccaacctc
MA0139.1	CTCF	Bmp3	766	784	15.1311	2.81e-06	cttccacaagaaggcagtg
MA1104.2	GATA6	Bmp8a	308	320	14.6179	2.83e-06	taatcttatctac
MA0872.1	TFAP2A	Bmp5	204	216	15.7705	2.85e-06	ggccccaagggca
MA1945.1	ETV5::FIGLA	Bmp2lb	1235	1249	15.069	2.86e-06	gccggctgcagctgg
MA1713.1	ZNF610	Bmp2	511	524	15.5714	2.89e-06	gcggccgctctccc
MA1637.1	EBF3	Bmp2l	182	194	15.4715	2.94e-06	ggcccaagggatt
MA1558.1	SNAI1	Bmp10	1367	1376	14.4694	2.95e-06	tgcaggtgcg
MA1962.1	POU2F1::SOX2	Bmp3	1508	1524	14.78	2.97e-06	aatttccatgccaatac
MA0649.1	HEY2	Bmp2lb	1286	1295	15.6207	2.98e-06	gccacgtgcc
MA1710.1	ZNF257	Bmp8a	1001	1012	15.6067	2.99e-06	gggaggcggggg
MA0753.2	ZNF740	Bmp7	1790	1802	15.427	3.01e-06	ctcccccccccca
MA1967.1	TFAP4::FLI1	Bmp2lb	1235	1250	13.3793	3.08e-06	gccggctgcagctggg
MA1712.1	ZNF454	Bmp2	969	986	15.2276	3.09e-06	aggcaccgagccccggcg
MA0753.2	ZNF740	Bmp2bl	1168	1180	15.3933	3.13e-06	gttccccccccaa
MA0523.1	TCF7L2	Bmp10	654	667	15.4545	3.15e-06	agacttcaaagaga
MA0847.3	FOXD2	Bmp10	1029	1040	15.5763	3.17e-06	ctaaaataaaca
MA1656.1	ZNF449	Bmp8a	872	885	15.3578	3.26e-06	cccagcccaacttc
MA1643.1	NFIB	Bmp2	150	170	14.5	3.28e-06	aacctggcacggccccaggag
MA1723.1	PRDM9	Bmp2lb	1593	1616	14.9908	3.33e-06	tggggagagggagggagggacctg
MA1511.2	KLF10	Bmp2	792	800	16.1461	3.34e-06	ggggcgtgg
MA1959.1	KLF7	Bmp5	1852	1860	15.6742	3.34e-06	agggcgggg
MA0516.3	SP2	Bmp15l	606	614	15.7079	3.34e-06	ggggcggga
MA1653.1	ZNF148	Bmp7	1888	1899	15.3571	3.34e-06	ttcccctcccca
MA1981.1	ZNF530	Bmp8a	840	857	14.7959	3.37e-06	gccaggagagggcagcgg
MA0463.2	BCL6	Bmp10	763	778	15.1184	3.38e-06	ctgctctcttggaatt
MA0466.3	CEBPB	Bmp15l	206	217	16.1224	3.38e-06	tattgcgcaaga
MA0813.1	TFAP2B	Bmp2	558	570	15.7213	3.42e-06	agcccccggggcc
MA1710.1	ZNF257	Bmp10	1765	1776	15.4382	3.46e-06	gagaggcaaggc
MA0626.1	Npas2	Bmp2bl	365	374	14.2623	3.46e-06	gccacgtgta
MA0782.2	PKNOX1	Bmp3	1127	1141	14.9574	3.5e-06	tctgaatgacagcta
MA1568.1	TCF21	Bmp5	502	513	14.9355	3.61e-06	aaccatatggta
MA0690.2	TBX21	Bmp10	776	786	15.1346	3.62e-06	attcacacctc
MA1575.1	THRB	Bmp5	468	486	14.9091	3.62e-06	gtgtcctcattaagggaag
MA0837.2	CEBPE	Bmp15l	206	217	15.9184	3.63e-06	tattgcgcaaga
MA1528.1	NFIX	Bmp8a	721	737	15.4694	3.65e-06	gctggccgggtgcccgt
MA1721.1	ZNF93	Bmp2	573	588	14.7706	3.66e-06	gacatcagcagcgcca
MA0471.2	E2F6	Bmp10	1837	1849	15.2602	3.68e-06	ggaggcgggagag
MA1945.1	ETV5::FIGLA	Bmp2	210	224	14.569	3.76e-06	aggagaagcaggtgg
MA0478.1	FOSL2	Bmp2bl	1244	1254	15.6182	3.86e-06	gaatgactcag
MA0753.2	ZNF740	Bmp7	1791	1803	15.0337	3.88e-06	tccccccccccag
MA1630.2	ZNF281	Bmp2lb	1487	1498	14.9326	3.89e-06	gggggctgggtg
MA0039.4	KLF4	Bmp2l	30	41	15.2727	3.94e-06	acccccacccca
MA0813.1	TFAP2B	Bmp5	204	216	15.541	3.94e-06	ggccccaagggca
MA1945.1	ETV5::FIGLA	Bmp2	439	453	14.4655	3.96e-06	gggggaagcaggagc
MA0825.1	MNT	Bmp2lb	1286	1295	13.9848	3.97e-06	gccacgtgcc
MA1630.2	ZNF281	Bmp2l	481	492	14.7528	3.97e-06	ggaggaggggtg
MA1548.1	PLAGL2	Bmp3	555	564	15.5738	4.02e-06	ggggcccccc
MA1548.1	PLAGL2	Bmp2	1921	1930	15.5738	4.02e-06	cgggcccccc
MA1548.1	PLAGL2	Bmp2	1942	1951	15.5738	4.02e-06	cgggcccccg
MA1514.1	KLF17	Bmp2lb	1205	1219	14.7857	4.07e-06	ctccacactcccatg
MA1650.1	ZBTB14	Bmp2	644	655	14.9636	4.08e-06	ggccgggcaccc
MA0063.2	NKX2-5	Bmp7	1739	1749	13.7742	4.11e-06	agcactcaaga
MA0163.1	PLAG1	Bmp2	1897	1910	13.3878	4.16e-06	gggggggtgggggg
MA0753.2	ZNF740	Bmp2l	13	25	14.8989	4.16e-06	tccacccccccac
MA0150.2	Nfe2l2	Bmp2bl	1242	1256	14.9848	4.21e-06	ctgaatgactcagga
MA1651.1	ZFP42	Bmp2l	1048	1068	14.8876	4.22e-06	atttcaaaatggcgaccggac
MA0073.1	RREB1	Bmp2	1476	1495	11.9266	4.26e-06	caccccctcaaccaccctag
MA0007.3	Ar	Bmp2l	568	584	14.1379	4.28e-06	gagaacaatgcgtgcct
MA1976.1	ZNF320	Bmp2l	1001	1027	13.8315	4.29e-06	aggtggtgctggggtcatgtcagaaac
MA1630.2	ZNF281	Bmp8a	1002	1013	14.4719	4.29e-06	ggaggcgggggg
MA1981.1	ZNF530	Bmp15l	1680	1697	14.3265	4.29e-06	acacggccagggcctggc
MA1981.1	ZNF530	Bmp15l	1880	1897	14.3265	4.29e-06	acacggccagggcctggc
MA1723.1	PRDM9	Bmp7	1467	1490	14.5321	4.35e-06	agaaggggggggggggggggggag
MA0800.1	EOMES	Bmp5	1586	1598	14.7073	4.62e-06	aaggtgtgagaag
MA1541.1	NR6A1	Bmp2bl	1499	1515	14.6613	4.66e-06	gtcaaggttaatgtcat
MA1710.1	ZNF257	Bmp10	1836	1847	15.1798	4.67e-06	gggaggcgggag
MA0640.2	ELF3	Bmp2l	1717	1730	14.6643	4.69e-06	cgcctcttcctgct
MA1108.2	MXI1	Bmp3	914	923	12.8776	4.69e-06	agcacatggc
MA1982.1	ZNF574	Bmp3	603	617	14.7416	4.7e-06	ggcccagggcggccg
MA0147.3	MYC	Bmp2lb	1285	1296	14.8049	4.86e-06	agccacgtgcca
MA0627.2	POU2F3	Bmp2l	1072	1084	15.0505	4.87e-06	aacatgcaaataa
MA1723.1	PRDM9	Bmp2lb	1442	1465	14.3211	4.91e-06	tggggagagggaggctgtatatgg
MA1651.1	ZFP42	Bmp2l	127	147	14.6067	5.04e-06	ttcccatgatggctgtcacaa
MA1517.1	KLF6	Bmp2	1874	1884	14.6552	5.07e-06	tcccacgcccc
MA0138.2	REST	Bmp10	1112	1132	11.6429	5.12e-06	tggagaaccaggaacagctct
MA0688.1	TBX2	Bmp5	1586	1596	13.9138	5.15e-06	aaggtgtgaga
MA1511.2	KLF10	Bmp2	1900	1908	15.2022	5.17e-06	ggggtgggg
MA0742.2	KLF12	Bmp2	792	800	15.7978	5.17e-06	ggggcgtgg
MA0740.2	KLF14	Bmp2	792	800	15.618	5.17e-06	ggggcgtgg
MA0146.2	Zfx	Bmp2	841	854	15.0606	5.17e-06	cgtggcgaggcctc
MA1965.1	SP5	Bmp7	1034	1043	14.551	5.17e-06	cccctcccct
MA0696.1	ZIC1	Bmp10	1291	1304	13.234	5.18e-06	cacctcccgtggtg
MA0163.1	PLAG1	Bmp8a	951	964	12.8061	5.27e-06	ggggcccaaacggg
MA1581.1	ZBTB6	Bmp8a	14	26	14.8716	5.29e-06	gccctggagccta
MA0741.1	KLF16	Bmp2	268	278	14.931	5.3e-06	gacaccccccc
MA0632.2	TCFL5	Bmp2	823	832	14.7556	5.32e-06	gcgcgcgccc
MA1999.1	Prdm5	Bmp7	1928	1942	14.2909	5.33e-06	ctgctctccagccca
MA0868.2	SOX8	Bmp2l	569	578	13.5455	5.38e-06	agaacaatgc
MA1570.1	TFAP4	Bmp5	503	512	12.9016	5.44e-06	accatatggt
MA1730.1	ZNF708	Bmp15l	1581	1595	14.5321	5.46e-06	ggagctgtgcctagg
MA1730.1	ZNF708	Bmp15l	1781	1795	14.5321	5.46e-06	ggagctgtgcctagg
MA1578.1	VEZF1	Bmp2	691	700	14.5574	5.48e-06	cccccccctc
MA1578.1	VEZF1	Bmp2bl	1171	1180	14.5574	5.48e-06	ccccccccaa
MA1723.1	PRDM9	Bmp7	1465	1488	14.1101	5.54e-06	ggagaagggggggggggggggggg
MA0471.2	E2F6	Bmp15l	605	617	14.7724	5.54e-06	aggggcgggagag
MA1723.1	PRDM9	Bmp7	1462	1485	14.1009	5.57e-06	tttggagaaggggggggggggggg
MA1723.1	PRDM9	Bmp7	1463	1486	14.0917	5.59e-06	ttggagaagggggggggggggggg
MA0624.2	Nfatc1	Bmp5	1774	1785	13.7064	5.63e-06	cagtggaaaatt
MA0066.1	PPARG	Bmp7	706	725	13.0556	5.67e-06	ttgggggccgctgacccaca
MA0155.1	INSM1	Bmp2	1770	1781	15.0306	5.69e-06	tgcaagggggct
MA0149.1	EWSR1-FLI1	Bmp2	356	373	-3.47368	5.73e-06	ggagggaaggcacgtgga
MA0698.1	ZBTB18	Bmp3	1618	1630	15.1	5.77e-06	ttcccagatgttc
MA1628.1	Zic1::Zic2	Bmp5	1278	1288	14.8415	5.81e-06	cccagcagggt
MA0753.2	ZNF740	Bmp2	1922	1934	14.3034	5.85e-06	gggccccccccgc
MA1607.1	Foxl2	Bmp2bl	935	948	13.968	5.88e-06	aaattgtaaacaga
MA1961.1	PATZ1	Bmp5	1850	1861	14.8202	5.9e-06	agagggcggggg
MA0095.3	Yy1	Bmp10	1105	1116	14.4228	6e-06	ggcaaaatggag
MA1625.1	Stat5b	Bmp5	1802	1816	14.5505	6.05e-06	gctttcctagaaata
MA1934.1	ERF::FIGLA	Bmp2lb	1235	1250	13.0816	6.07e-06	gccggctgcagctggg
MA1643.1	NFIB	Bmp8a	719	739	13.2347	6.13e-06	ccgctggccgggtgcccgtgg
MA1618.1	Ptf1a	Bmp3	1619	1631	13.7967	6.15e-06	tcccagatgttcc
MA1623.1	Stat2	Bmp2bl	940	952	14.3475	6.15e-06	gtaaacagaaaaa
MA0145.2	Tfcp2l1	Bmp10	844	857	14.3838	6.16e-06	ccagcctgatcctg
MA1575.1	THRB	Bmp3	1296	1314	13.8545	6.16e-06	gtgacttccctgaggtcac
MA1708.1	ETV7	Bmp8a	166	176	14.1731	6.21e-06	ggccggaaatg
MA1118.1	SIX1	Bmp7	1404	1414	14.2016	6.25e-06	gcaacctgatc
MA1580.1	ZBTB32	Bmp3	256	265	15.4727	6.26e-06	agtacagtat
MA0804.1	TBX19	Bmp3	125	144	13.9878	6.3e-06	attgacatgtaagtgtaata
MA0528.2	ZNF263	Bmp2l	437	448	14.6545	6.3e-06	caggggaggaga
MA0809.2	TEAD4	Bmp2lb	1304	1315	14.4495	6.44e-06	cgacattccacc
MA0131.2	HINFP	Bmp2	999	1010	14.803	6.46e-06	cggggtccgcgc
MA1969.1	THRA	Bmp2lb	1508	1531	12.5263	6.49e-06	gttttgtgcttacctgacccctat
MA0501.1	MAF::NFE2	Bmp2bl	1246	1260	13.9508	6.51e-06	atgactcaggagcta
MA1996.1	Nr1H2	Bmp3	1305	1315	13.0275	6.55e-06	ctgaggtcaca
MA0599.1	KLF5	Bmp2l	31	40	14.7755	6.59e-06	cccccacccc
MA1487.2	FOXE1	Bmp10	1029	1042	14.5517	6.59e-06	ctaaaataaacacc
MA1987.1	ZNF701	Bmp2	182	202	13.7706	6.63e-06	gaccacgacagggggacatgt
MA0516.3	SP2	Bmp8a	1003	1011	14.9775	6.67e-06	gaggcgggg
MA0528.2	ZNF263	Bmp2	656	667	14.5818	6.72e-06	cgcgggaggacg
MA1972.1	ZFP14	Bmp2bl	115	129	14.3596	6.73e-06	ggaggctaatgaggg
MA1147.1	NR4A2::RXRA	Bmp7	709	723	14.1818	6.77e-06	ggggccgctgaccca
MA0595.1	SREBF1	Bmp7	985	994	14.6829	6.77e-06	atcaccccag
MA1965.1	SP5	Bmp7	1600	1609	14.3878	6.81e-06	ctcctcccac
MA0742.2	KLF12	Bmp5	1852	1860	14.9326	7e-06	agggcgggg
MA0493.2	KLF1	Bmp5	1852	1860	15.3708	7e-06	agggcgggg
MA0493.2	KLF1	Bmp2	1900	1908	15.3708	7e-06	ggggtgggg
MA1959.1	KLF7	Bmp2	792	800	14.7753	7e-06	ggggcgtgg
MA0740.2	KLF14	Bmp15l	606	614	15.0787	7e-06	ggggcggga
MA0079.5	SP1	Bmp15l	606	614	15.1429	7e-06	ggggcggga
MA1584.1	ZIC5	Bmp2lb	1254	1269	12.1633	7.04e-06	cagccccccactgctc
MA1602.1	ZSCAN29	Bmp2bl	237	248	14.6393	7.25e-06	cgtctacacgcg
MA0048.2	NHLH1	Bmp7	1050	1059	14.6207	7.29e-06	cacagctgct
MA0753.2	ZNF740	Bmp7	1792	1804	13.8989	7.36e-06	ccccccccccagc
MA1629.1	Zic2	Bmp5	1276	1289	14.252	7.41e-06	ttcccagcagggtt
MA1987.1	ZNF701	Bmp7	1543	1563	13.5596	7.45e-06	gggggggggggggggaagagg
MA1115.1	POU5F1	Bmp2l	1073	1083	13.6	7.54e-06	acatgcaaata
MA2001.1	Six4	Bmp7	1404	1414	13.8521	7.54e-06	gcaacctgatc
MA1987.1	ZNF701	Bmp7	1542	1562	13.5229	7.6e-06	ggggggggggggggggaagag
MA1578.1	VEZF1	Bmp2	690	699	14.3934	7.62e-06	ccccccccct
MA0846.1	FOXC2	Bmp5	964	975	13.7921	7.64e-06	aatataaacaat
MA0751.1	ZIC4	Bmp10	1291	1305	14.0962	7.69e-06	cacctcccgtggtgt
MA0521.2	Tcf12	Bmp2	1647	1658	13.6585	7.69e-06	ggacagctgggc
MA0741.1	KLF16	Bmp7	1182	1192	14.3621	7.74e-06	ccccctccccc
MA1964.1	SMAD2	Bmp10	315	324	13.4182	7.79e-06	tgccagacac
MA1964.1	SMAD2	Bmp2	1614	1623	13.4182	7.79e-06	tgccagacac
MA1565.1	TBX18	Bmp5	1585	1596	13.8485	7.84e-06	caaggtgtgaga
MA0830.2	TCF4	Bmp2	1282	1294	14.1057	7.85e-06	gcgcacctgtccc
MA0050.3	Irf1	Bmp2bl	538	552	13.9301	7.85e-06	aatgaaattgaaatc
MA0809.2	TEAD4	Bmp5	1828	1839	14.2294	7.95e-06	acacattccata
MA1566.2	TBX3	Bmp5	1586	1596	14.0909	7.97e-06	aaggtgtgaga
MA1656.1	ZNF449	Bmp8a	867	880	14.211	8.02e-06	accagcccagccca
MA1637.1	EBF3	Bmp2	856	868	14.2602	8.02e-06	ccccccagggatg
MA1584.1	ZIC5	Bmp10	1290	1305	11.8163	8.06e-06	gcacctcccgtggtgt
MA0715.1	PROP1	Bmp5	1096	1106	13.9254	8.08e-06	aaattaaatta
MA0058.3	MAX	Bmp2lb	1286	1295	13.8654	8.1e-06	gccacgtgcc
MA1637.1	EBF3	Bmp5	205	217	14.252	8.1e-06	gccccaagggcag
MA1721.1	ZNF93	Bmp8a	847	862	13.367	8.11e-06	gagggcagcggcggtt
MA0507.2	POU2F2	Bmp5	544	557	13.8269	8.12e-06	tttatgtaaattat
MA1981.1	ZNF530	Bmp7	1523	1540	13.0102	8.2e-06	ggatgggggggggggggg
MA0002.2	Runx1	Bmp10	450	460	13.5862	8.26e-06	acctgtggttt
MA2001.1	Six4	Bmp5	1820	1830	13.8028	8.3e-06	gcaacctgaca
MA0087.2	Sox5	Bmp2l	568	580	14.0658	8.31e-06	gagaacaatgcgt
MA0461.2	Atoh1	Bmp5	503	512	14.0161	8.37e-06	accatatggt
MA1604.1	Ebf2	Bmp2	856	868	14.0488	8.4e-06	ccccccagggatg
MA1538.1	NR2F1	Bmp7	709	723	12.7273	8.4e-06	ggggccgctgaccca
MA1578.1	VEZF1	Bmp7	1793	1802	14.3607	8.45e-06	ccccccccca
MA0078.2	Sox17	Bmp2l	567	580	13.8169	8.46e-06	ggagaacaatgcgt
MA1149.1	RARA::RXRG	Bmp2l	1000	1017	13.9273	8.48e-06	aaggtggtgctggggtca
MA0516.3	SP2	Bmp5	1852	1860	14.9551	8.51e-06	agggcgggg
MA0616.2	HES2	Bmp2lb	1286	1295	14.2885	8.68e-06	gccacgtgcc
MA0528.2	ZNF263	Bmp3	1886	1897	14.3	8.7e-06	atggggaggact
MA0521.2	Tcf12	Bmp7	1049	1060	13.561	8.7e-06	ccacagctgctc
MA0091.1	TAL1::TCF3	Bmp5	501	512	14.4831	8.71e-06	aaaccatatggt
MA1596.1	ZNF460	Bmp7	1595	1610	11.3933	8.76e-06	gcctgctcctcccaca
MA0080.6	Spi1	Bmp2l	501	517	13.6992	8.8e-06	gaaaggatgaagtggga
MA0493.2	KLF1	Bmp2	792	800	14.9101	8.83e-06	ggggcgtgg
MA0685.2	SP4	Bmp5	1852	1860	15.1236	8.83e-06	agggcgggg
MA0751.1	ZIC4	Bmp2lb	1255	1269	13.8846	8.85e-06	agccccccactgctc
MA0524.2	TFAP2C	Bmp10	1097	1108	13.7551	8.92e-06	agcccaggggca
MA1606.1	Foxf1	Bmp2bl	938	948	13.0645	8.97e-06	ttgtaaacaga
MA1123.2	TWIST1	Bmp3	1618	1630	14.3821	8.98e-06	ttcccagatgttc
MA1723.1	PRDM9	Bmp10	1828	1851	13.2294	8.99e-06	ggtgtgtggggaggcgggagagag
MA1630.2	ZNF281	Bmp7	1553	1564	12.7416	9e-06	gggggaagaggc
MA1107.2	KLF9	Bmp2l	17	32	13.7317	9.14e-06	cccccccaccctcacc
MA0753.2	ZNF740	Bmp2	1299	1311	13.5056	9.15e-06	ctcccctccccac
MA0079.5	SP1	Bmp2l	439	447	14.398	9.23e-06	ggggaggag
MA1627.1	Wt1	Bmp2	695	708	13.8293	9.29e-06	cccctcctcctccc
MA0741.1	KLF16	Bmp7	794	804	14.1552	9.29e-06	gacactcccac
MA1719.1	ZNF816	Bmp2lb	1590	1607	13.2294	9.31e-06	gggtggggagagggaggg
MA0836.2	CEBPD	Bmp3	804	816	13.9266	9.31e-06	tcttgcacaagaa
MA0753.2	ZNF740	Bmp2l	30	42	13.4719	9.36e-06	acccccaccccac
MA1712.1	ZNF454	Bmp2	551	568	13.4065	9.42e-06	cgcctccagcccccgggg
MA0747.1	SP8	Bmp7	794	805	13.8421	9.43e-06	gacactcccaca
MA1961.1	PATZ1	Bmp10	1836	1847	13.9663	9.45e-06	gggaggcgggag
MA1624.1	Stat5a	Bmp5	1804	1815	14.0275	9.45e-06	tttcctagaaat
MA1578.1	VEZF1	Bmp2lb	1257	1266	14.2787	9.46e-06	ccccccactg
MA0059.1	MAX::MYC	Bmp2	363	373	13.9388	9.47e-06	aggcacgtgga
MA1651.1	ZFP42	Bmp2bl	404	424	13.5618	9.51e-06	tttccaaaatggcaaccgctc
MA0039.4	KLF4	Bmp2lb	1400	1411	13.6091	9.56e-06	ccctccaccccc
MA0820.1	FIGLA	Bmp10	829	838	13.2759	9.58e-06	tccacctggt
MA0146.2	Zfx	Bmp15l	1682	1695	14.2727	9.58e-06	acggccagggcctg
MA0146.2	Zfx	Bmp15l	1882	1895	14.2727	9.58e-06	acggccagggcctg
MA1621.1	Rbpjl	Bmp2l	628	641	13.813	9.63e-06	ggaacacctgggct
MA0500.2	MYOG	Bmp7	1049	1060	14.0183	9.64e-06	ccacagctgctc
MA1987.1	ZNF701	Bmp2	212	232	13.0826	9.65e-06	gagaagcaggtggagggggaa
MA1965.1	SP5	Bmp2	1301	1310	14.102	9.65e-06	cccctcccca
MA1965.1	SP5	Bmp7	1890	1899	14.102	9.65e-06	cccctcccca
MA0019.1	Ddit3::Cebpa	Bmp2	1791	1802	13.6889	9.71e-06	gcgtgcaatccg
MA0696.1	ZIC1	Bmp10	379	392	11.6809	9.87e-06	tgctccctgctgag
MA1938.1	ERF::NHLH1	Bmp10	790	806	11.4143	9.88e-06	atcagctgctagaagtg
MA1472.2	Bhlha15	Bmp2	1647	1658	14	9.89e-06	ggacagctgggc
MA0858.1	Rarb	Bmp2l	1001	1017	5.22727	9.9e-06	aggtggtgctggggtca
MA1629.1	Zic2	Bmp10	427	440	13.7317	9.94e-06	agaacagcaggtgt
MA1656.1	ZNF449	Bmp3	1331	1344	13.9083	9.94e-06	ctgagcccaactat
MA1990.1	Gli1	Bmp7	738	751	13.6383	9.95e-06	ggaggccacacaca
MA0753.2	ZNF740	Bmp7	1788	1800	13.3483	9.96e-06	ctctccccccccc
MA0836.2	CEBPD	Bmp15l	250	262	13.8532	9.99e-06	tcttgcacaagag
MA1597.1	ZNF528	Bmp2lb	1384	1400	10.7551	1.01e-05	gccagggaggcaaatcc
MA1653.1	ZNF148	Bmp2	699	710	13.6224	1.01e-05	tcctcctccccc
MA0515.1	Sox6	Bmp2	1465	1474	14.2857	1.02e-05	cctttgtctt
MA1517.1	KLF6	Bmp10	46	56	13.8793	1.02e-05	ccccacacccc
MA1511.2	KLF10	Bmp5	1852	1860	14.1461	1.03e-05	agggcgggg
MA0742.2	KLF12	Bmp8a	1003	1011	14.3371	1.03e-05	gaggcgggg
MA1125.1	ZNF384	Bmp3	1586	1597	13.7234	1.03e-05	aattaaaaaaaa
MA1125.1	ZNF384	Bmp2lb	1647	1658	13.7234	1.03e-05	atttaaaaaaaa
MA0712.2	OTX2	Bmp3	1919	1930	13.1463	1.06e-05	ttgggattagtg
MA0152.2	Nfatc2	Bmp5	160	175	13.7236	1.07e-05	atttaatggaaagtgt
MA0506.2	Nrf1	Bmp2	778	792	13.252	1.07e-05	ggctgcggatgctcg
MA1723.1	PRDM9	Bmp2lb	1591	1614	12.8807	1.08e-05	ggtggggagagggagggagggacc
MA0599.1	KLF5	Bmp2	1300	1309	14.2653	1.08e-05	tcccctcccc
MA0599.1	KLF5	Bmp7	1889	1898	14.2653	1.08e-05	tcccctcccc
MA1602.1	ZSCAN29	Bmp2bl	85	96	13.9508	1.09e-05	tgtctacactag
MA0685.2	SP4	Bmp2l	439	447	14.382	1.11e-05	ggggaggag
MA1627.1	Wt1	Bmp2l	14	27	13.5447	1.11e-05	ccacccccccaccc
MA0785.1	POU2F1	Bmp5	544	555	13.54	1.11e-05	tttatgtaaatt
MA0593.1	FOXP2	Bmp2bl	938	948	14.2879	1.12e-05	ttgtaaacaga
MA1723.1	PRDM9	Bmp7	1464	1487	12.8165	1.12e-05	tggagaaggggggggggggggggg
MA0734.3	Gli2	Bmp7	739	751	13.5505	1.12e-05	gaggccacacaca
MA1645.1	NKX2-2	Bmp2bl	1608	1621	14.0732	1.12e-05	gagccactcaatct
MA0041.2	FOXD3	Bmp2bl	1223	1238	13.3194	1.13e-05	aaggaaaataaatagg
MA0527.1	ZBTB33	Bmp8a	977	991	13.6515	1.14e-05	ttcccgcggggctgc
MA1620.1	Ptf1A	Bmp2	1282	1293	13.6748	1.14e-05	gcgcacctgtcc
MA0894.1	HESX1	Bmp10	1056	1065	12.4909	1.14e-05	gctaattgcc
MA1601.2	ZNF75D	Bmp8a	686	697	13.2022	1.14e-05	gtggaaaaggcc
MA1539.1	NR2F6	Bmp7	709	723	10.3462	1.15e-05	ggggccgctgaccca
MA0820.1	FIGLA	Bmp2	1640	1649	13.2414	1.16e-05	aacacctgga
MA1619.1	Ptf1A	Bmp7	1049	1060	13.7798	1.16e-05	ccacagctgctc
MA1516.1	KLF3	Bmp10	1136	1146	13.2979	1.17e-05	ggccatgccca
MA1514.1	KLF17	Bmp2	1971	1985	12.6633	1.17e-05	tcccaccctccctgt
MA1468.1	ATOH7	Bmp5	503	512	13.7049	1.17e-05	accatatggt
MA1628.1	Zic1::Zic2	Bmp2lb	1151	1161	14.2561	1.17e-05	gccagcaggcc
MA0039.4	KLF4	Bmp7	1181	1192	13.2455	1.18e-05	gccccctccccc
MA1118.1	SIX1	Bmp5	1820	1830	13.3387	1.18e-05	gcaacctgaca
MA1487.2	FOXE1	Bmp2bl	1368	1381	13.6897	1.18e-05	gctgtacaaacaat
MA1976.1	ZNF320	Bmp7	1542	1568	11.809	1.19e-05	ggggggggggggggggaagaggcagag
MA0599.1	KLF5	Bmp7	1033	1042	14.2041	1.19e-05	ccccctcccc
MA0599.1	KLF5	Bmp7	1182	1191	14.2041	1.19e-05	ccccctcccc
MA1596.1	ZNF460	Bmp2	1882	1897	10.6854	1.19e-05	cccctagcctccctcg
MA1970.1	TRPS1	Bmp8a	309	320	13.5461	1.21e-05	aatcttatctac
MA0519.1	Stat5a::Stat5b	Bmp5	1803	1813	14.102	1.22e-05	ctttcctagaa
MA0499.2	MYOD1	Bmp8a	800	812	13.7398	1.22e-05	cagcacctgcctc
MA0773.1	MEF2D	Bmp2bl	663	674	11.9091	1.22e-05	actattaataaa
MA1511.2	KLF10	Bmp15l	606	614	13.8427	1.22e-05	ggggcggga
MA1712.1	ZNF454	Bmp2	505	522	12.9512	1.22e-05	cggctcgcggccgctctc
MA0155.1	INSM1	Bmp3	505	516	13.7959	1.23e-05	tgccaggggcag
MA0730.1	RARA	Bmp2l	1001	1017	8.57377	1.23e-05	aggtggtgctggggtca
MA0598.3	EHF	Bmp2l	1718	1732	13.5122	1.23e-05	gcctcttcctgcttg
MA1723.1	PRDM9	Bmp2l	472	495	12.633	1.23e-05	gggagggatggaggaggggtgagg
MA1723.1	PRDM9	Bmp2	1898	1921	12.633	1.23e-05	ggggggtggggggggagccggatc
MA1604.1	Ebf2	Bmp5	205	217	13.4959	1.23e-05	gccccaagggcag
MA1515.1	KLF2	Bmp2	1874	1884	13.5455	1.24e-05	tcccacgcccc
MA1657.1	ZNF652	Bmp5	1217	1228	13.55	1.24e-05	agaagggttaag
MA1959.1	KLF7	Bmp2	1900	1908	14.0337	1.25e-05	ggggtgggg
MA1559.1	SNAI3	Bmp2	216	225	14.2545	1.26e-05	agcaggtgga
MA1587.1	ZNF135	Bmp2bl	981	994	12.0306	1.26e-05	actccacctccagg
MA1721.1	ZNF93	Bmp2	442	457	12.5413	1.26e-05	ggaagcaggagccgcg
MA1728.1	ZNF549	Bmp8a	987	998	13.3333	1.27e-05	gctgctgcctaa
MA0799.2	RFX4	Bmp5	118	134	9.68852	1.28e-05	gggttgcctggctatca
MA1627.1	Wt1	Bmp2l	26	39	13.3089	1.28e-05	cctcacccccaccc
MA1985.1	ZNF669	Bmp3	511	525	12.813	1.29e-05	gggcagatgactgtt
MA0136.3	Elf5	Bmp3	1062	1073	13.5854	1.29e-05	gtaaggaagtgt
MA1627.1	Wt1	Bmp2	701	714	13.3008	1.29e-05	ctcctcccccgttg
MA0089.2	MAFG::NFE2L1	Bmp5	1552	1567	12.3708	1.29e-05	tctgtgactcaggact
MA1641.1	MYF5	Bmp2	1647	1658	13.7156	1.29e-05	ggacagctgggc
MA0037.4	Gata3	Bmp8a	309	320	13.5248	1.3e-05	aatcttatctac
MA1623.1	Stat2	Bmp2bl	1642	1654	13.2979	1.3e-05	aaaaatagaaaca
MA0727.1	NR3C2	Bmp2l	568	584	10.6383	1.3e-05	gagaacaatgcgtgcct
MA1630.2	ZNF281	Bmp7	1471	1482	11.5843	1.3e-05	gggggggggggg
MA1630.2	ZNF281	Bmp7	1472	1483	11.5843	1.3e-05	gggggggggggg
MA1630.2	ZNF281	Bmp7	1473	1484	11.5843	1.3e-05	gggggggggggg
MA1630.2	ZNF281	Bmp7	1474	1485	11.5843	1.3e-05	gggggggggggg
MA1630.2	ZNF281	Bmp7	1475	1486	11.5843	1.3e-05	gggggggggggg
MA1630.2	ZNF281	Bmp7	1476	1487	11.5843	1.3e-05	gggggggggggg
MA1630.2	ZNF281	Bmp7	1477	1488	11.5843	1.3e-05	gggggggggggg
MA1630.2	ZNF281	Bmp7	1527	1538	11.5843	1.3e-05	gggggggggggg
MA1630.2	ZNF281	Bmp7	1528	1539	11.5843	1.3e-05	gggggggggggg
MA1630.2	ZNF281	Bmp7	1529	1540	11.5843	1.3e-05	gggggggggggg
MA1630.2	ZNF281	Bmp7	1530	1541	11.5843	1.3e-05	gggggggggggg
MA1630.2	ZNF281	Bmp7	1531	1542	11.5843	1.3e-05	gggggggggggg
MA1630.2	ZNF281	Bmp7	1532	1543	11.5843	1.3e-05	gggggggggggg
MA1630.2	ZNF281	Bmp7	1533	1544	11.5843	1.3e-05	gggggggggggg
MA1630.2	ZNF281	Bmp7	1534	1545	11.5843	1.3e-05	gggggggggggg
MA1630.2	ZNF281	Bmp7	1535	1546	11.5843	1.3e-05	gggggggggggg
MA1630.2	ZNF281	Bmp7	1536	1547	11.5843	1.3e-05	gggggggggggg
MA1630.2	ZNF281	Bmp7	1537	1548	11.5843	1.3e-05	gggggggggggg
MA1630.2	ZNF281	Bmp7	1538	1549	11.5843	1.3e-05	gggggggggggg
MA1630.2	ZNF281	Bmp7	1539	1550	11.5843	1.3e-05	gggggggggggg
MA1630.2	ZNF281	Bmp7	1540	1551	11.5843	1.3e-05	gggggggggggg
MA1630.2	ZNF281	Bmp7	1541	1552	11.5843	1.3e-05	gggggggggggg
MA1630.2	ZNF281	Bmp7	1542	1553	11.5843	1.3e-05	gggggggggggg
MA1630.2	ZNF281	Bmp7	1543	1554	11.5843	1.3e-05	gggggggggggg
MA1630.2	ZNF281	Bmp7	1544	1555	11.5843	1.3e-05	gggggggggggg
MA1630.2	ZNF281	Bmp7	1545	1556	11.5843	1.3e-05	gggggggggggg
MA1630.2	ZNF281	Bmp7	1546	1557	11.5843	1.3e-05	gggggggggggg
MA1578.1	VEZF1	Bmp2	1925	1934	14	1.3e-05	ccccccccgc
MA0689.1	TBX20	Bmp5	1586	1596	13.5303	1.3e-05	aaggtgtgaga
MA0039.4	KLF4	Bmp10	46	57	13.0545	1.3e-05	ccccacacccca
MA0062.3	GABPA	Bmp2l	1718	1731	13.3	1.3e-05	gcctcttcctgctt
MA1976.1	ZNF320	Bmp7	827	853	11.6067	1.31e-05	ggggggacccaggcgactaagttttgt
MA1709.1	ZIM3	Bmp10	1722	1736	13.1009	1.32e-05	agcaacagaaaatct
MA1961.1	PATZ1	Bmp15l	604	615	13.3258	1.32e-05	caggggcgggag
MA1986.1	ZNF692	Bmp3	601	610	13.9808	1.32e-05	agggcccagg
MA1930.1	CTCF	Bmp2lb	1120	1154	10.8624	1.32e-05	ccgcagactgtgctgcaccccagaagtggccgcca
MA0090.3	TEAD1	Bmp2lb	1304	1316	13.4878	1.32e-05	cgacattccacca
MA0009.2	TBXT	Bmp3	127	142	11.8846	1.32e-05	tgacatgtaagtgtaa
MA0619.1	LIN54	Bmp2lb	1812	1820	12.3175	1.33e-05	atttgaatc
MA0493.2	KLF1	Bmp2lb	1589	1597	14.4831	1.33e-05	agggtgggg
MA1981.1	ZNF530	Bmp2l	473	490	11.9592	1.33e-05	ggagggatggaggagggg
MA0866.1	SOX21	Bmp5	52	66	7.22449	1.33e-05	atgaatttcattgtt
MA1987.1	ZNF701	Bmp7	1472	1492	12.4679	1.33e-05	gggggggggggggggggaggg
MA1980.1	ZNF418	Bmp10	169	183	12.3737	1.34e-05	atgtggccagaagta
MA1976.1	ZNF320	Bmp7	1527	1553	11.5506	1.34e-05	ggggggggggggggggggggggggggg
MA1976.1	ZNF320	Bmp7	1528	1554	11.5506	1.34e-05	ggggggggggggggggggggggggggg
MA1976.1	ZNF320	Bmp7	1529	1555	11.5506	1.34e-05	ggggggggggggggggggggggggggg
MA1976.1	ZNF320	Bmp7	1530	1556	11.5506	1.34e-05	ggggggggggggggggggggggggggg
MA1976.1	ZNF320	Bmp7	1531	1557	11.5506	1.34e-05	ggggggggggggggggggggggggggg
MA1619.1	Ptf1A	Bmp2	1647	1658	13.6239	1.35e-05	ggacagctgggc
MA1726.1	ZNF331	Bmp8a	831	844	13.3211	1.35e-05	acccgcagagccag
MA1641.1	MYF5	Bmp7	1049	1060	13.6972	1.35e-05	ccacagctgctc
MA1472.2	Bhlha15	Bmp7	1049	1060	13.7317	1.35e-05	ccacagctgctc
MA0089.2	MAFG::NFE2L1	Bmp2bl	1243	1258	12.2697	1.35e-05	tgaatgactcaggagc
MA1630.2	ZNF281	Bmp7	1479	1490	11.4831	1.35e-05	ggggggggggag
MA0149.1	EWSR1-FLI1	Bmp2lb	1464	1481	-6.01316	1.36e-05	ggggggagtgagggaatg
MA0599.1	KLF5	Bmp2l	19	28	14.0612	1.36e-05	cccccaccct
MA1711.1	ZNF343	Bmp2	68	84	10.9149	1.36e-05	gagcttcccctcgttgg
MA0063.2	NKX2-5	Bmp2bl	1610	1620	13.3468	1.36e-05	gccactcaatc
MA1515.1	KLF2	Bmp10	46	56	13.4182	1.36e-05	ccccacacccc
MA1987.1	ZNF701	Bmp7	1527	1547	12.422	1.37e-05	ggggggggggggggggggggg
MA1987.1	ZNF701	Bmp7	1528	1548	12.422	1.37e-05	ggggggggggggggggggggg
MA1987.1	ZNF701	Bmp7	1529	1549	12.422	1.37e-05	ggggggggggggggggggggg
MA1987.1	ZNF701	Bmp7	1530	1550	12.422	1.37e-05	ggggggggggggggggggggg
MA1987.1	ZNF701	Bmp7	1531	1551	12.422	1.37e-05	ggggggggggggggggggggg
MA1987.1	ZNF701	Bmp7	1532	1552	12.422	1.37e-05	ggggggggggggggggggggg
MA1987.1	ZNF701	Bmp7	1533	1553	12.422	1.37e-05	ggggggggggggggggggggg
MA1987.1	ZNF701	Bmp7	1534	1554	12.422	1.37e-05	ggggggggggggggggggggg
MA1987.1	ZNF701	Bmp7	1535	1555	12.422	1.37e-05	ggggggggggggggggggggg
MA1987.1	ZNF701	Bmp7	1536	1556	12.422	1.37e-05	ggggggggggggggggggggg
MA1987.1	ZNF701	Bmp7	1537	1557	12.422	1.37e-05	ggggggggggggggggggggg
MA1723.1	PRDM9	Bmp2	1896	1919	12.4128	1.38e-05	cgggggggtggggggggagccgga
MA0149.1	EWSR1-FLI1	Bmp2lb	1594	1611	-6.09211	1.38e-05	ggggagagggagggaggg
MA1522.1	MAZ	Bmp2l	229	239	13.9184	1.39e-05	gccccctccta
MA1620.1	Ptf1A	Bmp2l	629	640	13.4472	1.39e-05	gaacacctgggc
MA1548.1	PLAGL2	Bmp3	556	565	13.6066	1.39e-05	gggcccccct
MA1628.1	Zic1::Zic2	Bmp10	429	439	14.0488	1.39e-05	aacagcaggtg
MA0155.1	INSM1	Bmp2lb	1482	1493	13.6224	1.39e-05	tggaagggggct
MA0073.1	RREB1	Bmp2l	32	51	8.66055	1.39e-05	ccccaccccacaccatctta
MA0697.2	Zic3	Bmp5	1278	1290	13.4894	1.4e-05	cccagcagggttg
MA1539.1	NR2F6	Bmp8a	699	713	9.84615	1.4e-05	aaggctagtgacctg
MA0524.2	TFAP2C	Bmp2lb	1771	1782	13.2755	1.4e-05	tgcctcagggcc
MA1635.1	BHLHE22	Bmp2lb	1241	1250	13.6531	1.41e-05	tgcagctggg
MA0098.3	ETS1	Bmp8a	167	176	13.7273	1.41e-05	gccggaaatg
MA0736.1	GLIS2	Bmp2bl	1345	1358	12	1.43e-05	gaccccccggtggg
MA1522.1	MAZ	Bmp7	1957	1967	13.8776	1.43e-05	ctcccctccac
MA1107.2	KLF9	Bmp2l	11	26	13.0081	1.44e-05	catccacccccccacc
MA1485.1	FERD3L	Bmp2	719	732	11.5106	1.44e-05	gcgcctgctgctgc
MA1631.1	ASCL1	Bmp2	1282	1294	13.5935	1.44e-05	gcgcacctgtccc
MA0629.1	Rhox11	Bmp2bl	287	303	13.2927	1.45e-05	aattagctgttaaacct
MA0816.1	Ascl2	Bmp7	1050	1059	13.7571	1.45e-05	cacagctgct
MA0736.1	GLIS2	Bmp2	958	971	11.9672	1.45e-05	ccccccctgcaagg
MA0807.1	TBX5	Bmp5	1587	1594	13.0862	1.47e-05	aggtgtga
MA0806.1	TBX4	Bmp5	1587	1594	13.7347	1.47e-05	aggtgtga
MA0805.1	TBX1	Bmp5	1587	1594	15.1633	1.47e-05	aggtgtga
MA0803.1	TBX15	Bmp5	1587	1594	15.4423	1.47e-05	aggtgtga
MA0801.1	MGA	Bmp5	1587	1594	14.2727	1.47e-05	aggtgtga
MA1728.1	ZNF549	Bmp15l	431	442	13.0732	1.48e-05	agagctgcccgg
MA1728.1	ZNF549	Bmp15l	492	503	13.0732	1.48e-05	agagctgcccgg
MA1728.1	ZNF549	Bmp15l	553	564	13.0732	1.48e-05	agagctgcccgg
MA1728.1	ZNF549	Bmp15l	614	625	13.0732	1.48e-05	agagctgcccgg
MA1107.2	KLF9	Bmp2l	25	40	12.9593	1.48e-05	ccctcacccccacccc
MA1653.1	ZNF148	Bmp2lb	1397	1408	12.9592	1.49e-05	atcccctccacc
MA0811.1	TFAP2B	Bmp10	1097	1108	13.3103	1.49e-05	agcccaggggca
MA1107.2	KLF9	Bmp2l	23	38	12.9512	1.49e-05	caccctcacccccacc
MA1121.1	TEAD2	Bmp2lb	1304	1316	13.4091	1.5e-05	cgacattccacca
MA1121.1	TEAD2	Bmp5	1828	1840	13.4091	1.5e-05	acacattccataa
MA0802.1	TBR1	Bmp5	1587	1596	13.1277	1.5e-05	aggtgtgaga
MA1592.1	ZNF274	Bmp10	968	983	12.4681	1.5e-05	cacaggactcctcgtc
MA0732.1	EGR3	Bmp2	825	839	10.7586	1.5e-05	gcgcgcccccgcgcg
MA0073.1	RREB1	Bmp2	690	709	8.43119	1.51e-05	ccccccccctcctcctcccc
MA1947.1	ETV5::FOXO1	Bmp2l	535	547	13.2143	1.51e-05	agaaacaggacag
MA1723.1	PRDM9	Bmp7	1545	1568	12.2385	1.51e-05	gggggggggggggaagaggcagag
MA1555.1	RXRB	Bmp2	565	578	12.3793	1.51e-05	ggggccgtgacatc
MA0466.3	CEBPB	Bmp15l	153	164	12.7959	1.52e-05	tcttgcgcaaga
MA0466.3	CEBPB	Bmp15l	167	178	12.7959	1.52e-05	tcttgcgcaaga
MA0466.3	CEBPB	Bmp3	848	859	12.7959	1.52e-05	tcttgcgcaaga
MA0466.3	CEBPB	Bmp3	981	992	12.7959	1.52e-05	tcttgcgcaaga
MA1548.1	PLAGL2	Bmp3	554	563	13.5902	1.53e-05	cggggccccc
MA0073.1	RREB1	Bmp2l	20	39	8.3945	1.53e-05	ccccaccctcacccccaccc
MA0475.2	FLI1	Bmp8a	167	176	13.5556	1.53e-05	gccggaaatg
MA1493.1	HES6	Bmp2bl	365	374	13.0909	1.53e-05	gccacgtgta
MA1578.1	VEZF1	Bmp7	1794	1803	13.7213	1.55e-05	ccccccccag
MA1719.1	ZNF816	Bmp2lb	1604	1621	12.2477	1.55e-05	agggagggacctgcattg
MA0692.1	TFEB	Bmp2lb	1286	1295	13.5	1.55e-05	gccacgtgcc
MA0815.1	TFAP2C	Bmp7	929	941	13.2931	1.56e-05	agccttgggggcc
MA1581.1	ZBTB6	Bmp10	147	159	13.2569	1.56e-05	gcccctgagccac
MA0113.3	NR3C1	Bmp2l	568	584	9.89796	1.57e-05	gagaacaatgcgtgcct
MA0793.1	POU6F2	Bmp10	1691	1700	13.3091	1.58e-05	tgctcattaa
MA1966.1	TFAP4::ETV1	Bmp2	439	454	12.6341	1.58e-05	gggggaagcaggagcc
MA1625.1	Stat5b	Bmp5	972	986	13.4495	1.58e-05	caattctcagaataa
MA1976.1	ZNF320	Bmp5	200	226	11.2022	1.58e-05	attgggccccaagggcagacccgaatg
MA1578.1	VEZF1	Bmp2	689	698	13.7049	1.59e-05	cccccccccc
MA1578.1	VEZF1	Bmp7	1792	1801	13.7049	1.59e-05	cccccccccc
MA1567.2	Tbx6	Bmp5	1586	1597	12.8991	1.59e-05	aaggtgtgagaa
MA1965.1	SP5	Bmp2	1296	1305	13.7143	1.61e-05	cgcctcccct
MA1654.1	ZNF16	Bmp2	894	916	7.37097	1.61e-05	tccggggagccgcggcggagtga
MA0785.1	POU2F1	Bmp2l	1072	1083	12.99	1.62e-05	aacatgcaaata
MA0516.3	SP2	Bmp10	1838	1846	13.1236	1.62e-05	gaggcggga
MA0869.2	Sox11	Bmp2lb	1375	1386	13.1129	1.63e-05	caggacaaagcc
MA0471.2	E2F6	Bmp7	683	695	13.0488	1.63e-05	aggggcggggaac
MA0606.2	Nfat5	Bmp2l	952	963	13.4085	1.63e-05	taatggaaaacg
MA1653.1	ZNF148	Bmp2	1294	1305	12.8571	1.64e-05	cgcgcctcccct
MA0103.3	ZEB1	Bmp2	1283	1293	13.3878	1.64e-05	cgcacctgtcc
MA0694.1	ZBTB7B	Bmp2l	1490	1501	13.3448	1.64e-05	acgaccccctag
MA1597.1	ZNF528	Bmp2	1112	1128	9.58163	1.64e-05	cccggagaagtaacttc
MA0836.2	CEBPD	Bmp3	454	466	13.0826	1.64e-05	ttttgcacaagaa
MA0836.2	CEBPD	Bmp3	951	963	13.0826	1.64e-05	ttttgcacaagaa
MA1712.1	ZNF454	Bmp15l	598	615	12.4228	1.65e-05	cggctccaggggcgggag
MA0787.1	POU3F2	Bmp5	506	517	13.1129	1.65e-05	atatggtaattt
MA1616.1	Prdm15	Bmp2	1637	1651	12.9541	1.66e-05	gcgaacacctggaca
MA0079.5	SP1	Bmp2l	471	479	13.4082	1.67e-05	ggggaggga
MA0079.5	SP1	Bmp15l	484	492	13.4082	1.67e-05	ggggaggga
MA0079.5	SP1	Bmp15l	545	553	13.4082	1.67e-05	ggggaggga
MA1976.1	ZNF320	Bmp8a	998	1024	11.0787	1.68e-05	agtgggaggcggggggagccgggtccc
MA0835.2	BATF3	Bmp2l	1461	1471	13.5676	1.68e-05	gttgactcata
MA0810.1	TFAP2A	Bmp2lb	1771	1782	13.2	1.68e-05	tgcctcagggcc
MA1583.1	ZFP57	Bmp2	927	939	13.6531	1.69e-05	gggatgccgcagc
MA0788.1	POU3F3	Bmp5	1017	1029	12.95	1.69e-05	tatattcaaattt
MA1525.2	NFATC4	Bmp15l	354	363	13.25	1.69e-05	aatggaaaac
MA1525.2	NFATC4	Bmp2l	953	962	13.25	1.69e-05	aatggaaaac
MA0740.2	KLF14	Bmp2	1900	1908	13.7978	1.7e-05	ggggtgggg
MA1652.1	ZKSCAN5	Bmp7	1980	1993	13.1376	1.7e-05	gaaggaggagagga
MA1653.1	ZNF148	Bmp2	1155	1166	12.7755	1.71e-05	gcccccgcccgg
MA1485.1	FERD3L	Bmp15l	626	639	11.0638	1.71e-05	gcggctgctgtggc
MA1987.1	ZNF701	Bmp2	429	449	11.9817	1.72e-05	gcgaggcgaggggggaagcag
MA0056.2	MZF1	Bmp10	41	53	13.1626	1.72e-05	accatccccacac
MA0052.4	MEF2A	Bmp3	308	322	12.885	1.72e-05	atctaaaaatacagg
MA1118.1	SIX1	Bmp10	497	507	12.9758	1.72e-05	gaaatctgata
MA1930.1	CTCF	Bmp2	1605	1639	10.2844	1.73e-05	cagcacctctgccagacacccccctgaagccagcg
MA0751.1	ZIC4	Bmp10	379	393	12.8077	1.73e-05	tgctccctgctgagt
MA1987.1	ZNF701	Bmp7	1471	1491	11.9633	1.73e-05	ggggggggggggggggggagg
MA0778.1	NFKB2	Bmp2	265	277	12.0152	1.73e-05	ggggacacccccc
MA0696.1	ZIC1	Bmp2lb	1255	1268	10.234	1.74e-05	agccccccactgct
MA0685.2	SP4	Bmp2	792	800	13.6854	1.74e-05	ggggcgtgg
MA1116.1	RBPJ	Bmp2lb	1221	1230	13.0517	1.74e-05	gctgggaacc
MA1723.1	PRDM9	Bmp10	1832	1855	11.9541	1.75e-05	tgtggggaggcgggagagagagtg
MA1607.1	Foxl2	Bmp5	962	975	13.032	1.75e-05	aaaatataaacaat
MA0073.1	RREB1	Bmp2l	26	45	7.99083	1.75e-05	cctcacccccaccccacacc
MA0753.2	ZNF740	Bmp2l	17	29	12.2697	1.76e-05	cccccccaccctc
MA0741.1	KLF16	Bmp2l	13	23	13.0172	1.76e-05	tccaccccccc
MA1653.1	ZNF148	Bmp2l	229	240	12.7143	1.77e-05	gccccctcctac
MA0597.2	THAP1	Bmp2	1267	1278	13.0808	1.78e-05	gcgcagggcggc
MA0811.1	TFAP2B	Bmp2lb	1771	1782	13.0862	1.78e-05	tgcctcagggcc
MA1578.1	VEZF1	Bmp2l	18	27	13.6066	1.78e-05	ccccccaccc
MA0820.1	FIGLA	Bmp2l	630	639	12.8793	1.78e-05	aacacctggg
MA0507.2	POU2F2	Bmp2l	1072	1085	11.7308	1.78e-05	aacatgcaaataaa
MA1119.1	SIX2	Bmp10	493	508	12.7518	1.78e-05	ttaggaaatctgatat
MA0462.2	BATF::JUN	Bmp2l	1461	1471	13.312	1.78e-05	gttgactcata
MA1634.1	BATF	Bmp2l	1461	1471	13.216	1.78e-05	gttgactcata
MA1599.1	ZNF682	Bmp2lb	1248	1263	12.4472	1.78e-05	ggggcgcagcccccca
MA0837.2	CEBPE	Bmp15l	153	164	12.4082	1.79e-05	tcttgcgcaaga
MA0837.2	CEBPE	Bmp15l	167	178	12.4082	1.79e-05	tcttgcgcaaga
MA0837.2	CEBPE	Bmp3	848	859	12.4082	1.79e-05	tcttgcgcaaga
MA0837.2	CEBPE	Bmp3	981	992	12.4082	1.79e-05	tcttgcgcaaga
MA1563.2	SOX18	Bmp2l	571	578	11.7164	1.79e-05	aacaatgc
MA1563.2	SOX18	Bmp2bl	1376	1383	11.7164	1.79e-05	aacaatgc
MA0808.1	TEAD3	Bmp2lb	1306	1313	13.2041	1.79e-05	acattcca
MA0808.1	TEAD3	Bmp5	1830	1837	13.2041	1.79e-05	acattcca
MA1507.1	HOXD4	Bmp2l	1643	1650	11.2	1.79e-05	gtcattag
MA1504.1	HOXC4	Bmp2l	1643	1650	10.9811	1.79e-05	gtcattag
MA1499.1	HOXB4	Bmp2l	1643	1650	11.9434	1.79e-05	gtcattag
MA1496.1	HOXA4	Bmp2l	1643	1650	11.1017	1.79e-05	gtcattag
MA0882.1	DLX6	Bmp10	1802	1809	10.9492	1.79e-05	ccaattac
MA0881.1	Dlx4	Bmp10	1802	1809	10.6372	1.79e-05	ccaattac
MA0880.1	Dlx3	Bmp10	1802	1809	10.3356	1.79e-05	ccaattac
MA0056.2	MZF1	Bmp2lb	1394	1406	13.0732	1.79e-05	caaatcccctcca
MA0106.3	TP53	Bmp10	1576	1593	10.0612	1.79e-05	aacttggccatacatgcc
MA1972.1	ZFP14	Bmp2bl	51	65	12.6517	1.79e-05	ggagcaaagtgaatg
MA0815.1	TFAP2C	Bmp15l	619	631	12.9828	1.8e-05	tgcccgggcggct
MA0442.2	SOX10	Bmp10	720	730	13.0306	1.8e-05	taaacaaagac
MA1627.1	Wt1	Bmp7	1787	1800	12.7561	1.81e-05	cctctccccccccc
MA0760.1	ERF	Bmp8a	167	176	13.3143	1.81e-05	gccggaaatg
MA0160.2	NR4A2	Bmp5	1135	1144	13.1667	1.81e-05	gtaaatgtca
MA0480.2	Foxo1	Bmp2bl	938	948	12.7394	1.81e-05	ttgtaaacaga
MA0813.1	TFAP2B	Bmp7	929	941	13.1148	1.82e-05	agccttgggggcc
MA1655.1	ZNF341	Bmp10	426	437	13.0213	1.82e-05	cagaacagcagg
MA0494.1	Nr1h3::Rxra	Bmp2lb	1832	1850	12.7742	1.82e-05	tgcctgcatgtgacctctt
MA1650.1	ZBTB14	Bmp2	1132	1143	12.8727	1.83e-05	agccccgcacgc
MA0851.1	Foxj3	Bmp5	962	978	13.1786	1.83e-05	aaaatataaacaattct
MA0710.1	NOTO	Bmp2bl	487	496	11.8	1.84e-05	cctcattagc
MA0104.4	MYCN	Bmp2lb	1285	1296	12.8315	1.85e-05	agccacgtgcca
MA1114.1	PBX3	Bmp3	1126	1142	12.6454	1.85e-05	ttctgaatgacagctaa
MA1715.1	ZNF707	Bmp2lb	1851	1865	10.1515	1.85e-05	gccctctcctggaaa
MA1713.1	ZNF610	Bmp2	1927	1940	12.4184	1.85e-05	ccccccgctcggga
MA1961.1	PATZ1	Bmp15l	482	493	12.5843	1.85e-05	caggggagggag
MA1961.1	PATZ1	Bmp15l	543	554	12.5843	1.85e-05	caggggagggag
MA1100.2	ASCL1	Bmp8a	801	810	12.5636	1.85e-05	agcacctgcc
MA0073.1	RREB1	Bmp2l	30	49	7.80734	1.86e-05	acccccaccccacaccatct
MA1941.1	ETV2::FIGLA	Bmp2	210	225	12.1064	1.86e-05	aggagaagcaggtgga
MA1969.1	THRA	Bmp2l	967	990	10.1842	1.87e-05	cccctctcctccactgagctttct
MA1107.2	KLF9	Bmp2	1873	1888	12.5772	1.87e-05	gtcccacgccccctag
MA0040.1	Foxq1	Bmp3	168	178	13.4796	1.87e-05	tatagtttata
MA1480.1	DPRX	Bmp3	1279	1288	12.6731	1.88e-05	tgataatccc
MA0660.1	MEF2B	Bmp2bl	663	674	10.7636	1.88e-05	actattaataaa
MA0507.2	POU2F2	Bmp2bl	428	441	11.5192	1.88e-05	aacatgctaatgaa
MA1653.1	ZNF148	Bmp2	849	860	12.5816	1.88e-05	ggcctctccccc
MA0039.4	KLF4	Bmp2	1155	1166	12.5182	1.89e-05	gcccccgcccgg
MA0090.3	TEAD1	Bmp5	1828	1840	13	1.89e-05	acacattccataa
MA0149.1	EWSR1-FLI1	Bmp5	1576	1593	-8.30263	1.89e-05	gaaagagggcaaggtgtg
MA0528.2	ZNF263	Bmp2	204	215	13.1909	1.9e-05	gatgggaggaga
MA1729.1	ZNF680	Bmp2lb	1982	1996	12.1927	1.9e-05	ggtcgggaagaatga
MA0116.1	Znf423	Bmp2l	993	1007	8.80899	1.9e-05	agcacctaaggtggt
MA1514.1	KLF17	Bmp2l	8	22	11.6122	1.91e-05	acccatccacccccc
MA1630.2	ZNF281	Bmp7	1478	1489	10.6854	1.91e-05	ggggggggggga
MA1630.2	ZNF281	Bmp7	1547	1558	10.6854	1.91e-05	ggggggggggga
MA1718.1	ZNF8	Bmp5	1384	1403	8.17073	1.92e-05	gaatggatttacagaagttt
MA1596.1	ZNF460	Bmp2	884	899	9.53933	1.92e-05	gccgccgccgtccggg
MA0792.1	POU5F1B	Bmp5	546	554	12.8673	1.92e-05	tatgtaaat
MA0789.1	POU3F4	Bmp5	546	554	13.1735	1.92e-05	tatgtaaat
MA1112.2	NR4A1	Bmp5	1135	1146	12.8636	1.92e-05	gtaaatgtcaaa
MA0073.1	RREB1	Bmp2l	17	36	7.69725	1.93e-05	cccccccaccctcaccccca
MA0838.1	CEBPG	Bmp15l	207	216	12.2245	1.93e-05	attgcgcaag
MA1987.1	ZNF701	Bmp2l	462	482	11.7431	1.94e-05	gtgcagtgaggggagggatgg
MA0753.2	ZNF740	Bmp7	1182	1194	12.0899	1.94e-05	ccccctcccccaa
MA0475.2	FLI1	Bmp2l	752	761	13.0889	1.94e-05	tccggaaatg
MA1103.2	FOXK2	Bmp2bl	938	948	12.7847	1.94e-05	ttgtaaacaga
MA1976.1	ZNF320	Bmp7	1532	1558	10.764	1.94e-05	gggggggggggggggggggggggggga
MA0753.2	ZNF740	Bmp2bl	1169	1181	12.0674	1.95e-05	ttccccccccaaa
MA0471.2	E2F6	Bmp2lb	1599	1611	12.7724	1.95e-05	gagggagggaggg
MA0522.3	TCF3	Bmp8a	801	811	13.3617	1.96e-05	agcacctgcct
MA1648.1	TCF12	Bmp8a	801	811	13.2057	1.96e-05	agcacctgcct
MA1727.1	ZNF417	Bmp2bl	189	203	13.1327	1.96e-05	cctggcgggcgccat
MA0872.1	TFAP2A	Bmp15l	619	631	12.9672	1.96e-05	tgcccgggcggct
MA1616.1	Prdm15	Bmp2	228	242	12.6972	1.97e-05	gggaaaccatggatc
MA1723.1	PRDM9	Bmp2l	468	491	11.7156	1.97e-05	tgaggggagggatggaggaggggt
MA1960.1	MGA::EVX1	Bmp2lb	1913	1924	12.7636	1.97e-05	ggttgttaatga
MA0073.1	RREB1	Bmp2l	24	43	7.61468	1.98e-05	accctcacccccaccccaca
MA0810.1	TFAP2A	Bmp7	1795	1806	12.9818	1.98e-05	cccccccagcca
MA0149.1	EWSR1-FLI1	Bmp7	1979	1996	-8.68421	1.98e-05	tgaaggaggagaggagag
MA0649.1	HEY2	Bmp2bl	365	374	12.9655	1.98e-05	gccacgtgta
MA1630.2	ZNF281	Bmp7	1548	1559	10.5843	1.99e-05	ggggggggggaa
MA0477.2	FOSL1	Bmp2bl	1244	1256	13.3091	1.99e-05	gaatgactcagga
MA1147.1	NR4A2::RXRA	Bmp8a	699	713	12.4545	1.99e-05	aaggctagtgacctg
MA1723.1	PRDM9	Bmp2lb	1432	1455	11.6881	1.99e-05	aatgggtgtgtggggagagggagg
MA1597.1	ZNF528	Bmp7	1874	1890	9.10204	2e-05	tgtggggcaggcatttc
MA1538.1	NR2F1	Bmp8a	699	713	10.9455	2e-05	aaggctagtgacctg
MA0602.1	Arid5a	Bmp3	139	152	12.4762	2.01e-05	gtaatatttagatt
MA0520.1	Stat6	Bmp3	678	692	13.3793	2.01e-05	aatttccactgaagt
MA1596.1	ZNF460	Bmp10	808	823	9.42697	2.01e-05	gcctcatcctccttga
MA1726.1	ZNF331	Bmp3	486	499	12.6422	2.02e-05	acttgcagagcgtc
MA0149.1	EWSR1-FLI1	Bmp2	1501	1518	-8.84211	2.02e-05	ggaagtaggggtgcagag
MA1418.1	IRF3	Bmp7	780	800	7.07317	2.03e-05	tggagaaggaaaaagacactc
MA1961.1	PATZ1	Bmp7	682	693	12.3933	2.03e-05	aaggggcgggga
MA1723.1	PRDM9	Bmp5	1850	1873	11.6422	2.04e-05	agagggcgggggagaatcaccaaa
MA1627.1	Wt1	Bmp7	1792	1805	12.5366	2.06e-05	ccccccccccagcc
MA0729.1	RARA	Bmp5	309	326	-3.83333	2.06e-05	gtgttcgtaagttcactg
MA0753.2	ZNF740	Bmp7	1179	1191	11.9551	2.06e-05	ctgccccctcccc
MA1596.1	ZNF460	Bmp2	1480	1495	9.37079	2.06e-05	ccctcaaccaccctag
MA0095.3	Yy1	Bmp2l	824	835	13.0325	2.08e-05	gcgaaaatggcg
MA0773.1	MEF2D	Bmp3	309	320	10.2909	2.09e-05	tctaaaaataca
MA0606.2	Nfat5	Bmp5	1774	1785	12.9437	2.1e-05	cagtggaaaatt
MA0785.1	POU2F1	Bmp2bl	428	439	12.7	2.1e-05	aacatgctaatg
MA0836.2	CEBPD	Bmp15l	206	218	12.7523	2.1e-05	tattgcgcaagaa
MA1976.1	ZNF320	Bmp7	1526	1552	10.5955	2.1e-05	tgggggggggggggggggggggggggg
MA1987.1	ZNF701	Bmp2l	1968	1988	11.578	2.1e-05	gagctgtgcagggggactggt
MA1645.1	NKX2-2	Bmp2l	250	263	12.1707	2.11e-05	tcaccactccagta
MA0764.3	ETV4	Bmp8a	167	176	12.9388	2.11e-05	gccggaaatg
MA1107.2	KLF9	Bmp7	792	807	12.374	2.11e-05	aagacactcccacatt
MA1722.1	ZSCAN31	Bmp2lb	1413	1431	4.51923	2.12e-05	gtataactccactgaagct
MA0142.1	Pou5f1::Sox2	Bmp3	124	138	12.4355	2.12e-05	tattgacatgtaagt
MA0136.3	Elf5	Bmp2	744	755	13	2.12e-05	ggaaggaagagc
MA0162.4	EGR1	Bmp2l	14	27	12.5854	2.12e-05	ccacccccccaccc
MA0657.1	KLF13	Bmp7	792	809	8.43103	2.13e-05	aagacactcccacatttc
MA1472.2	Bhlha15	Bmp7	1895	1906	13.2764	2.13e-05	ccccagctgtct
MA0481.3	FOXP1	Bmp2bl	938	948	12.8483	2.14e-05	ttgtaaacaga
MA0786.1	POU3F1	Bmp5	506	517	12.6867	2.14e-05	atatggtaattt
MA0156.3	FEV	Bmp8a	166	177	12.4898	2.15e-05	ggccggaaatgt
MA0787.1	POU3F2	Bmp2bl	429	440	12.7419	2.15e-05	acatgctaatga
MA0162.4	EGR1	Bmp2	1151	1164	12.561	2.16e-05	acaagcccccgccc
MA0489.2	Jun	Bmp2l	1461	1472	12.9078	2.16e-05	gttgactcatat
MA1712.1	ZNF454	Bmp2lb	1044	1061	11.9187	2.17e-05	gggcgctggggctcggtg
MA0697.2	Zic3	Bmp10	429	441	12.7943	2.18e-05	aacagcaggtgtt
MA0697.2	Zic3	Bmp2lb	1151	1163	12.7943	2.18e-05	gccagcaggcccg
MA1500.1	HOXB6	Bmp2l	1820	1827	10.7925	2.18e-05	ttaattgc
MA1522.1	MAZ	Bmp2	1294	1304	13.0612	2.19e-05	cgcgcctcccc
MA1536.1	NR2C2	Bmp3	1307	1314	10.5102	2.2e-05	gaggtcac
MA0490.2	JUNB	Bmp2bl	1244	1256	13.1532	2.2e-05	gaatgactcagga
MA1464.1	ARNT2	Bmp2lb	1286	1295	13.4043	2.21e-05	gccacgtgcc
MA0136.3	Elf5	Bmp7	1718	1729	12.9106	2.21e-05	tgaaggaagagg
MA1657.1	ZNF652	Bmp3	715	726	12.4643	2.21e-05	ggaagagttatt
MA0079.5	SP1	Bmp2lb	1248	1256	12.7143	2.22e-05	ggggcgcag
MA1142.1	FOSL1::JUND	Bmp2bl	1245	1254	11.3741	2.22e-05	aatgactcag
MA0149.1	EWSR1-FLI1	Bmp2	434	451	-9.35526	2.22e-05	gcgaggggggaagcagga
MA0606.2	Nfat5	Bmp15l	353	364	12.7606	2.23e-05	taatggaaaacc
MA0661.1	MEOX1	Bmp2bl	1872	1881	12.0678	2.23e-05	actaattatc
MA0039.4	KLF4	Bmp7	1032	1043	12.3091	2.24e-05	gccccctcccct
MA0602.1	Arid5a	Bmp10	1464	1477	12.369	2.25e-05	ttaatattgaagga
MA0471.2	E2F6	Bmp7	1549	1561	12.5447	2.26e-05	gggggggggaaga
MA1988.1	Atf3	Bmp2bl	1245	1255	13.288	2.26e-05	aatgactcagg
MA0815.1	TFAP2C	Bmp2	918	930	12.569	2.26e-05	agcccgggaggga
MA0872.1	TFAP2A	Bmp7	929	941	12.623	2.28e-05	agccttgggggcc
MA1558.1	SNAI1	Bmp2	216	225	13.1837	2.29e-05	agcaggtgga
MA1525.2	NFATC4	Bmp5	1775	1784	13.0192	2.29e-05	agtggaaaat
MA1731.1	ZNF768	Bmp2	1973	1990	12.3163	2.29e-05	ccaccctccctgtctgcg
MA0599.1	KLF5	Bmp2	1875	1884	13.3673	2.29e-05	cccacgcccc
MA0157.3	Foxo3	Bmp2bl	938	949	12.8112	2.3e-05	ttgtaaacagaa
MA1619.1	Ptf1A	Bmp7	1895	1906	13.1284	2.3e-05	ccccagctgtct
MA0753.2	ZNF740	Bmp2l	26	38	11.7416	2.3e-05	cctcacccccacc
MA1533.1	NR1I2	Bmp8a	459	475	12.3421	2.3e-05	gcaaacttgttgacccc
MA1597.1	ZNF528	Bmp15l	1594	1610	8.7449	2.31e-05	ggcagggaagccgtgct
MA1597.1	ZNF528	Bmp15l	1794	1810	8.7449	2.31e-05	ggcagggaagccgtgct
MA1099.2	HES1	Bmp2	364	373	12.9574	2.32e-05	ggcacgtgga
MA0496.3	MAFK	Bmp2bl	1244	1258	12.4242	2.32e-05	gaatgactcaggagc
MA1597.1	ZNF528	Bmp10	1592	1608	8.72449	2.32e-05	ccaaagaaagtcagctc
MA1723.1	PRDM9	Bmp2lb	1464	1487	11.3761	2.33e-05	ggggggagtgagggaatgtggaag
MA1972.1	ZFP14	Bmp10	1113	1127	12.1461	2.33e-05	ggagaaccaggaaca
MA0496.3	MAFK	Bmp5	1553	1567	12.4182	2.33e-05	ctgtgactcaggact
MA1652.1	ZKSCAN5	Bmp2lb	1464	1477	12.4404	2.33e-05	ggggggagtgaggg
MA1956.1	FOXO1::FLI1	Bmp2bl	940	953	10.7	2.35e-05	gtaaacagaaaaag
MA1981.1	ZNF530	Bmp2	429	446	10.6633	2.35e-05	gcgaggcgaggggggaag
MA1101.2	BACH2	Bmp5	1550	1568	10.8	2.35e-05	aatctgtgactcaggactt
MA0796.1	TGIF1	Bmp2l	133	144	4.02041	2.36e-05	tgatggctgtca
MA0154.4	EBF1	Bmp2	159	173	12.3191	2.36e-05	cggccccaggagagg
MA1936.1	ERF::FOXO1	Bmp2bl	940	953	12.6	2.37e-05	gtaaacagaaaaag
MA0065.2	Pparg::Rxra	Bmp5	1572	1586	12.3784	2.37e-05	cttggaaagagggca
MA1514.1	KLF17	Bmp2l	12	26	11.1429	2.37e-05	atccacccccccacc
MA0102.4	CEBPA	Bmp3	803	816	12.5854	2.37e-05	ttcttgcacaagaa
MA0471.2	E2F6	Bmp2	353	365	12.4797	2.37e-05	ctcggagggaagg
MA1988.1	Atf3	Bmp5	1554	1564	13.24	2.37e-05	tgtgactcagg
MA0771.1	HSF4	Bmp10	878	890	12.5854	2.37e-05	ctctggaaatttc
MA0462.2	BATF::JUN	Bmp2bl	1245	1255	12.936	2.38e-05	aatgactcagg
MA1155.1	ZSCAN4	Bmp3	1563	1577	6.44828	2.39e-05	tgcacacaagctaaa
MA1650.1	ZBTB14	Bmp2	1069	1080	12.4545	2.39e-05	atccgcgcagcc
MA1515.1	KLF2	Bmp2l	18	28	12.5273	2.4e-05	ccccccaccct
MA0741.1	KLF16	Bmp2	1619	1629	12.5172	2.4e-05	gacacccccct
MA0836.2	CEBPD	Bmp2l	707	719	12.578	2.4e-05	tcttgcacaaatg
MA0622.1	Mlxip	Bmp2bl	366	373	13.4262	2.41e-05	ccacgtgt
MA0521.2	Tcf12	Bmp7	1895	1906	13.0325	2.41e-05	ccccagctgtct
MA0792.1	POU5F1B	Bmp2l	1074	1082	12.3186	2.41e-05	catgcaaat
MA0609.2	CREM	Bmp2	568	583	12.3473	2.41e-05	gccgtgacatcagcag
MA0009.2	TBXT	Bmp7	743	758	10.5	2.42e-05	ccacacacaagtgaga
MA1125.1	ZNF384	Bmp2lb	1649	1660	12.9149	2.42e-05	ttaaaaaaaaac
MA1634.1	BATF	Bmp2bl	1245	1255	12.856	2.42e-05	aatgactcagg
MA0150.2	Nfe2l2	Bmp10	1203	1217	11.9091	2.42e-05	ctgcatgacacacca
MA1548.1	PLAGL2	Bmp7	666	675	13.1311	2.42e-05	tgggccccat
MA0700.2	LHX2	Bmp10	1800	1810	12.4725	2.43e-05	atccaattact
MA1603.1	Dmrt1	Bmp10	1555	1567	12.5447	2.43e-05	ataacaaagttgc
MA0797.1	TGIF2	Bmp2l	133	144	10.4954	2.43e-05	tgatggctgtca
MA1113.2	PBX2	Bmp3	232	244	12.4567	2.43e-05	aaaataaatcaga
MA0145.2	Tfcp2l1	Bmp2bl	101	114	12.6061	2.45e-05	ctagttcaaactag
MA0145.2	Tfcp2l1	Bmp2bl	501	514	12.6061	2.45e-05	ctagttcaaactag
MA0052.4	MEF2A	Bmp5	957	971	12.4071	2.45e-05	atcttaaaatataaa
MA0597.2	THAP1	Bmp2	643	654	12.6465	2.45e-05	gggccgggcacc
MA0528.2	ZNF263	Bmp10	1833	1844	12.7182	2.45e-05	gtggggaggcgg
MA1976.1	ZNF320	Bmp7	1537	1563	10.2472	2.46e-05	gggggggggggggggggggggaagagg
MA1559.1	SNAI3	Bmp10	1367	1376	13.4364	2.46e-05	tgcaggtgcg
MA1630.2	ZNF281	Bmp5	1189	1200	9.97753	2.46e-05	gggggtgggtga
MA0149.1	EWSR1-FLI1	Bmp7	1544	1561	-9.78947	2.48e-05	ggggggggggggggaaga
MA0815.1	TFAP2C	Bmp2	350	362	12.3966	2.48e-05	tgcctcggaggga
MA0483.1	Gfi1B	Bmp5	677	687	12.9483	2.48e-05	aaatctcagtt
MA0520.1	Stat6	Bmp5	693	707	13.0172	2.49e-05	cttttactgggaaat
MA1529.1	NHLH2	Bmp8a	797	814	10.102	2.49e-05	ggacagcacctgcctctg
MA0872.1	TFAP2A	Bmp2	918	930	12.4262	2.49e-05	agcccgggaggga
MA0872.1	TFAP2A	Bmp8a	921	933	12.4262	2.49e-05	tgccatccgggga
MA1581.1	ZBTB6	Bmp15l	1648	1660	12.4679	2.5e-05	agccctgagccca
MA1581.1	ZBTB6	Bmp15l	1848	1860	12.4679	2.5e-05	agccctgagccca
MA0813.1	TFAP2B	Bmp2	350	362	12.4918	2.5e-05	tgcctcggaggga
MA0119.1	NFIC::TLX1	Bmp2	154	167	8.43878	2.5e-05	tggcacggccccag
MA1568.1	TCF21	Bmp10	276	287	12.629	2.5e-05	cagcatatggaa
MA0601.1	Arid3b	Bmp2bl	664	674	11.8413	2.5e-05	ctattaataaa
MA1616.1	Prdm15	Bmp10	1112	1126	12.3211	2.51e-05	tggagaaccaggaac
MA0616.2	HES2	Bmp2	364	373	12.8846	2.51e-05	ggcacgtgga
MA0810.1	TFAP2A	Bmp2	855	866	12.6727	2.51e-05	tccccccaggga
MA1977.1	ZNF324	Bmp7	594	614	11.4694	2.51e-05	aagctgtagttaaagttggtg
MA1653.1	ZNF148	Bmp2l	965	976	12.0714	2.52e-05	ctcccctctcct
MA1592.1	ZNF274	Bmp2l	1376	1391	11.2128	2.52e-05	agaaggacttctcgtg
MA0491.2	JUND	Bmp2bl	1244	1256	12.7097	2.52e-05	gaatgactcagga
MA0633.2	Twist2	Bmp2	1648	1657	13.2128	2.52e-05	gacagctggg
MA0633.2	Twist2	Bmp7	1896	1905	13.2128	2.52e-05	cccagctgtc
MA0124.2	Nkx3-1	Bmp10	1940	1948	12.8545	2.52e-05	gccacttag
MA1476.2	Dlx5	Bmp3	1093	1104	12.28	2.52e-05	tagcaattatcc
MA0832.1	Tcf21	Bmp2bl	1297	1310	9.72368	2.52e-05	gtgccagctgtagt
MA0597.2	THAP1	Bmp8a	844	855	12.6162	2.53e-05	ggagagggcagc
MA0149.1	EWSR1-FLI1	Bmp7	1475	1492	-9.86842	2.53e-05	ggggggggggggggaggg
MA0047.3	FOXA2	Bmp2bl	938	948	12.7817	2.54e-05	ttgtaaacaga
MA0611.2	Dux	Bmp7	524	539	11.6263	2.54e-05	aagattcaattagaaa
MA1930.1	CTCF	Bmp10	1171	1205	9.43119	2.54e-05	ctgttcccaaagcccctttccacaaggaagccctg
MA1119.1	SIX2	Bmp7	1400	1415	12.2128	2.55e-05	aaaagcaacctgatca
MA1987.1	ZNF701	Bmp7	1538	1558	11.1835	2.56e-05	gggggggggggggggggggga
MA0150.2	Nfe2l2	Bmp5	1551	1565	11.803	2.56e-05	atctgtgactcagga
MA1548.1	PLAGL2	Bmp2	1922	1931	13.082	2.56e-05	gggccccccc
MA1651.1	ZFP42	Bmp3	87	107	11.7865	2.57e-05	tacacaaaatggcttgtttct
MA0155.1	INSM1	Bmp5	1184	1195	12.3878	2.57e-05	gttctgggggtg
MA1723.1	PRDM9	Bmp2	1899	1922	11.1743	2.57e-05	gggggtggggggggagccggatcg
MA0163.1	PLAG1	Bmp10	1825	1838	8.5102	2.58e-05	gagggtgtgtgggg
MA1987.1	ZNF701	Bmp2	1897	1917	11.1651	2.58e-05	gggggggtggggggggagccg
MA1513.1	KLF15	Bmp2	824	834	12.0385	2.58e-05	cgcgcgccccc
MA0080.6	Spi1	Bmp7	1555	1571	11.9593	2.58e-05	gggaagaggcagagaga
MA1941.1	ETV2::FIGLA	Bmp2	439	454	11.4965	2.58e-05	gggggaagcaggagcc
MA1552.1	RARB	Bmp2	565	578	11.5303	2.59e-05	ggggccgtgacatc
MA0079.5	SP1	Bmp10	1835	1843	12.3878	2.59e-05	ggggaggcg
MA1929.1	CTCF	Bmp8a	985	1018	10.6341	2.59e-05	gggctgctgcctaagtgggaggcggggggagccg
MA1633.2	BACH1	Bmp2bl	1246	1254	13.1277	2.59e-05	atgactcag
MA1730.1	ZNF708	Bmp2	390	404	11.7156	2.59e-05	gctgctgtccctgct
MA0626.1	Npas2	Bmp2	364	373	13.1148	2.6e-05	ggcacgtgga
MA0626.1	Npas2	Bmp2lb	1286	1295	13.1148	2.6e-05	gccacgtgcc
MA0102.4	CEBPA	Bmp15l	249	262	12.4309	2.6e-05	ttcttgcacaagag
MA1621.1	Rbpjl	Bmp2	1638	1651	12.813	2.6e-05	cgaacacctggaca
MA0835.2	BATF3	Bmp2bl	1245	1255	12.8108	2.6e-05	aatgactcagg
MA1993.1	Neurod2	Bmp2	1648	1657	13.5333	2.6e-05	gacagctggg
MA1993.1	Neurod2	Bmp7	1896	1905	13.5333	2.6e-05	cccagctgtc
MA1580.1	ZBTB32	Bmp2l	1579	1588	12.8727	2.61e-05	agtacagtac
MA0489.2	Jun	Bmp5	1554	1565	12.7801	2.61e-05	tgtgactcagga
MA1712.1	ZNF454	Bmp10	146	163	11.5691	2.61e-05	tgcccctgagccacggcg
MA1125.1	ZNF384	Bmp3	1588	1599	12.8511	2.63e-05	ttaaaaaaaaat
MA0685.2	SP4	Bmp2	206	214	12.3596	2.64e-05	tgggaggag
MA1522.1	MAZ	Bmp2lb	1397	1407	12.5306	2.64e-05	atcccctccac
MA1125.1	ZNF384	Bmp2bl	1176	1187	12.8298	2.65e-05	cccaaaaaaaaa
MA0742.2	KLF12	Bmp10	329	337	12.1236	2.66e-05	gaggcgtgg
MA1627.1	Wt1	Bmp2l	969	982	12.0894	2.67e-05	cctctcctccactg
MA1623.1	Stat2	Bmp2l	529	541	12.2553	2.67e-05	cgaagcagaaaca
MA0472.2	EGR2	Bmp2	827	837	11.4828	2.67e-05	gcgcccccgcg
MA0803.1	TBX15	Bmp2lb	1640	1647	11.75	2.67e-05	gggtgtga
MA0801.1	MGA	Bmp2lb	1640	1647	12.7727	2.67e-05	gggtgtga
MA0599.1	KLF5	Bmp10	47	56	13.0408	2.68e-05	cccacacccc
MA0052.4	MEF2A	Bmp3	1142	1156	12.2832	2.68e-05	aacaaaaaatagaga
MA0073.1	RREB1	Bmp7	1189	1208	6.66972	2.69e-05	ccccaaacctccccttctct
MA0504.1	NR2C2	Bmp2	1899	1913	11.4143	2.69e-05	gggggtgggggggga
MA1571.1	TGIF2LX	Bmp2l	133	144	12.065	2.71e-05	tgatggctgtca
MA1683.1	FOXA3	Bmp2bl	938	948	12.6828	2.71e-05	ttgtaaacaga
MA0712.2	OTX2	Bmp2l	187	198	12.5447	2.71e-05	aagggattatct
MA1607.1	Foxl2	Bmp7	48	61	12.336	2.72e-05	tttatgtaaactac
MA1987.1	ZNF701	Bmp7	1540	1560	11.055	2.72e-05	ggggggggggggggggggaag
MA1623.1	Stat2	Bmp10	1722	1734	12.2199	2.73e-05	agcaacagaaaat
MA1723.1	PRDM9	Bmp2lb	1587	1610	11.0459	2.73e-05	gcagggtggggagagggagggagg
MA0497.1	MEF2C	Bmp2bl	1208	1222	12.4576	2.74e-05	tatactaaaatagat
MA0154.4	EBF1	Bmp15l	476	490	12.0071	2.75e-05	cggctccaggggagg
MA0154.4	EBF1	Bmp15l	537	551	12.0071	2.75e-05	cggctccaggggagg
MA0073.1	RREB1	Bmp2l	18	37	6.59633	2.75e-05	ccccccaccctcacccccac
MA0138.2	REST	Bmp2	1603	1623	7.53061	2.75e-05	cccagcacctctgccagacac
MA1421.1	TCF7L1	Bmp10	654	665	11.5263	2.75e-05	agacttcaaaga
MA1984.1	ZNF667	Bmp2	1261	1272	12.2979	2.76e-05	gtaagagcgcag
MA0627.2	POU2F3	Bmp5	1017	1029	12.4949	2.77e-05	tatattcaaattt
MA0491.2	JUND	Bmp2l	1460	1472	12.4839	2.77e-05	tgttgactcatat
MA0619.1	LIN54	Bmp8a	562	570	11.9841	2.78e-05	ttttgaatt
MA1102.2	CTCFL	Bmp2lb	1483	1494	12.1633	2.79e-05	ggaagggggctg
MA1630.2	ZNF281	Bmp2	220	231	9.70787	2.79e-05	ggtggaggggga
MA1969.1	THRA	Bmp15l	1712	1735	9.23684	2.79e-05	gaggtctcctggcctaacccctag
MA1969.1	THRA	Bmp15l	1912	1935	9.23684	2.79e-05	gaggtctcctggcctaacccctag
MA0497.1	MEF2C	Bmp3	226	240	12.4237	2.79e-05	gtactcaaaataaat
MA0104.4	MYCN	Bmp2	363	374	12.3258	2.8e-05	aggcacgtggag
MA1712.1	ZNF454	Bmp2	296	313	11.439	2.8e-05	cggctcctggatcgtcgc
MA0490.2	JUNB	Bmp2l	1460	1472	12.3065	2.8e-05	tgttgactcatat
MA1599.1	ZNF682	Bmp8a	868	883	11.6016	2.8e-05	ccagcccagcccaact
MA0466.3	CEBPB	Bmp3	665	676	11.102	2.8e-05	tcttgcgcaagt
MA1976.1	ZNF320	Bmp2	1506	1532	9.95506	2.81e-05	taggggtgcagaggggtactgcggcac
MA1723.1	PRDM9	Bmp2l	517	540	10.9908	2.81e-05	agtgggatggggcgaagcagaaac
MA0829.2	SREBF1	Bmp5	1716	1729	11.9756	2.81e-05	aggtcagctgacaa
MA1715.1	ZNF707	Bmp2lb	1402	1416	9.18182	2.83e-05	ctccacccccggtat
MA0737.1	GLIS3	Bmp2l	1492	1505	6.68852	2.83e-05	gaccccctagatcc
MA1934.1	ERF::FIGLA	Bmp2	1277	1292	9.30612	2.83e-05	gccgggcgcacctgtc
MA0102.4	CEBPA	Bmp15l	205	218	12.2764	2.84e-05	ttattgcgcaagaa
MA0516.3	SP2	Bmp2l	471	479	12.4382	2.84e-05	ggggaggga
MA0516.3	SP2	Bmp15l	484	492	12.4382	2.84e-05	ggggaggga
MA0516.3	SP2	Bmp15l	545	553	12.4382	2.84e-05	ggggaggga
MA0813.1	TFAP2B	Bmp15l	619	631	12.2131	2.84e-05	tgcccgggcggct
MA0668.2	Neurod2	Bmp2	1645	1659	12.5413	2.84e-05	ctggacagctgggca
MA1122.1	TFDP1	Bmp15l	607	617	12.4404	2.85e-05	gggcgggagag
MA1938.1	ERF::NHLH1	Bmp7	1969	1985	8.87143	2.85e-05	gggagctgcgtgaagga
MA0073.1	RREB1	Bmp2l	14	33	6.47706	2.86e-05	ccacccccccaccctcaccc
MA0073.1	RREB1	Bmp2l	34	53	6.47706	2.86e-05	ccaccccacaccatcttaaa
MA0763.1	ETV3	Bmp8a	167	176	12.4789	2.87e-05	gccggaaatg
MA0499.2	MYOD1	Bmp7	1895	1907	12.5041	2.87e-05	ccccagctgtctt
MA1116.1	RBPJ	Bmp2bl	1528	1537	12.8276	2.88e-05	tgtgggaaag
MA1987.1	ZNF701	Bmp7	1468	1488	10.9358	2.89e-05	gaagggggggggggggggggg
MA1558.1	SNAI1	Bmp10	432	441	13.0204	2.9e-05	agcaggtgtt
MA0753.2	ZNF740	Bmp2l	28	40	11.2697	2.9e-05	tcacccccacccc
MA1930.1	CTCF	Bmp2bl	971	1005	9.13761	2.9e-05	ctgatttatcactccacctccaggagatgccccaa
MA0465.2	CDX2	Bmp8a	599	610	11.9444	2.9e-05	gcgcaataaacg
MA0149.1	EWSR1-FLI1	Bmp2	736	753	-10.3026	2.9e-05	ggccgcagggaaggaaga
MA0816.1	Ascl2	Bmp8a	801	810	12.5286	2.91e-05	agcacctgcc
MA1584.1	ZIC5	Bmp7	1616	1631	8.20408	2.91e-05	caacctcctgctgcca
MA0813.1	TFAP2B	Bmp2	918	930	12.1639	2.91e-05	agcccgggaggga
MA0747.1	SP8	Bmp2l	13	24	12.2237	2.92e-05	tccaccccccca
MA1597.1	ZNF528	Bmp2	355	371	8.15306	2.92e-05	cggagggaaggcacgtg
MA0740.2	KLF14	Bmp5	1852	1860	12.6629	2.92e-05	agggcgggg
MA0152.2	Nfatc2	Bmp2l	949	964	12.4065	2.92e-05	ttttaatggaaaacgt
MA1655.1	ZNF341	Bmp10	1121	1132	12.4043	2.93e-05	aggaacagctct
MA0871.2	TFEC	Bmp2lb	1286	1296	12.0192	2.94e-05	gccacgtgcca
MA0788.1	POU3F3	Bmp5	505	517	12.19	2.95e-05	catatggtaattt
MA1959.1	KLF7	Bmp2lb	1589	1597	13.1461	2.96e-05	agggtgggg
MA1961.1	PATZ1	Bmp2	993	1004	11.5393	2.96e-05	ggccggcggggt
MA1981.1	ZNF530	Bmp7	1551	1568	10.1122	2.97e-05	gggggggaagaggcagag
MA0149.1	EWSR1-FLI1	Bmp2l	469	486	-10.3816	2.98e-05	gaggggagggatggagga
MA0154.4	EBF1	Bmp5	203	217	11.8511	2.98e-05	gggccccaagggcag
MA1976.1	ZNF320	Bmp7	1533	1559	9.82022	2.98e-05	gggggggggggggggggggggggggaa
MA0784.2	POU1F1	Bmp2bl	172	187	9.14545	2.98e-05	tcttcattagcatgtt
MA0788.1	POU3F3	Bmp2bl	428	440	12.17	2.99e-05	aacatgctaatga
MA1578.1	VEZF1	Bmp2	958	967	12.9836	3e-05	ccccccctgc
MA0753.2	ZNF740	Bmp2lb	1311	1323	11.2022	3e-05	ccaccacccccca
MA1714.1	ZNF675	Bmp8a	943	963	10.9333	3.02e-05	agaaatctggggcccaaacgg
MA1976.1	ZNF320	Bmp2bl	1519	1545	9.78652	3.03e-05	tgtagggagtgtgggaaagcgtgcatt
MA1972.1	ZFP14	Bmp2	1406	1420	11.618	3.03e-05	ggagcgcggggaacc
MA1641.1	MYF5	Bmp7	1895	1906	12.8807	3.03e-05	ccccagctgtct
MA1513.1	KLF15	Bmp2	1875	1885	11.5192	3.04e-05	cccacgccccc
MA0145.2	Tfcp2l1	Bmp2lb	1236	1249	12.2929	3.05e-05	ccggctgcagctgg
MA0745.2	SNAI2	Bmp8a	800	812	12.8469	3.05e-05	cagcacctgcctc
MA0765.3	ETV5	Bmp8a	167	176	12.1429	3.05e-05	gccggaaatg
MA1723.1	PRDM9	Bmp2l	469	492	10.8165	3.05e-05	gaggggagggatggaggaggggtg
MA1987.1	ZNF701	Bmp2	209	229	10.8165	3.06e-05	gaggagaagcaggtggagggg
MA0872.1	TFAP2A	Bmp2l	729	741	12.0492	3.06e-05	tcccgttcgggca
MA1950.1	FLI1::FOXI1	Bmp15l	1698	1711	12.1379	3.06e-05	gtgagcaggaaacc
MA1950.1	FLI1::FOXI1	Bmp15l	1898	1911	12.1379	3.06e-05	gtgagcaggaaacc
MA0141.3	ESRRB	Bmp2bl	1500	1510	10.5345	3.07e-05	tcaaggttaat
MA1515.1	KLF2	Bmp2	1155	1165	12.1455	3.07e-05	gcccccgcccg
MA1102.2	CTCFL	Bmp5	1847	1858	12.0204	3.07e-05	aacagagggcgg
MA1616.1	Prdm15	Bmp2l	627	641	11.9908	3.07e-05	aggaacacctgggct
MA1963.1	SATB1	Bmp3	1749	1761	13	3.08e-05	actctaataatat
MA0478.1	FOSL2	Bmp5	1553	1563	12.9273	3.08e-05	ctgtgactcag
MA0741.1	KLF16	Bmp2	688	698	11.9828	3.09e-05	tcccccccccc
MA0741.1	KLF16	Bmp7	1791	1801	11.9828	3.09e-05	tcccccccccc
MA0872.1	TFAP2A	Bmp2	350	362	12.0328	3.09e-05	tgcctcggaggga
MA0785.1	POU2F1	Bmp5	1017	1028	12.22	3.1e-05	tatattcaaatt
MA1972.1	ZFP14	Bmp10	1837	1851	11.573	3.1e-05	ggaggcgggagagag
MA0623.2	NEUROG1	Bmp5	503	512	13.3818	3.1e-05	accatatggt
MA1961.1	PATZ1	Bmp7	1471	1482	11.4045	3.11e-05	gggggggggggg
MA1961.1	PATZ1	Bmp7	1472	1483	11.4045	3.11e-05	gggggggggggg
MA1961.1	PATZ1	Bmp7	1473	1484	11.4045	3.11e-05	gggggggggggg
MA1961.1	PATZ1	Bmp7	1474	1485	11.4045	3.11e-05	gggggggggggg
MA1961.1	PATZ1	Bmp7	1475	1486	11.4045	3.11e-05	gggggggggggg
MA1961.1	PATZ1	Bmp7	1476	1487	11.4045	3.11e-05	gggggggggggg
MA1961.1	PATZ1	Bmp7	1477	1488	11.4045	3.11e-05	gggggggggggg
MA1961.1	PATZ1	Bmp7	1527	1538	11.4045	3.11e-05	gggggggggggg
MA1961.1	PATZ1	Bmp7	1528	1539	11.4045	3.11e-05	gggggggggggg
MA1961.1	PATZ1	Bmp7	1529	1540	11.4045	3.11e-05	gggggggggggg
MA1961.1	PATZ1	Bmp7	1530	1541	11.4045	3.11e-05	gggggggggggg
MA1961.1	PATZ1	Bmp7	1531	1542	11.4045	3.11e-05	gggggggggggg
MA1961.1	PATZ1	Bmp7	1532	1543	11.4045	3.11e-05	gggggggggggg
MA1961.1	PATZ1	Bmp7	1533	1544	11.4045	3.11e-05	gggggggggggg
MA1961.1	PATZ1	Bmp7	1534	1545	11.4045	3.11e-05	gggggggggggg
MA1961.1	PATZ1	Bmp7	1535	1546	11.4045	3.11e-05	gggggggggggg
MA1961.1	PATZ1	Bmp7	1536	1547	11.4045	3.11e-05	gggggggggggg
MA1961.1	PATZ1	Bmp7	1537	1548	11.4045	3.11e-05	gggggggggggg
MA1961.1	PATZ1	Bmp7	1538	1549	11.4045	3.11e-05	gggggggggggg
MA1961.1	PATZ1	Bmp7	1539	1550	11.4045	3.11e-05	gggggggggggg
MA1961.1	PATZ1	Bmp7	1540	1551	11.4045	3.11e-05	gggggggggggg
MA1961.1	PATZ1	Bmp7	1541	1552	11.4045	3.11e-05	gggggggggggg
MA1961.1	PATZ1	Bmp7	1542	1553	11.4045	3.11e-05	gggggggggggg
MA1961.1	PATZ1	Bmp7	1543	1554	11.4045	3.11e-05	gggggggggggg
MA1961.1	PATZ1	Bmp7	1544	1555	11.4045	3.11e-05	gggggggggggg
MA1961.1	PATZ1	Bmp7	1545	1556	11.4045	3.11e-05	gggggggggggg
MA1961.1	PATZ1	Bmp7	1546	1557	11.4045	3.11e-05	gggggggggggg
MA0002.2	Runx1	Bmp3	1477	1487	12.3103	3.12e-05	tcctgtgggtt
MA1987.1	ZNF701	Bmp7	1541	1561	10.7706	3.13e-05	gggggggggggggggggaaga
MA1982.1	ZNF574	Bmp2	947	961	11.2472	3.13e-05	cgcccagcgagcccc
MA1107.2	KLF9	Bmp2	266	281	11.6911	3.13e-05	gggacaccccccctgg
MA0819.2	CLOCK	Bmp2lb	1285	1294	12.7091	3.13e-05	agccacgtgc
MA1513.1	KLF15	Bmp2	830	840	11.4038	3.14e-05	cccccgcgcgg
MA1513.1	KLF15	Bmp8a	906	916	11.4038	3.14e-05	cccccgcgcgg
MA1512.1	KLF11	Bmp7	794	804	12.1154	3.14e-05	gacactcccac
MA0741.1	KLF16	Bmp7	1033	1043	11.9483	3.14e-05	ccccctcccct
MA0039.4	KLF4	Bmp7	151	162	11.8727	3.14e-05	acctccaccctg
MA1943.1	ETV2::HOXB13	Bmp7	449	463	11.4909	3.15e-05	tcaggaaacatcaaa
MA1961.1	PATZ1	Bmp2lb	1602	1613	11.3708	3.15e-05	ggagggagggac
MA1100.2	ASCL1	Bmp7	1050	1059	12.0545	3.16e-05	cacagctgct
MA0815.1	TFAP2C	Bmp2	1891	1903	11.8448	3.16e-05	tccctcggggggg
MA0605.2	ATF3	Bmp2	570	581	8.51064	3.17e-05	cgtgacatcagc
MA0095.3	Yy1	Bmp3	1880	1891	12.2602	3.17e-05	cacaagatgggg
MA1962.1	POU2F1::SOX2	Bmp2bl	1593	1609	9.82	3.17e-05	cgtttccataacaacga
MA1569.1	TFAP2E	Bmp2	856	866	13	3.18e-05	ccccccaggga
MA1643.1	NFIB	Bmp10	142	162	9.53061	3.18e-05	atcctgcccctgagccacggc
MA0730.1	RARA	Bmp5	1459	1475	5.67213	3.18e-05	agtttacattaaggtga
MA0144.2	STAT3	Bmp5	1504	1514	12.4286	3.19e-05	ctgctggaaaa
MA0669.1	NEUROG2	Bmp5	503	512	12.5	3.2e-05	accatatggt
MA1616.1	Prdm15	Bmp10	1727	1741	11.9266	3.2e-05	cagaaaatctggtgg
MA1976.1	ZNF320	Bmp7	1534	1560	9.66292	3.2e-05	ggggggggggggggggggggggggaag
MA1987.1	ZNF701	Bmp2	1898	1918	10.7248	3.2e-05	ggggggtggggggggagccgg
MA1125.1	ZNF384	Bmp3	1589	1600	12.6809	3.2e-05	taaaaaaaaata
MA1725.1	ZNF189	Bmp10	1167	1179	11.9429	3.21e-05	tctcctgttccca
MA1712.1	ZNF454	Bmp2	1699	1716	11.1707	3.22e-05	cggctcctggccgctgac
MA1985.1	ZNF669	Bmp7	710	724	10.9756	3.22e-05	gggccgctgacccac
MA1976.1	ZNF320	Bmp7	1535	1561	9.64045	3.23e-05	gggggggggggggggggggggggaaga
MA0831.3	TFE3	Bmp2lb	1286	1295	11.5918	3.23e-05	gccacgtgcc
MA0073.1	RREB1	Bmp2l	27	46	6.09174	3.23e-05	ctcacccccaccccacacca
MA0710.1	NOTO	Bmp5	280	289	11.5	3.24e-05	gctcattagg
MA0768.2	Lef1	Bmp3	1272	1285	11.9155	3.24e-05	acacctttgataat
MA0095.3	Yy1	Bmp2bl	1682	1693	12.2114	3.25e-05	tataaaatggct
MA1584.1	ZIC5	Bmp10	378	393	7.85714	3.26e-05	gtgctccctgctgagt
MA1627.1	Wt1	Bmp2	825	838	11.7398	3.26e-05	gcgcgcccccgcgc
MA0633.2	Twist2	Bmp7	1050	1059	13.0851	3.26e-05	cacagctgct
MA0471.2	E2F6	Bmp15l	661	673	12	3.27e-05	gcaggcggggggg
MA1606.1	Foxf1	Bmp5	965	975	12.3629	3.28e-05	atataaacaat
MA0140.2	GATA1::TAL1	Bmp5	1492	1509	12.2364	3.28e-05	attatcaccaggctgctg
MA1966.1	TFAP4::ETV1	Bmp2	210	225	11.3089	3.28e-05	aggagaagcaggtgga
MA0624.2	Nfatc1	Bmp5	163	174	12.5688	3.29e-05	taatggaaagtg
MA1653.1	ZNF148	Bmp7	1957	1968	11.602	3.29e-05	ctcccctccaca
MA0028.2	ELK1	Bmp8a	167	176	12.0222	3.29e-05	gccggaaatg
MA1651.1	ZFP42	Bmp2l	822	842	11.3034	3.3e-05	tggcgaaaatggcgatcgggg
MA0660.1	MEF2B	Bmp3	309	320	9.23636	3.31e-05	tctaaaaataca
MA0770.1	HSF2	Bmp2bl	1390	1402	10.6909	3.33e-05	ttctggaaggatt
MA0747.1	SP8	Bmp7	1182	1193	12.0132	3.34e-05	ccccctccccca
MA0155.1	INSM1	Bmp2lb	1500	1511	11.7959	3.34e-05	tgtaaggggttt
MA0146.2	Zfx	Bmp2l	1341	1354	12.2727	3.34e-05	ccaactgaggccta
MA0122.3	Nkx3-2	Bmp10	1937	1949	12.5408	3.36e-05	atagccacttagc
MA0892.1	GSX1	Bmp2bl	487	496	9.87302	3.36e-05	cctcattagc
MA1982.1	ZNF574	Bmp8a	675	689	11.1011	3.36e-05	agcacagagcggtgg
MA0867.2	SOX4	Bmp2l	570	579	12.3462	3.37e-05	gaacaatgcg
MA0746.2	SP3	Bmp7	793	805	11.3654	3.37e-05	agacactcccaca
MA1986.1	ZNF692	Bmp8a	951	960	12.6923	3.37e-05	ggggcccaaa
MA1987.1	ZNF701	Bmp2	215	235	10.6147	3.37e-05	aagcaggtggagggggaaacc
MA0039.4	KLF4	Bmp2	1299	1310	11.7909	3.38e-05	ctcccctcccca
MA1569.1	TFAP2E	Bmp2	1891	1901	12.9184	3.38e-05	tccctcggggg
MA1513.1	KLF15	Bmp2	1290	1300	11.0962	3.38e-05	gtcccgcgcct
MA1578.1	VEZF1	Bmp2	1927	1936	12.8525	3.38e-05	ccccccgctc
MA0665.1	MSC	Bmp5	1322	1331	11.8537	3.39e-05	gagagctgtt
MA0762.1	ETV2	Bmp2	1143	1153	12	3.39e-05	caccggataca
MA0081.2	SPIB	Bmp7	1002	1017	11.5772	3.4e-05	tgacacttccttacta
MA0758.1	E2F7	Bmp2bl	1169	1182	-1.42623	3.4e-05	ttccccccccaaaa
MA0622.1	Mlxip	Bmp2	365	372	13.377	3.4e-05	gcacgtgg
MA1515.1	KLF2	Bmp2l	30	40	12	3.4e-05	acccccacccc
MA1572.1	TGIF2LY	Bmp5	1717	1728	11.871	3.4e-05	ggtcagctgaca
MA1721.1	ZNF93	Bmp2lb	1238	1253	10.5872	3.42e-05	ggctgcagctggggcg
MA0784.2	POU1F1	Bmp2l	1129	1144	8.76364	3.42e-05	gcctcatttgcctacc
MA1640.1	MEIS2	Bmp2bl	969	983	12.0079	3.42e-05	ggctgatttatcact
MA1578.1	VEZF1	Bmp2	272	281	12.8033	3.42e-05	ccccccctgg
MA1562.1	SOX14	Bmp2l	568	577	12.2903	3.43e-05	gagaacaatg
MA1934.1	ERF::FIGLA	Bmp10	823	838	8.7551	3.44e-05	attggatccacctggt
MA1629.1	Zic2	Bmp15l	655	668	11.6423	3.44e-05	gccacggcaggcgg
MA0059.1	MAX::MYC	Bmp3	913	923	12.0102	3.44e-05	aagcacatggc
MA0733.1	EGR4	Bmp2l	28	43	11.4909	3.44e-05	tcacccccaccccaca
MA0778.1	NFKB2	Bmp2	264	276	10.197	3.45e-05	tggggacaccccc
MA1961.1	PATZ1	Bmp2	469	480	11.1798	3.45e-05	ccgcggcggcgg
MA1942.1	ETV2::FOXI1	Bmp15l	1697	1711	11.9138	3.46e-05	cgtgagcaggaaacc
MA1942.1	ETV2::FOXI1	Bmp15l	1897	1911	11.9138	3.46e-05	cgtgagcaggaaacc
MA0786.1	POU3F1	Bmp5	1018	1029	12.0361	3.46e-05	atattcaaattt
MA0627.2	POU2F3	Bmp5	544	556	12.1111	3.46e-05	tttatgtaaatta
MA0784.2	POU1F1	Bmp10	1528	1543	8.72727	3.46e-05	gtgtcatttgcatgtt
MA0697.2	Zic3	Bmp15l	657	669	11.9645	3.47e-05	cacggcaggcggg
MA0829.2	SREBF1	Bmp2lb	1070	1083	11.626	3.48e-05	cgatcaggtgagca
MA1731.1	ZNF768	Bmp2bl	998	1015	11.551	3.48e-05	tgccccaagatctctgtg
MA0753.2	ZNF740	Bmp2	689	701	10.8876	3.49e-05	cccccccccctcc
MA1572.1	TGIF2LY	Bmp2l	133	144	11.7984	3.5e-05	tgatggctgtca
MA1981.1	ZNF530	Bmp3	1532	1549	9.71429	3.5e-05	gaatagagaggggataac
MA0152.2	Nfatc2	Bmp15l	350	365	12.1382	3.5e-05	ttttaatggaaaacct
MA0659.3	Mafg	Bmp2bl	1243	1257	11.2979	3.51e-05	tgaatgactcaggag
MA1597.1	ZNF528	Bmp2	673	689	7.67347	3.52e-05	gccggagaaggcagctc
MA0753.2	ZNF740	Bmp2lb	1312	1324	10.8652	3.52e-05	caccaccccccag
MA0100.3	MYB	Bmp2l	143	152	12.459	3.54e-05	cacaactgtc
MA1515.1	KLF2	Bmp2lb	1312	1322	11.9636	3.54e-05	caccacccccc
MA1721.1	ZNF93	Bmp2lb	1232	1247	10.5138	3.54e-05	ggtgccggctgcagct
MA1723.1	PRDM9	Bmp5	1579	1602	10.5046	3.54e-05	agagggcaaggtgtgagaagaact
MA1128.1	FOSL1::JUN	Bmp2bl	1244	1256	12.3333	3.54e-05	gaatgactcagga
MA0771.1	HSF4	Bmp3	1351	1363	11.878	3.54e-05	ttctagctgattc
MA1630.2	ZNF281	Bmp10	1837	1848	8.98876	3.54e-05	ggaggcgggaga
MA1650.1	ZBTB14	Bmp8a	1022	1033	11.8727	3.54e-05	ccccgagcacgg
MA1961.1	PATZ1	Bmp10	1833	1844	11.0899	3.55e-05	gtggggaggcgg
MA0793.1	POU6F2	Bmp5	471	480	12.4727	3.55e-05	tcctcattaa
MA0147.3	MYC	Bmp2bl	364	375	12.0813	3.55e-05	tgccacgtgtag
MA1522.1	MAZ	Bmp10	416	426	11.5714	3.56e-05	agcccgtcccc
MA0489.2	Jun	Bmp2bl	1245	1256	12.539	3.57e-05	aatgactcagga
MA0036.3	GATA2	Bmp8a	310	320	12.6224	3.57e-05	atcttatctac
MA0879.2	DLX1	Bmp10	1802	1809	10.6909	3.58e-05	ccaattac
MA0876.1	BSX	Bmp10	1802	1809	10.566	3.58e-05	ccaattac
MA0746.2	SP3	Bmp7	1181	1193	11.2308	3.58e-05	gccccctccccca
MA1615.1	Plagl1	Bmp7	932	944	11.8699	3.58e-05	cttgggggccaga
MA1487.2	FOXE1	Bmp2lb	1627	1640	11.7414	3.59e-05	tcaaaataaacacg
MA0732.1	EGR3	Bmp2l	12	26	8.36207	3.6e-05	atccacccccccacc
MA1514.1	KLF17	Bmp2	1306	1320	10.1939	3.61e-05	ccccacgcgccgttc
MA0747.1	SP8	Bmp2	688	699	11.8947	3.62e-05	tcccccccccct
MA1981.1	ZNF530	Bmp7	1467	1484	9.63265	3.62e-05	agaagggggggggggggg
MA0691.1	TFAP4	Bmp10	790	799	12.3636	3.63e-05	atcagctgct
MA0696.1	ZIC1	Bmp2	829	842	8.19149	3.63e-05	gcccccgcgcggcg
MA1976.1	ZNF320	Bmp7	1536	1562	9.37079	3.64e-05	ggggggggggggggggggggggaagag
MA1951.1	FOS	Bmp10	267	280	10.2759	3.64e-05	gtatgacggcagca
MA0528.2	ZNF263	Bmp7	1552	1563	11.8545	3.64e-05	ggggggaagagg
MA1653.1	ZNF148	Bmp2l	18	29	11.398	3.65e-05	ccccccaccctc
MA0116.1	Znf423	Bmp10	447	461	7.53933	3.65e-05	ggaacctgtggtttc
MA1721.1	ZNF93	Bmp2	464	479	10.4495	3.65e-05	ctcctccgcggcggcg
MA1615.1	Plagl1	Bmp2	261	273	11.8374	3.66e-05	aactggggacacc
MA0619.1	LIN54	Bmp2bl	1056	1064	11.873	3.67e-05	atttaaatt
MA1421.1	TCF7L1	Bmp3	1217	1228	10.9079	3.68e-05	aaatttcaaaga
MA0828.2	SREBF2	Bmp5	1716	1729	8.71429	3.68e-05	aggtcagctgacaa
MA0092.1	Hand1::Tcf3	Bmp5	1206	1215	12.0225	3.68e-05	tgtctggcag
MA1646.1	OSR2	Bmp2	629	640	12.1277	3.69e-05	caccagaagcgc
MA0524.2	TFAP2C	Bmp2	855	866	12.051	3.69e-05	tccccccaggga
MA0624.2	Nfatc1	Bmp2l	952	963	12.4771	3.69e-05	taatggaaaacg
MA0477.2	FOSL1	Bmp2l	1460	1472	12.1273	3.7e-05	tgttgactcatat
MA0471.2	E2F6	Bmp2	435	447	11.8049	3.7e-05	cgaggggggaagc
MA1962.1	POU2F1::SOX2	Bmp7	1232	1248	9.46	3.7e-05	tgtttacatgataaaac
MA0039.4	KLF4	Bmp2l	24	35	11.6818	3.71e-05	accctcaccccc
MA0497.1	MEF2C	Bmp3	307	321	11.9322	3.71e-05	aatctaaaaatacag
MA0507.2	POU2F2	Bmp5	1017	1030	9.5	3.73e-05	tatattcaaattta
MA0137.3	STAT1	Bmp5	1701	1711	11.8	3.73e-05	tttataggaat
MA1961.1	PATZ1	Bmp2l	480	491	10.9551	3.73e-05	tggaggaggggt
MA0065.2	Pparg::Rxra	Bmp7	1551	1565	11.7297	3.73e-05	gggggggaagaggca
MA0872.1	TFAP2A	Bmp2	1891	1903	11.7049	3.73e-05	tccctcggggggg
MA0518.1	Stat4	Bmp2l	48	61	12.3793	3.74e-05	cttaaaggaaagag
MA0747.1	SP8	Bmp2l	15	26	11.8289	3.74e-05	cacccccccacc
MA1571.1	TGIF2LX	Bmp5	1717	1728	11.5122	3.74e-05	ggtcagctgaca
MA0152.2	Nfatc2	Bmp2bl	814	829	12.0407	3.74e-05	cagatatggaaatatt
MA0863.1	MTF1	Bmp2	1379	1392	7.96341	3.75e-05	tgtgaacgcgccac
MA0471.2	E2F6	Bmp8a	1002	1014	11.7886	3.75e-05	ggaggcgggggga
MA1607.1	Foxl2	Bmp3	385	398	11.832	3.75e-05	ggtatgtaaacttt
MA0598.3	EHF	Bmp2l	1786	1800	11.9187	3.75e-05	tgggcttcctgtttc
MA1128.1	FOSL1::JUN	Bmp5	1553	1565	12.2444	3.76e-05	ctgtgactcagga
MA0080.6	Spi1	Bmp3	1059	1075	11.3089	3.76e-05	tgagtaaggaagtgtaa
MA0062.3	GABPA	Bmp2l	1786	1799	11.7714	3.76e-05	tgggcttcctgttt
MA1721.1	ZNF93	Bmp2	880	895	10.3853	3.77e-05	ggcggccgccgccgtc
MA0052.4	MEF2A	Bmp3	227	241	11.8053	3.77e-05	tactcaaaataaatc
MA0869.2	Sox11	Bmp2l	568	579	11.8952	3.78e-05	gagaacaatgcg
MA0633.2	Twist2	Bmp2lb	1241	1250	13.0426	3.78e-05	tgcagctggg
MA0643.1	Esrrg	Bmp2bl	1500	1509	12.0851	3.78e-05	tcaaggttaa
MA1719.1	ZNF816	Bmp2l	1054	1071	10.4312	3.79e-05	aaatggcgaccggacggg
MA0813.1	TFAP2B	Bmp2l	729	741	11.541	3.79e-05	tcccgttcgggca
MA1137.1	FOSL1::JUNB	Bmp5	1553	1565	11.6643	3.8e-05	ctgtgactcagga
MA1564.1	SP9	Bmp2	268	279	11.931	3.8e-05	gacaccccccct
MA0852.2	FOXK1	Bmp2lb	1629	1642	12.1613	3.81e-05	aaaataaacacggg
MA0640.2	ELF3	Bmp7	1002	1015	11.8786	3.81e-05	tgacacttccttac
MA0162.4	EGR1	Bmp2	451	464	11.6585	3.82e-05	agccgcgcacacac
MA1929.1	CTCF	Bmp2l	240	273	9.86179	3.82e-05	ctgcctgtactcaccactccagtaggagctggag
MA0837.2	CEBPE	Bmp3	665	676	10.6122	3.83e-05	tcttgcgcaagt
MA1512.1	KLF11	Bmp10	47	57	11.7308	3.83e-05	cccacacccca
MA0093.3	USF1	Bmp2bl	960	973	11.7073	3.84e-05	taggcatgtggctg
MA1109.1	NEUROD1	Bmp2	1647	1659	11.9633	3.84e-05	ggacagctgggca
MA1936.1	ERF::FOXO1	Bmp15l	1698	1711	11.8286	3.84e-05	gtgagcaggaaacc
MA1936.1	ERF::FOXO1	Bmp15l	1898	1911	11.8286	3.84e-05	gtgagcaggaaacc
MA1146.1	NR1H4::RXRA	Bmp7	709	723	11.5461	3.85e-05	ggggccgctgaccca
MA1726.1	ZNF331	Bmp2lb	1060	1073	11.5046	3.85e-05	tgctgcagagcgat
MA1728.1	ZNF549	Bmp2l	382	393	11.6911	3.86e-05	gctgctgccata
MA0852.2	FOXK1	Bmp2bl	1719	1732	12.1371	3.86e-05	aaagaaaacaaggg
MA0676.1	Nr2e1	Bmp3	1236	1244	12.3276	3.86e-05	gaaagtcaa
MA0737.1	GLIS3	Bmp2bl	1345	1358	5.63934	3.87e-05	gaccccccggtggg
MA0804.1	TBX19	Bmp7	741	760	10.4634	3.87e-05	ggccacacacaagtgagaag
MA0625.2	NFATC3	Bmp15l	355	363	10.9423	3.88e-05	atggaaaac
MA0625.2	NFATC3	Bmp2l	954	962	10.9423	3.88e-05	atggaaaac
MA1945.1	ETV5::FIGLA	Bmp2	660	674	9.60345	3.89e-05	ggaggacgcagcggc
MA1578.1	VEZF1	Bmp2	692	701	12.6885	3.89e-05	ccccccctcc
MA1997.1	Olig2	Bmp7	1050	1059	13.0889	3.9e-05	cacagctgct
MA1997.1	Olig2	Bmp2	1648	1657	13.0889	3.9e-05	gacagctggg
MA1997.1	Olig2	Bmp7	1896	1905	13.0889	3.9e-05	cccagctgtc
MA0606.2	Nfat5	Bmp8a	684	695	11.493	3.9e-05	cggtggaaaagg
MA1976.1	ZNF320	Bmp2	1023	1049	9.20225	3.92e-05	cggagaagccatgggctgcggcggcgg
MA1976.1	ZNF320	Bmp2	1897	1923	9.20225	3.92e-05	gggggggtggggggggagccggatcgg
MA1713.1	ZNF610	Bmp2	691	704	10.9796	3.92e-05	cccccccctcctcc
MA0732.1	EGR3	Bmp2	1923	1937	8.10345	3.92e-05	ggccccccccgctcg
MA0788.1	POU3F3	Bmp5	1907	1919	11.75	3.92e-05	aataggtaaattt
MA0258.2	ESR2	Bmp2	968	982	11.6731	3.92e-05	aaggcaccgagcccc
MA1651.1	ZFP42	Bmp2bl	1680	1700	10.9663	3.92e-05	catataaaatggcttttgtcc
MA1584.1	ZIC5	Bmp2lb	1314	1329	7.26531	3.94e-05	ccaccccccagtgctg
MA0076.2	ELK4	Bmp8a	482	492	12.2182	3.95e-05	ttatttccggc
MA0811.1	TFAP2B	Bmp2	855	866	12.0172	3.95e-05	tccccccaggga
MA1650.1	ZBTB14	Bmp2	944	955	11.6545	3.95e-05	cgccgcccagcg
MA1721.1	ZNF93	Bmp2	1030	1045	10.2844	3.95e-05	gccatgggctgcggcg
MA1712.1	ZNF454	Bmp2	558	575	10.7724	3.96e-05	agcccccggggccgtgac
MA0759.2	ELK3	Bmp8a	167	177	11.551	3.96e-05	gccggaaatgt
MA0471.2	E2F6	Bmp15l	483	495	11.7154	3.96e-05	aggggagggagag
MA0471.2	E2F6	Bmp15l	544	556	11.7154	3.96e-05	aggggagggagag
MA0146.2	Zfx	Bmp8a	730	743	11.9394	3.96e-05	gtgcccgtggcctg
MA1987.1	ZNF701	Bmp7	1539	1559	10.2752	3.96e-05	gggggggggggggggggggaa
MA1563.2	SOX18	Bmp5	970	977	11.4776	3.96e-05	aacaattc
MA0893.2	GSX2	Bmp2l	1643	1650	10.9643	3.96e-05	gtcattag
MA0068.2	PAX4	Bmp2bl	285	292	11.4179	3.96e-05	cgaattag
MA1538.1	NR2F1	Bmp7	484	498	9.32727	3.97e-05	agtgtgactgaccca
MA1584.1	ZIC5	Bmp3	556	571	7.2449	3.97e-05	gggcccccctttgcca
MA0788.1	POU3F3	Bmp2l	1072	1084	11.73	3.97e-05	aacatgcaaataa
MA1599.1	ZNF682	Bmp15l	141	156	10.9106	3.98e-05	agggataagccctctt
MA1548.1	PLAGL2	Bmp5	202	211	12.3279	3.98e-05	tgggccccaa
MA0730.1	RARA	Bmp10	210	226	4.95082	3.98e-05	aggtcccttgaagttta
MA1137.1	FOSL1::JUNB	Bmp2bl	1244	1256	11.6084	3.98e-05	gaatgactcagga
MA0463.2	BCL6	Bmp2l	895	910	10.7105	3.98e-05	gtgcttttgcggaaaa
MA1976.1	ZNF320	Bmp2	254	280	9.1573	3.99e-05	gtgtgggaactggggacaccccccctg
MA0162.4	EGR1	Bmp2	1923	1936	11.5772	4e-05	ggccccccccgctc
MA0471.2	E2F6	Bmp5	1851	1863	11.6911	4e-05	gagggcgggggag
MA0786.1	POU3F1	Bmp2bl	429	440	11.8554	4.01e-05	acatgctaatga
MA0695.1	ZBTB7C	Bmp2	1455	1466	11.9032	4.01e-05	gcccccaccgcc
MA1652.1	ZKSCAN5	Bmp5	587	600	11.2936	4.01e-05	aatggagatgagaa
MA0519.1	Stat5a::Stat5b	Bmp5	973	983	12.2857	4.02e-05	aattctcagaa
MA0162.4	EGR1	Bmp2l	26	39	11.5691	4.02e-05	cctcacccccaccc
MA0516.3	SP2	Bmp2	792	800	11.9438	4.02e-05	ggggcgtgg
MA0152.2	Nfatc2	Bmp5	1771	1786	11.935	4.02e-05	caacagtggaaaattg
MA0039.4	KLF4	Bmp2lb	1310	1321	11.5727	4.02e-05	tccaccaccccc
MA1152.1	SOX15	Bmp10	1480	1489	11.3604	4.03e-05	cttttgttta
MA0885.2	Dlx2	Bmp3	1093	1104	11.625	4.03e-05	tagcaattatcc
MA1587.1	ZNF135	Bmp10	809	822	9.42857	4.04e-05	cctcatcctccttg
MA0847.3	FOXD2	Bmp2lb	1627	1638	11.8475	4.04e-05	tcaaaataaaca
MA1635.1	BHLHE22	Bmp7	1050	1059	13	4.05e-05	cacagctgct
MA1721.1	ZNF93	Bmp2lb	1235	1250	10.2294	4.06e-05	gccggctgcagctggg
MA0714.1	PITX3	Bmp3	1280	1288	11.4909	4.06e-05	gataatccc
MA0052.4	MEF2A	Bmp2bl	1638	1652	11.6991	4.06e-05	attaaaaaatagaaa
MA0872.1	TFAP2A	Bmp2	889	901	11.541	4.07e-05	cgccgtccgggga
MA1988.1	Atf3	Bmp2l	1461	1471	12.416	4.08e-05	gttgactcata
MA1485.1	FERD3L	Bmp2lb	1239	1252	8.65957	4.08e-05	gctgcagctggggc
MA0649.1	HEY2	Bmp2	364	373	11.7241	4.09e-05	ggcacgtgga
MA1630.2	ZNF281	Bmp2	1898	1909	8.41573	4.1e-05	ggggggtggggg
MA1529.1	NHLH2	Bmp2	1279	1296	8.79592	4.1e-05	cgggcgcacctgtcccgc
MA1643.1	NFIB	Bmp2	965	985	8.90816	4.1e-05	tgcaaggcaccgagccccggc
MA0163.1	PLAG1	Bmp2	1508	1521	7.12245	4.11e-05	ggggtgcagagggg
MA0038.2	GFI1	Bmp2l	1352	1363	11.234	4.12e-05	ctaatcagtgca
MA0821.2	HES5	Bmp2	364	373	12.0826	4.12e-05	ggcacgtgga
MA0836.2	CEBPD	Bmp15l	380	392	11.9083	4.13e-05	atttgcacaaaat
MA0517.1	STAT1::STAT2	Bmp7	279	293	10.7121	4.13e-05	tcagtttcccctttt
MA0719.1	RHOXF1	Bmp2lb	1272	1279	10.2308	4.14e-05	ttgatccc
MA0719.1	RHOXF1	Bmp3	1791	1798	10.2308	4.14e-05	ttgatccc
MA0719.1	RHOXF1	Bmp2lb	1921	1928	10.2308	4.14e-05	atgatccc
MA1511.2	KLF10	Bmp2lb	1589	1597	11.4719	4.14e-05	agggtgggg
MA1620.1	Ptf1A	Bmp2	1639	1650	12.1707	4.14e-05	gaacacctggac
MA1487.2	FOXE1	Bmp3	1572	1585	11.4828	4.15e-05	gctaaatatacaca
MA1135.1	FOSB::JUNB	Bmp5	1554	1563	12.3871	4.15e-05	tgtgactcag
MA1483.2	ELF2	Bmp2l	750	761	11.9571	4.15e-05	tttccggaaatg
MA1721.1	ZNF93	Bmp8a	844	859	10.1835	4.15e-05	ggagagggcagcggcg
MA1934.1	ERF::FIGLA	Bmp2	660	675	8.20408	4.15e-05	ggaggacgcagcggcc
MA0787.1	POU3F2	Bmp5	1018	1029	11.6613	4.15e-05	atattcaaattt
MA1124.1	ZNF24	Bmp2l	1921	1933	10.4364	4.17e-05	atttcattccttc
MA1653.1	ZNF148	Bmp2	696	707	11.1531	4.17e-05	ccctcctcctcc
MA0511.2	RUNX2	Bmp2l	855	863	12.1538	4.18e-05	aaaccgcat
MA1627.1	Wt1	Bmp2	1923	1936	11.3008	4.18e-05	ggccccccccgctc
MA0486.2	HSF1	Bmp10	878	890	8.63934	4.18e-05	ctctggaaatttc
MA0159.1	RARA::RXRA	Bmp2l	1001	1017	10.8163	4.18e-05	aggtggtgctggggtca
MA1514.1	KLF17	Bmp2l	24	38	9.85714	4.18e-05	accctcacccccacc
MA1721.1	ZNF93	Bmp2	663	678	10.1651	4.19e-05	ggacgcagcggccgga
MA1596.1	ZNF460	Bmp2	552	567	7.58427	4.19e-05	gcctccagcccccggg
MA1936.1	ERF::FOXO1	Bmp15l	187	200	11.6857	4.19e-05	gtagacaggcaagt
MA0048.2	NHLH1	Bmp8a	801	810	11.8276	4.19e-05	agcacctgcc
MA1116.1	RBPJ	Bmp2lb	1741	1750	12.569	4.2e-05	gctgggaaga
MA1981.1	ZNF530	Bmp7	1524	1541	9.26531	4.21e-05	gatggggggggggggggg
MA0785.1	POU2F1	Bmp5	505	516	11.8	4.21e-05	catatggtaatt
MA1655.1	ZNF341	Bmp2	747	758	11.8227	4.22e-05	aggaagagcccg
MA1514.1	KLF17	Bmp2	1874	1888	9.83673	4.22e-05	tcccacgccccctag
MA1484.1	ETS2	Bmp2	1143	1152	11.9184	4.22e-05	caccggatac
MA0773.1	MEF2D	Bmp3	1143	1154	8.18182	4.22e-05	acaaaaaataga
MA0815.1	TFAP2C	Bmp2l	729	741	11.1552	4.22e-05	tcccgttcgggca
MA1154.1	ZNF282	Bmp2l	1393	1409	6.97143	4.23e-05	cttgctcacgacactcc
MA1627.1	Wt1	Bmp2	689	702	11.2764	4.23e-05	cccccccccctcct
MA0867.2	SOX4	Bmp10	721	730	12.2115	4.23e-05	aaacaaagac
MA1976.1	ZNF320	Bmp2l	763	789	9.02247	4.23e-05	ttttgcgcaagagggccagtgcagaca
MA0102.4	CEBPA	Bmp3	453	466	11.6341	4.24e-05	tttttgcacaagaa
MA1125.1	ZNF384	Bmp2bl	1175	1186	12.3404	4.24e-05	ccccaaaaaaaa
MA1599.1	ZNF682	Bmp7	764	779	10.7805	4.25e-05	agtgagaagcccctga
MA1578.1	VEZF1	Bmp2	693	702	12.5902	4.25e-05	cccccctcct
MA1963.1	SATB1	Bmp8a	399	411	12.4898	4.25e-05	gcactaataaata
MA0091.1	TAL1::TCF3	Bmp8a	267	278	11.8876	4.25e-05	caaccacctggt
MA1122.1	TFDP1	Bmp7	685	695	11.6789	4.26e-05	gggcggggaac
MA0619.1	LIN54	Bmp2bl	804	812	11.8571	4.27e-05	gtttgaatt
MA0696.1	ZIC1	Bmp2lb	1315	1328	7.7234	4.27e-05	caccccccagtgct
MA0810.1	TFAP2A	Bmp10	1097	1108	11.9636	4.27e-05	agcccaggggca
MA1615.1	Plagl1	Bmp2	561	573	11.5935	4.27e-05	ccccggggccgtg
MA0815.1	TFAP2C	Bmp2bl	187	199	11.1207	4.28e-05	tccctggcgggcg
MA1987.1	ZNF701	Bmp7	755	775	10.1101	4.28e-05	gagaagcaaagtgagaagccc
MA0599.1	KLF5	Bmp7	1599	1608	12.1224	4.3e-05	gctcctccca
MA0823.1	HEY1	Bmp2	1307	1316	12.0727	4.31e-05	cccacgcgcc
MA0138.2	REST	Bmp2l	1861	1881	6.34694	4.32e-05	gttagcactgcagttagctcc
MA0888.1	EVX2	Bmp2bl	487	496	10.64	4.32e-05	cctcattagc
MA0095.3	Yy1	Bmp3	826	837	11.7317	4.32e-05	gctaaaatggcc
MA0046.2	HNF1A	Bmp8a	400	414	11.1558	4.32e-05	cactaataaataaca
MA1715.1	ZNF707	Bmp2lb	1319	1333	8.18182	4.32e-05	ccccagtgctggttg
MA1708.1	ETV7	Bmp2l	751	761	12.0192	4.33e-05	ttccggaaatg
MA0606.2	Nfat5	Bmp2bl	1221	1232	11.3662	4.33e-05	ataaggaaaata
MA0003.4	TFAP2A	Bmp2	734	747	11.6504	4.33e-05	ggggccgcagggaa
MA1569.1	TFAP2E	Bmp2lb	1771	1781	12.6327	4.33e-05	tgcctcagggc
MA0476.1	FOS	Bmp5	1554	1564	12.0851	4.33e-05	tgtgactcagg
MA0653.1	IRF9	Bmp2bl	538	552	-0.654545	4.34e-05	aatgaaattgaaatc
MA1533.1	NR1I2	Bmp2l	1194	1210	11.1447	4.34e-05	ttaaactgaacaaaccc
MA1630.2	ZNF281	Bmp10	259	270	8.26966	4.34e-05	gggggatggtat
MA0526.4	USF2	Bmp2lb	1285	1296	9.14286	4.34e-05	agccacgtgcca
MA0030.1	FOXF2	Bmp2lb	1627	1640	12.0333	4.35e-05	tcaaaataaacacg
MA0154.4	EBF1	Bmp2	557	571	11.2482	4.35e-05	cagcccccggggccg
MA1632.1	ATF2	Bmp3	1303	1315	11.2846	4.35e-05	ccctgaggtcaca
MA1929.1	CTCF	Bmp2lb	1153	1186	9.60163	4.35e-05	cagcaggcccggctcctcagtctggggggaagaa
MA0676.1	Nr2e1	Bmp3	1448	1456	12.0862	4.35e-05	tgaagtcaa
MA0757.1	ONECUT3	Bmp5	1758	1771	10.5281	4.35e-05	gaaaaagcgataac
MA0733.1	EGR4	Bmp2l	12	27	11.0727	4.36e-05	atccacccccccaccc
MA1596.1	ZNF460	Bmp2lb	1250	1265	7.48315	4.36e-05	ggcgcagccccccact
MA1597.1	ZNF528	Bmp2	1021	1037	7.11224	4.36e-05	cccggagaagccatggg
MA1527.1	NFIC	Bmp5	1572	1588	4.56897	4.36e-05	cttggaaagagggcaag
MA0592.3	ESRRA	Bmp5	206	218	11.3659	4.36e-05	ccccaagggcaga
MA0493.2	KLF1	Bmp2l	513	521	11.9888	4.37e-05	tgggagtgg
MA0872.1	TFAP2A	Bmp15l	436	448	11.377	4.38e-05	tgcccgggcgggt
MA0872.1	TFAP2A	Bmp15l	497	509	11.377	4.38e-05	tgcccgggcgggt
MA0872.1	TFAP2A	Bmp15l	558	570	11.377	4.38e-05	tgcccgggcgggt
MA0506.2	Nrf1	Bmp2	1036	1050	10.6504	4.39e-05	ggctgcggcggcggg
MA0774.1	MEIS2	Bmp8a	115	122	11.931	4.4e-05	atgacagc
MA0774.1	MEIS2	Bmp3	1132	1139	11.931	4.4e-05	atgacagc
MA0035.4	GATA1	Bmp8a	310	320	12.0845	4.41e-05	atcttatctac
MA1099.2	HES1	Bmp2lb	1286	1295	12.2128	4.41e-05	gccacgtgcc
MA0080.6	Spi1	Bmp2lb	1476	1492	11.0244	4.42e-05	ggaatgtggaagggggc
MA1635.1	BHLHE22	Bmp2	1648	1657	12.9592	4.42e-05	gacagctggg
MA1635.1	BHLHE22	Bmp7	1896	1905	12.9592	4.42e-05	cccagctgtc
MA1107.2	KLF9	Bmp10	45	60	11.0732	4.42e-05	tccccacaccccagcc
MA0783.1	PKNOX2	Bmp2l	133	144	4.63934	4.42e-05	tgatggctgtca
MA1584.1	ZIC5	Bmp2	828	843	6.89796	4.43e-05	cgcccccgcgcggcgt
MA1601.2	ZNF75D	Bmp7	765	776	10.4944	4.43e-05	gtgagaagcccc
MA0823.1	HEY1	Bmp2bl	365	374	12.0364	4.43e-05	gccacgtgta
MA1101.2	BACH2	Bmp2bl	1241	1259	8.55556	4.44e-05	actgaatgactcaggagct
MA0909.3	Hoxd13	Bmp8a	600	609	12.7636	4.44e-05	cgcaataaac
MA0163.1	PLAG1	Bmp2	1898	1911	6.89796	4.44e-05	ggggggtggggggg
MA0602.1	Arid5a	Bmp5	1837	1850	11.7024	4.44e-05	ataatatttaaaca
MA1112.2	NR4A1	Bmp10	1619	1630	11.6818	4.45e-05	agaaagggcaga
MA0514.2	Sox3	Bmp2l	1701	1711	12.2903	4.45e-05	ccacaatggac
MA0597.2	THAP1	Bmp5	207	218	11.7475	4.45e-05	cccaagggcaga
MA0103.3	ZEB1	Bmp8a	801	811	12.449	4.45e-05	agcacctgcct
MA1539.1	NR2F6	Bmp7	484	498	6.67308	4.45e-05	agtgtgactgaccca
MA0805.1	TBX1	Bmp2lb	1640	1647	11.8776	4.46e-05	gggtgtga
MA0792.1	POU5F1B	Bmp5	1019	1027	11.7611	4.47e-05	tattcaaat
MA0611.2	Dux	Bmp10	1258	1273	10.4848	4.47e-05	ttgatagaatcacacc
MA0765.3	ETV5	Bmp2l	752	761	11.1837	4.47e-05	tccggaaatg
MA1929.1	CTCF	Bmp2	1548	1581	9.54472	4.48e-05	ctgccattctagacggggtgtccaggtgggttca
MA1144.1	FOSL2::JUND	Bmp5	1554	1563	12.2459	4.48e-05	tgtgactcag
MA0003.4	TFAP2A	Bmp2	1889	1902	11.5935	4.48e-05	cctccctcgggggg
MA1514.1	KLF17	Bmp2l	20	34	9.69388	4.48e-05	ccccaccctcacccc
MA0823.1	HEY1	Bmp2	364	373	12.0182	4.49e-05	ggcacgtgga
MA1535.1	NR2C1	Bmp3	1306	1314	11.7885	4.5e-05	tgaggtcac
MA0098.3	ETS1	Bmp2	1144	1153	12.0545	4.5e-05	accggataca
MA0494.1	Nr1h3::Rxra	Bmp7	717	735	11.3226	4.51e-05	tgacccacagaaaaatcag
MA1484.1	ETS2	Bmp8a	166	175	11.7551	4.51e-05	ggccggaaat
MA0753.2	ZNF740	Bmp2	691	703	10.3483	4.52e-05	cccccccctcctc
MA1627.1	Wt1	Bmp2	684	697	11.1545	4.52e-05	cagctccccccccc
MA0606.2	Nfat5	Bmp7	783	794	11.2817	4.54e-05	agaaggaaaaag
MA1710.1	ZNF257	Bmp7	1982	1993	11.9213	4.54e-05	aggaggagagga
MA0888.1	EVX2	Bmp5	280	289	10.62	4.55e-05	gctcattagg
MA1929.1	CTCF	Bmp8a	833	866	9.5122	4.55e-05	ccgcagagccaggagagggcagcggcggttccca
MA0462.2	BATF::JUN	Bmp5	1554	1564	12.048	4.55e-05	tgtgactcagg
MA1961.1	PATZ1	Bmp8a	1008	1019	10.4382	4.55e-05	ggggggagccgg
MA1961.1	PATZ1	Bmp2lb	1587	1598	10.4382	4.55e-05	gcagggtgggga
MA1961.1	PATZ1	Bmp2	1907	1918	10.4382	4.55e-05	ggggggagccgg
MA1491.2	GLI3	Bmp7	740	755	2.78846	4.58e-05	aggccacacacaagtg
MA1989.1	Bcl11B	Bmp2bl	852	865	11.5674	4.58e-05	gtcaaccacagacc
MA0098.3	ETS1	Bmp2l	752	761	12.0364	4.59e-05	tccggaaatg
MA0506.2	Nrf1	Bmp2	823	837	10.561	4.6e-05	gcgcgcgcccccgcg
MA0869.2	Sox11	Bmp10	1383	1394	11.5887	4.6e-05	cagaacaaaagg
MA0694.1	ZBTB7B	Bmp2	1483	1494	11.4655	4.61e-05	tcaaccacccta
MA0815.1	TFAP2C	Bmp15l	436	448	10.9483	4.62e-05	tgcccgggcgggt
MA0815.1	TFAP2C	Bmp15l	497	509	10.9483	4.62e-05	tgcccgggcgggt
MA0815.1	TFAP2C	Bmp15l	558	570	10.9483	4.62e-05	tgcccgggcgggt
MA0784.2	POU1F1	Bmp3	8	23	7.89091	4.63e-05	aactcatttagatatt
MA0747.1	SP8	Bmp2	1924	1935	11.4605	4.64e-05	gccccccccgct
MA0154.4	EBF1	Bmp2	855	869	11.156	4.64e-05	tccccccagggatgt
MA1976.1	ZNF320	Bmp2	438	464	8.80899	4.64e-05	ggggggaagcaggagccgcgcacacac
MA1655.1	ZNF341	Bmp2bl	790	801	11.7021	4.64e-05	cagaacagctca
MA1731.1	ZNF768	Bmp15l	1959	1976	11	4.64e-05	cctcttgccgtggctggg
MA1560.1	SOHLH2	Bmp2lb	1286	1295	11.9839	4.65e-05	gccacgtgcc
MA1621.1	Rbpjl	Bmp8a	799	812	12.0325	4.65e-05	acagcacctgcctc
MA1138.1	FOSL2::JUNB	Bmp5	1554	1563	12.2742	4.65e-05	tgtgactcag
MA1630.2	ZNF281	Bmp2lb	1177	1188	8.11236	4.66e-05	gggggaagaacc
MA1654.1	ZNF16	Bmp10	1110	1132	4.33871	4.66e-05	aatggagaaccaggaacagctct
MA0152.2	Nfatc2	Bmp8a	83	98	11.7154	4.66e-05	ttggagtggaaataac
MA0696.1	ZIC1	Bmp7	1617	1630	7.46809	4.66e-05	aacctcctgctgcc
MA0770.1	HSF2	Bmp2lb	1936	1948	9.90909	4.66e-05	ttccagattattt
MA0032.2	FOXC1	Bmp5	964	974	11.94	4.67e-05	aatataaacaa
MA0740.2	KLF14	Bmp2l	471	479	11.6966	4.68e-05	ggggaggga
MA0740.2	KLF14	Bmp15l	484	492	11.6966	4.68e-05	ggggaggga
MA0740.2	KLF14	Bmp15l	545	553	11.6966	4.68e-05	ggggaggga
MA0813.1	TFAP2B	Bmp2	1891	1903	11.0328	4.68e-05	tccctcggggggg
MA0597.2	THAP1	Bmp2	738	749	11.6465	4.68e-05	ccgcagggaagg
MA0615.1	Gmeb1	Bmp2l	761	777	11.0366	4.69e-05	gtttttgcgcaagaggg
MA0516.3	SP2	Bmp2l	482	490	11.7079	4.69e-05	gaggagggg
MA0753.2	ZNF740	Bmp2l	11	23	10.2697	4.69e-05	catccaccccccc
MA0871.2	TFEC	Bmp2lb	1836	1846	10.9808	4.71e-05	tgcatgtgacc
MA0671.1	NFIX	Bmp3	1815	1823	10.5745	4.73e-05	gttgccaac
MA0742.2	KLF12	Bmp2lb	1248	1256	10.7528	4.73e-05	ggggcgcag
MA1653.1	ZNF148	Bmp7	1785	1796	10.949	4.73e-05	gacctctccccc
MA0750.2	ZBTB7A	Bmp2lb	1137	1149	11.5366	4.73e-05	ccccagaagtggc
MA1721.1	ZNF93	Bmp2	1033	1048	9.90826	4.74e-05	atgggctgcggcggcg
MA0162.4	EGR1	Bmp2l	16	29	11.3008	4.74e-05	acccccccaccctc
MA0477.2	FOSL1	Bmp5	1553	1565	11.7273	4.74e-05	ctgtgactcagga
MA0052.4	MEF2A	Bmp10	613	627	11.469	4.75e-05	atctaaaagtagcca
MA0518.1	Stat4	Bmp3	1220	1233	11.9655	4.75e-05	tttcaaagaagcca
MA0739.1	Hic1	Bmp2bl	1297	1305	11.6346	4.76e-05	gtgccagct
MA1513.1	KLF15	Bmp2	1133	1143	10.0192	4.76e-05	gccccgcacgc
MA0077.1	SOX9	Bmp7	672	680	11.2195	4.77e-05	ccattgtac
MA0695.1	ZBTB7C	Bmp2l	1490	1501	11.6613	4.77e-05	acgaccccctag
MA0841.1	NFE2	Bmp2bl	1245	1255	6.71429	4.77e-05	aatgactcagg
MA1634.1	BATF	Bmp5	1554	1564	12.008	4.77e-05	tgtgactcagg
MA0040.1	Foxq1	Bmp5	233	243	12.1224	4.77e-05	aaaagtttatt
MA0777.1	MYBL2	Bmp2	1573	1587	10.0656	4.78e-05	gtgggttcaaccgcc
MA0483.1	Gfi1B	Bmp2l	73	83	11.8103	4.78e-05	caaccagagct
MA0753.2	ZNF740	Bmp7	1030	1042	10.2247	4.79e-05	ttgccccctcccc
MA1564.1	SP9	Bmp2	689	700	11.569	4.79e-05	cccccccccctc
MA1928.1	BNC2	Bmp2bl	846	857	11.8592	4.79e-05	gaatgagtcaac
MA0258.2	ESR2	Bmp3	537	551	11.3269	4.8e-05	agggcagcataatct
MA1578.1	VEZF1	Bmp8a	905	914	12.2951	4.81e-05	ccccccgcgc
MA1972.1	ZFP14	Bmp7	1970	1984	10.6629	4.81e-05	ggagctgcgtgaagg
MA1107.2	KLF9	Bmp2l	19	34	10.9187	4.81e-05	cccccaccctcacccc
MA1120.1	SOX13	Bmp2l	1701	1711	11.9435	4.81e-05	ccacaatggac
MA1516.1	KLF3	Bmp2	1874	1884	10.766	4.82e-05	tcccacgcccc
MA0100.3	MYB	Bmp5	627	636	12.3279	4.82e-05	cgcaactgtt
MA1966.1	TFAP4::ETV1	Bmp8a	629	644	10.5772	4.82e-05	gggggaagcgactggc
MA0614.1	Foxj2	Bmp5	967	974	12.8065	4.83e-05	ataaacaa
MA0479.1	FOXH1	Bmp3	82	92	11.9808	4.83e-05	tttaatacaca
MA0753.2	ZNF740	Bmp7	1032	1044	10.2022	4.84e-05	gccccctcccctc
MA1575.1	THRB	Bmp2lb	1974	1992	8.83636	4.85e-05	atctcctcggtcgggaaga
MA0103.3	ZEB1	Bmp2l	630	640	12.3469	4.86e-05	aacacctgggc
MA1646.1	OSR2	Bmp5	66	77	11.6879	4.86e-05	taacagtagcag
MA1536.1	NR2C2	Bmp2l	1011	1018	10.3265	4.87e-05	ggggtcat
MA0815.1	TFAP2C	Bmp2	977	989	10.8103	4.88e-05	agccccggcgggt
MA0753.2	ZNF740	Bmp2l	25	37	10.1798	4.89e-05	ccctcacccccac
MA1630.2	ZNF281	Bmp5	1851	1862	7.95506	4.9e-05	gagggcggggga
MA1993.1	Neurod2	Bmp7	1050	1059	13.0444	4.9e-05	cacagctgct
MA0083.3	SRF	Bmp3	1692	1707	6.21311	4.91e-05	tgaccttagaagggtg
MA1728.1	ZNF549	Bmp2lb	1902	1913	11.3902	4.91e-05	tctgctggcctg
MA0624.2	Nfatc1	Bmp15l	353	364	12.2202	4.92e-05	taatggaaaacc
MA1107.2	KLF9	Bmp2	1613	1628	10.878	4.92e-05	ctgccagacacccccc
MA0095.3	Yy1	Bmp5	582	593	11.5041	4.92e-05	aataaaatggag
MA0812.1	TFAP2B	Bmp8a	694	704	11.7091	4.93e-05	ggcctaaggct
MA0139.1	CTCF	Bmp2bl	984	1002	9.42623	4.93e-05	ccacctccaggagatgccc
MA0464.2	BHLHE40	Bmp2lb	1286	1295	11.9231	4.93e-05	gccacgtgcc
MA0753.2	ZNF740	Bmp2l	12	24	10.1573	4.94e-05	atccaccccccca
MA0147.3	MYC	Bmp2	1306	1317	11.5772	4.94e-05	ccccacgcgccg
MA1138.1	FOSL2::JUNB	Bmp2bl	1245	1254	12.0968	4.95e-05	aatgactcag
MA0148.4	FOXA1	Bmp2bl	938	949	11.4755	4.95e-05	ttgtaaacagaa
MA0018.4	CREB1	Bmp3	1303	1315	11.1348	4.96e-05	ccctgaggtcaca
MA0080.6	Spi1	Bmp7	1549	1565	10.813	4.97e-05	gggggggggaagaggca
MA0606.2	Nfat5	Bmp5	163	174	11.1549	4.97e-05	taatggaaagtg
MA0809.2	TEAD4	Bmp8a	430	441	11.4495	4.97e-05	ccaaattccaaa
MA0135.1	Lhx3	Bmp5	1096	1108	11	4.99e-05	aaattaaattata
MA0056.2	MZF1	Bmp2l	414	426	11.7642	4.99e-05	gtaatcccctggc
MA1559.1	SNAI3	Bmp10	432	441	11.8	4.99e-05	agcaggtgtt
MA1584.1	ZIC5	Bmp2	957	972	6.5102	4.99e-05	gccccccctgcaaggc
MA1645.1	NKX2-2	Bmp7	1737	1750	11.4553	5e-05	gcagcactcaagat
MA1928.1	BNC2	Bmp5	1553	1564	11.7606	5e-05	ctgtgactcagg
MA1514.1	KLF17	Bmp3	864	878	9.43878	5.01e-05	atccacactgccatg
MA0872.1	TFAP2A	Bmp2	977	989	11.0164	5.01e-05	agccccggcgggt
MA1589.1	ZNF140	Bmp5	1376	1396	6.11236	5.02e-05	caggagttgaatggatttaca
MA0488.1	JUN	Bmp2lb	1493	1505	11.1633	5.03e-05	tgggtgatgtaag
MA0039.4	KLF4	Bmp2	1455	1466	11.3	5.04e-05	gcccccaccgcc
MA1723.1	PRDM9	Bmp2lb	1590	1613	9.74312	5.04e-05	gggtggggagagggagggagggac
MA0768.2	Lef1	Bmp8a	186	199	11.3521	5.04e-05	tagcttttgatgtg
MA1987.1	ZNF701	Bmp15l	432	452	9.76147	5.04e-05	gagctgcccgggcgggtgctg
MA1987.1	ZNF701	Bmp15l	493	513	9.76147	5.04e-05	gagctgcccgggcgggtgctg
MA1987.1	ZNF701	Bmp15l	554	574	9.76147	5.04e-05	gagctgcccgggcgggtgctg
MA1929.1	CTCF	Bmp7	116	149	9.30081	5.04e-05	gagaagtcattcttgttgcctccaatgggcaccc
MA0706.1	MEOX2	Bmp2bl	1872	1881	10.3663	5.05e-05	actaattatc
MA0770.1	HSF2	Bmp3	711	723	9.72727	5.05e-05	ttctggaagagtt
MA0473.3	ELF1	Bmp3	1061	1074	11.252	5.06e-05	agtaaggaagtgta
MA1989.1	Bcl11B	Bmp2bl	1932	1945	11.4113	5.06e-05	acaaaacacaagga
MA1976.1	ZNF320	Bmp2lb	1432	1458	8.60674	5.06e-05	aatgggtgtgtggggagagggaggctg
MA1562.1	SOX14	Bmp2bl	1373	1382	11.6935	5.06e-05	acaaacaatg
MA0116.1	Znf423	Bmp2	1486	1500	6.76404	5.06e-05	accaccctaggtgct
MA1972.1	ZFP14	Bmp2l	491	505	10.5506	5.07e-05	tgaggcttaggaaag
MA0836.2	CEBPD	Bmp15l	153	165	11.6055	5.08e-05	tcttgcgcaagaa
MA0836.2	CEBPD	Bmp15l	167	179	11.6055	5.08e-05	tcttgcgcaagaa
MA0836.2	CEBPD	Bmp3	981	993	11.6055	5.08e-05	tcttgcgcaagaa
MA0144.2	STAT3	Bmp2l	750	760	11.5918	5.08e-05	tttccggaaat
MA1654.1	ZNF16	Bmp2	225	247	4.08065	5.08e-05	agggggaaaccatggatcattct
MA1976.1	ZNF320	Bmp7	1550	1576	8.59551	5.08e-05	ggggggggaagaggcagagagagagag
MA1118.1	SIX1	Bmp5	887	897	11.4677	5.09e-05	gtaaactgagc
MA1939.1	ERF::SREBF2	Bmp2	1357	1373	7.17143	5.1e-05	cgcgcatggaacctgtt
MA0471.2	E2F6	Bmp7	1480	1492	11.3333	5.1e-05	gggggggggaggg
MA0146.2	Zfx	Bmp2lb	1103	1116	11.4242	5.1e-05	ccctgcctggcctg
MA0479.1	FOXH1	Bmp2bl	1779	1789	11.9231	5.1e-05	gcaaatacaca
MA0814.2	TFAP2C	Bmp3	1301	1314	11.3333	5.1e-05	ttccctgaggtcac
MA1144.1	FOSL2::JUND	Bmp2bl	1245	1254	12.082	5.12e-05	aatgactcag
MA0813.1	TFAP2B	Bmp2bl	187	199	10.8033	5.12e-05	tccctggcgggcg
MA1630.2	ZNF281	Bmp7	683	694	7.85393	5.12e-05	aggggcggggaa
MA1713.1	ZNF610	Bmp2	942	955	10.4286	5.13e-05	ggcgccgcccagcg
MA0786.1	POU3F1	Bmp2bl	817	828	11.5181	5.13e-05	atatggaaatat
MA1721.1	ZNF93	Bmp2l	211	226	9.73394	5.14e-05	cggggcagtagcggga
MA1592.1	ZNF274	Bmp7	1841	1856	9.25532	5.15e-05	ccgaggagtcctctaa
MA1633.2	BACH1	Bmp2l	1462	1470	11.3404	5.15e-05	ttgactcat
MA1976.1	ZNF320	Bmp2l	177	203	8.5618	5.16e-05	agagaggcccaagggattatctggggg
MA0259.1	ARNT::HIF1A	Bmp2lb	1287	1294	11.4079	5.16e-05	ccacgtgc
MA1654.1	ZNF16	Bmp2lb	1083	1105	4.03226	5.17e-05	agtggggggctaaggcagctccc
MA0084.1	SRY	Bmp5	967	975	11.0333	5.17e-05	ataaacaat
MA1966.1	TFAP4::ETV1	Bmp10	271	286	10.439	5.18e-05	gacggcagcatatgga
MA1116.1	RBPJ	Bmp5	1625	1634	12.4138	5.18e-05	tctgggaact
MA0750.2	ZBTB7A	Bmp8a	166	178	11.3821	5.18e-05	ggccggaaatgtc
MA1721.1	ZNF93	Bmp2	877	892	9.7156	5.19e-05	gcgggcggccgccgcc
MA1564.1	SP9	Bmp2l	27	38	11.431	5.19e-05	ctcacccccacc
MA1618.1	Ptf1a	Bmp7	1411	1423	11.8699	5.19e-05	gatcagatgttcc
MA0162.4	EGR1	Bmp2l	20	33	11.1463	5.2e-05	ccccaccctcaccc
MA0136.3	Elf5	Bmp10	1192	1203	11.748	5.2e-05	acaaggaagccc
MA0640.2	ELF3	Bmp2l	1884	1897	11.3786	5.2e-05	ttgcccttcctgat
MA0852.2	FOXK1	Bmp2bl	937	950	11.6694	5.21e-05	attgtaaacagaaa
MA1511.2	KLF10	Bmp5	1190	1198	10.764	5.22e-05	ggggtgggt
MA1987.1	ZNF701	Bmp7	1469	1489	9.6789	5.24e-05	aagggggggggggggggggga
MA0741.1	KLF16	Bmp2	689	699	11.0172	5.24e-05	cccccccccct
MA0599.1	KLF5	Bmp2	850	859	11.7347	5.24e-05	gcctctcccc
MA1528.1	NFIX	Bmp15l	609	625	9.55102	5.26e-05	gcgggagagctgcccgg
MA1966.1	TFAP4::ETV1	Bmp2	1277	1292	10.4065	5.27e-05	gccgggcgcacctgtc
MA1929.1	CTCF	Bmp2	391	424	9.21138	5.27e-05	ctgctgtccctgcttcctcccagaggttcggcca
MA2002.1	Zfp335	Bmp7	1878	1888	12.0122	5.27e-05	gggcaggcatt
MA0039.4	KLF4	Bmp7	1796	1807	11.2455	5.28e-05	ccccccagccag
MA0685.2	SP4	Bmp2l	513	521	9.97753	5.29e-05	tgggagtgg
MA1581.1	ZBTB6	Bmp7	922	934	11.2385	5.3e-05	atccctgagcctt
MA0603.1	Arntl	Bmp2	363	372	11.6885	5.3e-05	aggcacgtgg
MA0162.4	EGR1	Bmp2	453	466	11.1138	5.3e-05	ccgcgcacacactc
MA0618.1	LBX1	Bmp2bl	1828	1835	11.2698	5.3e-05	ataattag
MA0593.1	FOXP2	Bmp2lb	1630	1640	12.2121	5.3e-05	aaataaacacg
MA0495.3	MAFF	Bmp7	538	553	11.1789	5.31e-05	aagtcagcacctagtg
MA0528.2	ZNF263	Bmp2l	477	488	11.0455	5.31e-05	ggatggaggagg
MA1951.1	FOS	Bmp2	569	582	9.41379	5.31e-05	ccgtgacatcagca
MA0815.1	TFAP2C	Bmp2	889	901	10.569	5.32e-05	cgccgtccgggga
MA0868.2	SOX8	Bmp2bl	1374	1383	11.5455	5.33e-05	caaacaatgc
MA1564.1	SP9	Bmp2	690	701	11.3966	5.33e-05	ccccccccctcc
MA0066.1	PPARG	Bmp7	1311	1330	7.71111	5.33e-05	gtggggcagacacacttctt
MA0836.2	CEBPD	Bmp3	848	860	11.5321	5.33e-05	tcttgcgcaagag
MA0079.5	SP1	Bmp2lb	1043	1051	9.84694	5.34e-05	ggggcgctg
MA0516.3	SP2	Bmp2l	439	447	11.1573	5.36e-05	ggggaggag
MA1723.1	PRDM9	Bmp2	1895	1918	9.6055	5.36e-05	tcgggggggtggggggggagccgg
MA1528.1	NFIX	Bmp15l	487	503	9.4898	5.37e-05	gagggagagctgcccgg
MA1528.1	NFIX	Bmp15l	548	564	9.4898	5.37e-05	gagggagagctgcccgg
MA1604.1	Ebf2	Bmp3	1937	1949	11.0976	5.37e-05	atccaaagggaca
MA1601.2	ZNF75D	Bmp3	941	952	10.0787	5.37e-05	gtggaagacctt
MA1982.1	ZNF574	Bmp2	815	829	10.1011	5.37e-05	ggcatagagcgcgcg
MA0598.3	EHF	Bmp7	1003	1017	11.3415	5.38e-05	gacacttccttacta
MA1719.1	ZNF816	Bmp2l	1065	1082	9.66972	5.4e-05	ggacgggaacatgcaaat
MA0163.1	PLAG1	Bmp2	1899	1912	6.31633	5.4e-05	gggggtgggggggg
MA0081.2	SPIB	Bmp8a	323	338	10.7317	5.41e-05	cttctctccctctttt
MA0065.2	Pparg::Rxra	Bmp3	528	542	11.1802	5.41e-05	gcggggcccagggca
MA1597.1	ZNF528	Bmp3	56	72	6.53061	5.43e-05	tctaggaaagtcagtac
MA1719.1	ZNF816	Bmp2lb	1439	1456	9.65138	5.44e-05	gtgtggggagagggaggc
MA0740.2	KLF14	Bmp2l	513	521	11.1236	5.44e-05	tgggagtgg
MA1726.1	ZNF331	Bmp10	670	683	10.8624	5.44e-05	aactgctgagctac
MA0073.1	RREB1	Bmp10	45	64	4.43119	5.45e-05	tccccacaccccagcccaga
MA1513.1	KLF15	Bmp2	943	953	9.63462	5.45e-05	gcgccgcccag
MA1976.1	ZNF320	Bmp7	1540	1566	8.42697	5.46e-05	ggggggggggggggggggaagaggcag
MA0488.1	JUN	Bmp7	367	379	10.9592	5.46e-05	agagtgatgtaag
MA0506.2	Nrf1	Bmp2	825	839	10.2195	5.47e-05	gcgcgcccccgcgcg
MA1522.1	MAZ	Bmp2	1155	1165	9.97959	5.48e-05	gcccccgcccg
MA0736.1	GLIS2	Bmp10	1291	1304	8.7377	5.49e-05	cacctcccgtggtg
MA0773.1	MEF2D	Bmp8a	348	359	7.4	5.49e-05	attatatataga
MA1527.1	NFIC	Bmp8a	721	737	3.48276	5.5e-05	gctggccgggtgcccgt
MA0763.1	ETV3	Bmp2l	752	761	11.5211	5.5e-05	tccggaaatg
MA1122.1	TFDP1	Bmp10	1839	1849	11.2385	5.5e-05	aggcgggagag
MA1935.1	ERF::FOXI1	Bmp8a	163	176	11.371	5.51e-05	gtgggccggaaatg
MA1648.1	TCF12	Bmp2	718	728	10.8511	5.52e-05	agcgcctgctg
MA1564.1	SP9	Bmp2l	13	24	11.3448	5.52e-05	tccaccccccca
MA0903.1	HOXB3	Bmp2bl	487	496	10.1132	5.52e-05	cctcattagc
MA0144.2	STAT3	Bmp5	341	351	11.4082	5.52e-05	ctgctgagaag
MA0478.1	FOSL2	Bmp2l	1894	1904	11.2	5.53e-05	tgatggctcat
MA0632.2	TCFL5	Bmp2	1308	1317	11.6444	5.53e-05	ccacgcgccg
MA1472.2	Bhlha15	Bmp2bl	1298	1309	11.6098	5.53e-05	tgccagctgtag
MA1709.1	ZIM3	Bmp8a	93	107	10.3578	5.53e-05	aataacagacaccaa
MA1141.1	FOS::JUND	Bmp2bl	846	858	11.5484	5.54e-05	gaatgagtcaacc
MA1119.1	SIX2	Bmp7	28	43	10.9858	5.55e-05	atcagaaacaagagac
MA1122.1	TFDP1	Bmp2	1409	1419	11.2202	5.55e-05	gcgcggggaac
MA1560.1	SOHLH2	Bmp2	364	373	11.7581	5.56e-05	ggcacgtgga
MA0835.2	BATF3	Bmp5	1554	1564	11.6757	5.56e-05	tgtgactcagg
MA0595.1	SREBF1	Bmp10	1266	1275	11.7439	5.57e-05	atcacaccag
MA0762.1	ETV2	Bmp8a	166	176	10.9828	5.57e-05	ggccggaaatg
MA0100.3	MYB	Bmp2	54	63	12.2295	5.57e-05	tccaactgct
MA0073.1	RREB1	Bmp2l	11	30	4.34862	5.59e-05	catccacccccccaccctca
MA1596.1	ZNF460	Bmp2bl	489	504	6.83146	5.59e-05	tcattagcctccctag
MA0145.2	Tfcp2l1	Bmp2	722	735	11.3535	5.59e-05	cctgctgctgccgg
MA1976.1	ZNF320	Bmp2	255	281	8.37079	5.59e-05	tgtgggaactggggacaccccccctgg
MA0597.2	THAP1	Bmp3	604	615	11.3636	5.6e-05	gcccagggcggc
MA1730.1	ZNF708	Bmp15l	629	643	10.2294	5.6e-05	gctgctgtggctggg
MA0482.2	GATA4	Bmp8a	309	320	11.3659	5.6e-05	aatcttatctac
MA0500.2	MYOG	Bmp2lb	1240	1251	12.2018	5.61e-05	ctgcagctgggg
MA0774.1	MEIS2	Bmp2	913	920	11.8448	5.61e-05	gtgacagc
MA1723.1	PRDM9	Bmp2l	514	537	9.50459	5.61e-05	gggagtgggatggggcgaagcaga
MA0634.1	ALX3	Bmp7	528	537	10.4653	5.61e-05	ttcaattaga
MA0079.5	SP1	Bmp2	206	214	9.79592	5.62e-05	tgggaggag
MA1715.1	ZNF707	Bmp2	294	308	7.54545	5.62e-05	cccggctcctggatc
MA1628.1	Zic1::Zic2	Bmp15l	657	667	11.1341	5.62e-05	cacggcaggcg
MA0155.1	INSM1	Bmp2lb	1292	1303	10.4286	5.63e-05	tgccagggggcc
MA1627.1	Wt1	Bmp2l	20	33	10.748	5.63e-05	ccccaccctcaccc
MA0731.1	BCL6B	Bmp7	1363	1379	-15.0571	5.64e-05	ccctttctaccaatcca
MA0872.1	TFAP2A	Bmp2bl	187	199	10.7213	5.64e-05	tccctggcgggcg
MA0872.1	TFAP2A	Bmp7	1937	1949	10.7213	5.64e-05	agcccacgggggc
MA0599.1	KLF5	Bmp2lb	1401	1410	11.5918	5.64e-05	cctccacccc
MA0746.2	SP3	Bmp7	1032	1044	10.2115	5.64e-05	gccccctcccctc
MA1554.1	RFX7	Bmp2bl	1554	1562	11.4429	5.64e-05	tgttgccac
MA0815.1	TFAP2C	Bmp7	1937	1949	10.3966	5.65e-05	agcccacgggggc
MA1580.1	ZBTB32	Bmp5	710	719	11.2909	5.65e-05	agtacagtca
MA0833.2	ATF4	Bmp7	368	381	10.449	5.66e-05	gagtgatgtaagtg
MA0792.1	POU5F1B	Bmp2bl	818	826	11.5841	5.66e-05	tatggaaat
MA1542.1	OSR1	Bmp2	1097	1106	11.5636	5.67e-05	cgctactgag
MA1976.1	ZNF320	Bmp2	1898	1924	8.33708	5.67e-05	ggggggtggggggggagccggatcggg
MA1653.1	ZNF148	Bmp2l	967	978	10.5714	5.69e-05	cccctctcctcc
MA0863.1	MTF1	Bmp2l	1393	1406	6.81707	5.69e-05	cttgctcacgacac
MA0764.3	ETV4	Bmp2l	752	761	11.5714	5.7e-05	tccggaaatg
MA1981.1	ZNF530	Bmp7	1472	1489	8.5	5.7e-05	ggggggggggggggggga
MA1981.1	ZNF530	Bmp7	1541	1558	8.5	5.7e-05	ggggggggggggggggga
MA0059.1	MAX::MYC	Bmp2lb	1285	1295	10.8265	5.71e-05	agccacgtgcc
MA1935.1	ERF::FOXI1	Bmp15l	1698	1711	11.3226	5.72e-05	gtgagcaggaaacc
MA1935.1	ERF::FOXI1	Bmp15l	1898	1911	11.3226	5.72e-05	gtgagcaggaaacc
MA1125.1	ZNF384	Bmp3	1141	1152	12.0426	5.72e-05	aaacaaaaaata
MA0833.2	ATF4	Bmp2lb	1494	1507	10.4286	5.73e-05	gggtgatgtaaggg
MA0748.2	YY2	Bmp2l	1054	1064	11.2764	5.73e-05	aaatggcgacc
MA1597.1	ZNF528	Bmp3	1221	1237	6.38776	5.73e-05	ttcaaagaagccattga
MA1640.1	MEIS2	Bmp3	155	169	11.254	5.73e-05	aattgatttattcta
MA1965.1	SP5	Bmp2	1975	1984	12.3061	5.73e-05	accctccctg
MA0854.1	Alx1	Bmp5	895	911	11.381	5.74e-05	agctttaattgataaat
MA1981.1	ZNF530	Bmp7	1471	1488	8.47959	5.75e-05	gggggggggggggggggg
MA1981.1	ZNF530	Bmp7	1527	1544	8.47959	5.75e-05	gggggggggggggggggg
MA1981.1	ZNF530	Bmp7	1528	1545	8.47959	5.75e-05	gggggggggggggggggg
MA1981.1	ZNF530	Bmp7	1529	1546	8.47959	5.75e-05	gggggggggggggggggg
MA1981.1	ZNF530	Bmp7	1530	1547	8.47959	5.75e-05	gggggggggggggggggg
MA1981.1	ZNF530	Bmp7	1531	1548	8.47959	5.75e-05	gggggggggggggggggg
MA1981.1	ZNF530	Bmp7	1532	1549	8.47959	5.75e-05	gggggggggggggggggg
MA1981.1	ZNF530	Bmp7	1533	1550	8.47959	5.75e-05	gggggggggggggggggg
MA1981.1	ZNF530	Bmp7	1534	1551	8.47959	5.75e-05	gggggggggggggggggg
MA1981.1	ZNF530	Bmp7	1535	1552	8.47959	5.75e-05	gggggggggggggggggg
MA1981.1	ZNF530	Bmp7	1536	1553	8.47959	5.75e-05	gggggggggggggggggg
MA1981.1	ZNF530	Bmp7	1537	1554	8.47959	5.75e-05	gggggggggggggggggg
MA1981.1	ZNF530	Bmp7	1538	1555	8.47959	5.75e-05	gggggggggggggggggg
MA1981.1	ZNF530	Bmp7	1539	1556	8.47959	5.75e-05	gggggggggggggggggg
MA1981.1	ZNF530	Bmp7	1540	1557	8.47959	5.75e-05	gggggggggggggggggg
MA0102.4	CEBPA	Bmp3	950	963	11.2033	5.75e-05	cttttgcacaagaa
MA0828.2	SREBF2	Bmp2lb	1070	1083	7.2449	5.75e-05	cgatcaggtgagca
MA0048.2	NHLH1	Bmp10	790	799	11.1724	5.79e-05	atcagctgct
MA1637.1	EBF3	Bmp2	1944	1956	11.0732	5.8e-05	ggcccccgggacg
MA0736.1	GLIS2	Bmp2	855	868	8.59016	5.81e-05	tccccccagggatg
MA1633.2	BACH1	Bmp5	1555	1563	11.0426	5.81e-05	gtgactcag
MA1124.1	ZNF24	Bmp7	289	301	9.74545	5.82e-05	cttttattcagtc
MA1135.1	FOSB::JUNB	Bmp2bl	1245	1254	11.8065	5.82e-05	aatgactcag
MA0500.2	MYOG	Bmp10	789	800	12.156	5.82e-05	gatcagctgcta
MA1529.1	NHLH2	Bmp10	1363	1380	7.81633	5.83e-05	attgtgcaggtgcgtaca
MA0073.1	RREB1	Bmp2l	25	44	4.21101	5.83e-05	ccctcacccccaccccacac
MA1553.1	RARG	Bmp2	565	578	10.0202	5.83e-05	ggggccgtgacatc
MA1564.1	SP9	Bmp7	1182	1193	11.2586	5.83e-05	ccccctccccca
MA0819.2	CLOCK	Bmp2	363	372	11.8545	5.84e-05	aggcacgtgg
MA0504.1	NR2C2	Bmp7	1475	1489	9.71429	5.85e-05	gggggggggggggga
MA0504.1	NR2C2	Bmp7	1544	1558	9.71429	5.85e-05	gggggggggggggga
MA1722.1	ZSCAN31	Bmp2bl	1899	1917	0.961538	5.85e-05	gtattattacccctcttca
MA1930.1	CTCF	Bmp2bl	968	1002	7.51376	5.85e-05	tggctgatttatcactccacctccaggagatgccc
MA1538.1	NR2F1	Bmp2bl	1259	1273	8.36364	5.85e-05	taagtcaaggacctt
MA0442.2	SOX10	Bmp2lb	1376	1386	12.0714	5.86e-05	aggacaaagcc
MA1728.1	ZNF549	Bmp2l	1414	1425	11.1301	5.86e-05	aatgcagcccgg
MA1721.1	ZNF93	Bmp10	1088	1103	9.44954	5.88e-05	ggtggtggcagcccag
MA1542.1	OSR1	Bmp2bl	24	33	11.5273	5.88e-05	tactactgtt
MA0878.3	CDX1	Bmp8a	600	609	11.3462	5.89e-05	cgcaataaac
MA1473.1	CDX4	Bmp8a	600	610	11.58	5.89e-05	cgcaataaacg
MA0076.2	ELK4	Bmp2l	1719	1729	11.5636	5.9e-05	cctcttcctgc
MA0518.1	Stat4	Bmp5	341	354	11.569	5.9e-05	ctgctgagaaggtg
MA0518.1	Stat4	Bmp5	1804	1817	11.569	5.9e-05	tttcctagaaataa
MA0895.1	HMBOX1	Bmp3	1769	1778	11.3226	5.9e-05	cctagttaat
MA0155.1	INSM1	Bmp2l	1006	1017	10.2857	5.91e-05	gtgctggggtca
MA1529.1	NHLH2	Bmp2lb	1237	1254	7.77551	5.91e-05	cggctgcagctggggcgc
MA0786.1	POU3F1	Bmp2l	1073	1084	11.3133	5.91e-05	acatgcaaataa
MA1972.1	ZFP14	Bmp8a	837	851	10.2022	5.92e-05	agagccaggagaggg
MA2001.1	Six4	Bmp10	497	507	11.2606	5.92e-05	gaaatctgata
MA0751.1	ZIC4	Bmp2lb	1315	1329	10.6154	5.93e-05	caccccccagtgctg
MA1153.1	Smad4	Bmp5	1206	1213	12.377	5.93e-05	tgtctggc
MA0807.1	TBX5	Bmp2lb	1640	1647	11.2241	5.93e-05	gggtgtga
MA0733.1	EGR4	Bmp2	825	840	10.5091	5.93e-05	gcgcgcccccgcgcgg
MA1475.1	CREB3L4	Bmp2	570	581	11.2581	5.94e-05	cgtgacatcagc
MA1980.1	ZNF418	Bmp10	1340	1354	9.23232	5.94e-05	taggagccacaggca
MA1564.1	SP9	Bmp2	686	697	11.2241	5.94e-05	gctccccccccc
MA0627.2	POU2F3	Bmp2bl	816	828	11.1414	5.94e-05	gatatggaaatat
MA1125.1	ZNF384	Bmp2bl	1623	1634	12	5.95e-05	aatgaaaaaaac
MA0597.2	THAP1	Bmp7	203	214	11.2727	5.95e-05	gaacagggcatg
MA0784.2	POU1F1	Bmp2	86	101	7.14545	5.96e-05	tcctgatttgcaaaaa
MA0670.1	NFIA	Bmp3	1815	1824	12.3556	5.96e-05	gttgccaaca
MA1587.1	ZNF135	Bmp7	1831	1844	8.4898	5.97e-05	gctggatctcccga
MA1607.1	Foxl2	Bmp5	1839	1852	11.152	5.98e-05	aatatttaaacaga
MA1576.1	THRB	Bmp5	458	476	5	5.98e-05	cttcccagttgtgtcctca
MA0066.1	PPARG	Bmp3	319	338	7.4	5.99e-05	cagggtgaaatttaccctgt
MA0519.1	Stat5a::Stat5b	Bmp10	94	104	11.6939	5.99e-05	ttttccatgaa
MA1155.1	ZSCAN4	Bmp10	598	612	2.89655	6e-05	gacacacaattgcag
MA0137.3	STAT1	Bmp5	1415	1425	10.8	6.01e-05	attcagggaaa
MA0657.1	KLF13	Bmp2	266	283	5.03448	6.03e-05	gggacaccccccctggcc
MA1627.1	Wt1	Bmp2	461	474	10.6179	6.03e-05	acactcctccgcgg
MA1122.1	TFDP1	Bmp2	655	665	11.0367	6.03e-05	ccgcgggagga
MA0143.4	SOX2	Bmp2l	1701	1711	11.5726	6.03e-05	ccacaatggac
MA0258.2	ESR2	Bmp15l	1675	1689	10.9231	6.04e-05	gggtcacacggccag
MA0258.2	ESR2	Bmp2lb	1864	1878	10.9231	6.04e-05	aagtcagcgtcgcct
MA0258.2	ESR2	Bmp15l	1875	1889	10.9231	6.04e-05	gggtcacacggccag
MA0648.1	GSC	Bmp3	1734	1743	11.2545	6.05e-05	ggtaatccct
MA1961.1	PATZ1	Bmp2lb	1598	1609	9.67416	6.05e-05	agagggagggag
MA0867.2	SOX4	Bmp10	1385	1394	11.9423	6.06e-05	gaacaaaagg
MA0114.4	HNF4A	Bmp8a	429	441	11.305	6.06e-05	cccaaattccaaa
MA1966.1	TFAP4::ETV1	Bmp8a	725	740	10.1301	6.06e-05	gccgggtgcccgtggc
MA1641.1	MYF5	Bmp2bl	1298	1309	11.5963	6.07e-05	tgccagctgtag
MA1107.2	KLF9	Bmp7	740	755	10.4878	6.07e-05	aggccacacacaagtg
MA1653.1	ZNF148	Bmp2	687	698	10.4388	6.07e-05	ctcccccccccc
MA1653.1	ZNF148	Bmp7	1790	1801	10.4388	6.07e-05	ctcccccccccc
MA1493.1	HES6	Bmp2lb	1286	1295	10.2121	6.09e-05	gccacgtgcc
MA1508.1	IKZF1	Bmp15l	1699	1710	11.187	6.09e-05	tgagcaggaaac
MA1508.1	IKZF1	Bmp15l	1899	1910	11.187	6.09e-05	tgagcaggaaac
MA0591.1	Bach1::Mafk	Bmp10	1204	1218	7.64474	6.09e-05	tgcatgacacaccag
MA0002.2	Runx1	Bmp7	863	873	11.431	6.09e-05	gcctgtgggtg
MA0028.2	ELK1	Bmp2l	752	761	10.5556	6.1e-05	tccggaaatg
MA0117.2	Mafb	Bmp10	669	680	11.427	6.1e-05	aaactgctgagc
MA1588.1	ZNF136	Bmp2bl	386	400	9.25806	6.1e-05	ttattctgggctagt
MA0814.2	TFAP2C	Bmp2	1034	1047	11.0325	6.11e-05	tgggctgcggcggc
MA1624.1	Stat5a	Bmp10	95	106	11.1101	6.11e-05	tttccatgaaaa
MA0817.1	BHLHE23	Bmp10	276	287	10.1091	6.12e-05	cagcatatggaa
MA0092.1	Hand1::Tcf3	Bmp8a	917	926	11.4607	6.12e-05	ggtctgccat
MA1976.1	ZNF320	Bmp2	659	685	8.1573	6.12e-05	gggaggacgcagcggccggagaaggca
MA1579.1	ZBTB26	Bmp10	782	796	11.7959	6.13e-05	acctccagatcagct
MA1577.1	TLX2	Bmp7	529	536	11.3396	6.14e-05	tcaattag
MA1481.1	DRGX	Bmp10	1802	1809	10.96	6.14e-05	ccaattac
MA0125.1	Nobox	Bmp2l	1821	1828	11.3478	6.14e-05	taattgct
MA0031.1	FOXD1	Bmp2bl	940	947	12.4	6.14e-05	gtaaacag
MA1630.2	ZNF281	Bmp2	1814	1825	7.24719	6.15e-05	gggggaagcggc
MA0792.1	POU5F1B	Bmp2bl	430	438	11.354	6.15e-05	catgctaat
MA0853.1	Alx4	Bmp5	895	911	11.2738	6.17e-05	agctttaattgataaat
MA0787.1	POU3F2	Bmp5	556	567	10.9677	6.17e-05	atatgaaaatca
MA0631.1	Six3	Bmp2bl	759	775	10.561	6.18e-05	agaagtgtatcacacgt
MA0504.1	NR2C2	Bmp5	1579	1593	9.58571	6.18e-05	agagggcaaggtgtg
MA0813.1	TFAP2B	Bmp2	977	989	10.2787	6.18e-05	agccccggcgggt
MA0619.1	LIN54	Bmp2bl	451	459	11.6667	6.19e-05	atttaaatc
MA0619.1	LIN54	Bmp2l	1095	1103	11.6667	6.19e-05	atttaaatc
MA1999.1	Prdm5	Bmp8a	323	337	10.9091	6.19e-05	cttctctccctcttt
MA1627.1	Wt1	Bmp7	1600	1613	10.5691	6.19e-05	ctcctcccacaaga
MA1723.1	PRDM9	Bmp10	1831	1854	9.2844	6.2e-05	gtgtggggaggcgggagagagagt
MA0635.1	BARHL2	Bmp8a	603	612	10.717	6.2e-05	aataaacgat
MA0828.2	SREBF2	Bmp7	412	425	7.02041	6.21e-05	agatcaggtgttga
MA1569.1	TFAP2E	Bmp2	560	570	12.1224	6.21e-05	cccccggggcc
MA1564.1	SP9	Bmp2	688	699	11.1552	6.22e-05	tcccccccccct
MA1527.1	NFIC	Bmp2	152	168	2.91379	6.22e-05	cctggcacggccccagg
MA0751.1	ZIC4	Bmp7	1617	1631	10.5192	6.23e-05	aacctcctgctgcca
MA0789.1	POU3F4	Bmp2bl	818	826	11.3673	6.24e-05	tatggaaat
MA1116.1	RBPJ	Bmp2	255	264	12.2586	6.24e-05	tgtgggaact
MA0887.1	EVX1	Bmp5	280	289	10.3396	6.25e-05	gctcattagg
MA0887.1	EVX1	Bmp2bl	487	496	10.3396	6.25e-05	cctcattagc
MA0607.2	BHLHA15	Bmp10	277	286	11.3673	6.25e-05	agcatatgga
MA1712.1	ZNF454	Bmp2	1943	1960	9.85366	6.26e-05	gggcccccgggacgggct
MA0652.1	IRF8	Bmp2bl	539	552	-2.05455	6.26e-05	atgaaattgaaatc
MA0138.2	REST	Bmp2l	1605	1625	5.33673	6.26e-05	ttgagcaccatggtccgcctg
MA1716.1	ZNF76	Bmp2	702	722	7.63793	6.27e-05	tcctcccccgttgcaaagcgc
MA0691.1	TFAP4	Bmp5	1718	1727	10.9636	6.27e-05	gtcagctgac
MA1972.1	ZFP14	Bmp7	880	894	10.0674	6.28e-05	agaggggctggagca
MA0052.4	MEF2A	Bmp3	1571	1585	11.0531	6.29e-05	agctaaatatacaca
MA0040.1	Foxq1	Bmp10	1309	1319	11.6633	6.29e-05	gattgtttgtt
MA1648.1	TCF12	Bmp2	1283	1293	10.6241	6.3e-05	cgcacctgtcc
MA0742.2	KLF12	Bmp2l	482	490	9.73034	6.3e-05	gaggagggg
MA0681.2	PHOX2B	Bmp5	739	754	10.7008	6.31e-05	tttaaacaaatgatta
MA1630.2	ZNF281	Bmp8a	629	640	7.14607	6.32e-05	gggggaagcgac
MA0625.2	NFATC3	Bmp5	1776	1784	10.7692	6.33e-05	gtggaaaat
MA1993.1	Neurod2	Bmp7	81	90	12.5556	6.33e-05	tacagctggc
MA1993.1	Neurod2	Bmp2bl	1299	1308	12.5556	6.33e-05	gccagctgta
MA1583.1	ZFP57	Bmp2	1521	1533	11.4184	6.33e-05	gtactgcggcacc
MA0676.1	Nr2e1	Bmp2bl	646	654	11.5345	6.34e-05	ttaagtcaa
MA0524.2	TFAP2C	Bmp3	531	542	11.2857	6.35e-05	gggcccagggca
MA1713.1	ZNF610	Bmp8a	816	829	9.97959	6.35e-05	cttgccgctgcctc
MA0787.1	POU3F2	Bmp2l	1073	1084	10.9194	6.36e-05	acatgcaaataa
MA1967.1	TFAP4::FLI1	Bmp2	1634	1649	3.32759	6.36e-05	ccagcgaacacctgga
MA0842.2	NRL	Bmp10	668	680	10.3617	6.36e-05	aaaactgctgagc
MA1654.1	ZNF16	Bmp7	246	268	3.40323	6.37e-05	aatgggtagccataaggaaattg
MA1981.1	ZNF530	Bmp2	634	651	8.21429	6.37e-05	gaagcgcgcgggccgggc
MA0839.1	CREB3L1	Bmp2bl	363	376	8.72727	6.37e-05	ctgccacgtgtaga
MA0138.2	REST	Bmp2l	1697	1717	5.28571	6.38e-05	cttaccacaatggacatggac
MA1578.1	VEZF1	Bmp2	957	966	11.8361	6.38e-05	gccccccctg
MA0159.1	RARA::RXRA	Bmp5	1459	1475	9.91837	6.39e-05	agtttacattaaggtga
MA0079.5	SP1	Bmp2	897	905	8.96939	6.39e-05	ggggagccg
MA0079.5	SP1	Bmp8a	1010	1018	8.96939	6.39e-05	ggggagccg
MA0079.5	SP1	Bmp2	1909	1917	8.96939	6.39e-05	ggggagccg
MA1639.1	MEIS1	Bmp3	232	244	11.1463	6.39e-05	aaaataaatcaga
MA0611.2	Dux	Bmp5	181	196	9.71717	6.4e-05	atgcttcaatcagagt
MA1508.1	IKZF1	Bmp2l	587	598	11.0976	6.41e-05	gagacaggaatg
MA0867.2	SOX4	Bmp2lb	1377	1386	11.8462	6.41e-05	ggacaaagcc
MA1967.1	TFAP4::FLI1	Bmp2	1277	1292	3.2931	6.41e-05	gccgggcgcacctgtc
MA0741.1	KLF16	Bmp2l	15	25	10.6034	6.41e-05	cacccccccac
MA0002.2	Runx1	Bmp15l	631	641	11.3621	6.42e-05	tgctgtggctg
MA1115.1	POU5F1	Bmp5	545	555	11.272	6.43e-05	ttatgtaaatt
MA0770.1	HSF2	Bmp3	1351	1363	9.12727	6.44e-05	ttctagctgattc
MA0710.1	NOTO	Bmp10	1692	1701	11.08	6.44e-05	gctcattaag
MA1997.1	Olig2	Bmp2lb	1241	1250	12.6667	6.44e-05	tgcagctggg
MA1933.1	ELK1::SREBF2	Bmp2	357	372	8.35484	6.44e-05	gagggaaggcacgtgg
MA1600.1	ZNF684	Bmp7	1928	1945	6.83607	6.44e-05	ctgctctccagcccacgg
MA1581.1	ZBTB6	Bmp2lb	1278	1290	10.9174	6.44e-05	ccccttcagccac
MA0632.2	TCFL5	Bmp2	1354	1363	11.3778	6.45e-05	ccgcgcgcat
MA0073.1	RREB1	Bmp2l	31	50	3.88073	6.45e-05	cccccaccccacaccatctt
MA1137.1	FOSL1::JUNB	Bmp2l	1460	1472	11.021	6.46e-05	tgttgactcatat
MA1468.1	ATOH7	Bmp3	914	923	11.4262	6.46e-05	agcacatggc
MA1931.1	ELK1::HOXA1	Bmp2bl	1391	1404	8.84146	6.46e-05	tctggaaggattta
MA0030.1	FOXF2	Bmp10	1029	1042	11.1222	6.47e-05	ctaaaataaacacc
MA0785.1	POU2F1	Bmp2bl	816	827	11.23	6.48e-05	gatatggaaata
MA0680.2	Pax7	Bmp7	1285	1299	10.966	6.48e-05	aataattcattaagt
MA0836.2	CEBPD	Bmp3	665	677	11.1927	6.5e-05	tcttgcgcaagta
MA0003.4	TFAP2A	Bmp8a	692	705	10.935	6.51e-05	aaggcctaaggcta
MA0164.1	Nr2e3	Bmp7	43	49	12.8571	6.51e-05	caagctt
MA1979.1	ZNF416	Bmp2	1650	1660	10.9429	6.52e-05	cagctgggcat
MA1638.1	HAND2	Bmp3	1620	1629	12.1857	6.52e-05	cccagatgtt
MA0598.3	EHF	Bmp2l	1885	1899	11.0244	6.52e-05	tgcccttcctgatgg
MA1472.2	Bhlha15	Bmp7	80	91	11.2439	6.52e-05	ttacagctggct
MA1154.1	ZNF282	Bmp2	2	18	5.67143	6.53e-05	ttttcttattacacgtg
MA1630.2	ZNF281	Bmp7	1480	1491	7	6.53e-05	gggggggggagg
MA1535.1	NR2C1	Bmp2l	1010	1018	11.5962	6.53e-05	tggggtcat
MA1564.1	SP9	Bmp7	1033	1044	11.069	6.53e-05	ccccctcccctc
MA1597.1	ZNF528	Bmp7	112	128	6.03061	6.54e-05	ttctgagaagtcattct
MA1713.1	ZNF610	Bmp7	709	722	9.91837	6.54e-05	ggggccgctgaccc
MA1132.1	JUN::JUNB	Bmp2l	1461	1470	11.1901	6.55e-05	gttgactcat
MA0076.2	ELK4	Bmp2l	1787	1797	11.3636	6.55e-05	gggcttcctgt
MA0681.2	PHOX2B	Bmp5	1017	1032	10.6378	6.55e-05	tatattcaaatttact
MA1994.1	Nkx2-1	Bmp2lb	1267	1279	10.6714	6.55e-05	ctcacttgatccc
MA0471.2	E2F6	Bmp8a	639	651	10.9431	6.56e-05	actggcaggaagg
MA1480.1	DPRX	Bmp5	1648	1657	11.25	6.57e-05	agatcatctc
MA0504.1	NR2C2	Bmp7	1551	1565	9.44286	6.57e-05	gggggggaagaggca
MA1604.1	Ebf2	Bmp2	1944	1956	10.748	6.57e-05	ggcccccgggacg
MA0636.1	BHLHE41	Bmp2lb	1286	1295	8.23077	6.57e-05	gccacgtgcc
MA1994.1	Nkx2-1	Bmp3	1786	1798	10.6643	6.57e-05	ttcacttgatccc
MA1713.1	ZNF610	Bmp2	1297	1310	9.90816	6.58e-05	gcctcccctcccca
MA0753.2	ZNF740	Bmp2	685	697	9.52809	6.58e-05	agctccccccccc
MA1723.1	PRDM9	Bmp7	1461	1484	9.14679	6.59e-05	gtttggagaagggggggggggggg
MA1616.1	Prdm15	Bmp8a	197	211	10.7064	6.6e-05	gtgaaaacttggatg
MA1965.1	SP5	Bmp2	404	413	12.1837	6.6e-05	ttcctcccag
MA0521.2	Tcf12	Bmp2bl	1298	1309	12.0976	6.61e-05	tgccagctgtag
MA0791.1	POU4F3	Bmp5	809	824	10.7953	6.61e-05	gtgcattttgaatacg
MA0747.1	SP8	Bmp2	689	700	10.8684	6.61e-05	cccccccccctc
MA0741.1	KLF16	Bmp2	1580	1590	10.5517	6.62e-05	caaccgccccc
MA0041.2	FOXD3	Bmp10	1027	1042	11.0139	6.63e-05	agctaaaataaacacc
MA1972.1	ZFP14	Bmp2	214	228	9.94382	6.64e-05	gaagcaggtggaggg
MA0913.2	HOXD9	Bmp8a	601	610	11.36	6.64e-05	gcaataaacg
MA1982.1	ZNF574	Bmp2	1266	1280	9.62921	6.64e-05	agcgcagggcggccg
MA1604.1	Ebf2	Bmp2	161	173	10.7236	6.66e-05	gccccaggagagg
MA1574.1	THRB	Bmp3	170	184	9.64045	6.66e-05	tagtttataggttga
MA1120.1	SOX13	Bmp2bl	1375	1385	11.4435	6.67e-05	aaacaatgcac
MA0645.1	ETV6	Bmp8a	167	176	11.3673	6.68e-05	gccggaaatg
MA0119.1	NFIC::TLX1	Bmp8a	723	736	5.5	6.68e-05	tggccgggtgcccg
MA0102.4	CEBPA	Bmp2l	706	719	11	6.68e-05	ttcttgcacaaatg
MA0469.3	E2F3	Bmp8a	946	961	4.31915	6.69e-05	aatctggggcccaaac
MA1142.1	FOSL1::JUND	Bmp5	1554	1563	10.517	6.69e-05	tgtgactcag
MA0100.3	MYB	Bmp2bl	1127	1136	12.1311	6.7e-05	tgcaactgct
MA1623.1	Stat2	Bmp10	659	671	10.8014	6.71e-05	tcaaagagaaaaa
MA0593.1	FOXP2	Bmp5	965	975	11.7424	6.71e-05	atataaacaat
MA1978.1	ZNF354A	Bmp3	310	330	10.8095	6.72e-05	ctaaaaatacagggtgaaatt
MA1976.1	ZNF320	Bmp8a	1008	1034	7.93258	6.72e-05	ggggggagccgggtccccgagcacggc
MA0737.1	GLIS3	Bmp2	1943	1956	3.70492	6.72e-05	gggcccccgggacg
MA0077.1	SOX9	Bmp10	1361	1369	10.9146	6.73e-05	ccattgtgc
MA0810.1	TFAP2A	Bmp2	560	571	11.2727	6.73e-05	cccccggggccg
MA0736.1	GLIS2	Bmp2	1925	1938	8.19672	6.74e-05	ccccccccgctcgg
MA0131.2	HINFP	Bmp2	889	900	10.7121	6.74e-05	cgccgtccgggg
MA0142.1	Pou5f1::Sox2	Bmp5	1894	1908	10.4597	6.74e-05	cattgacatgaagaa
MA1589.1	ZNF140	Bmp2bl	752	772	5.29213	6.74e-05	aaagagcagaagtgtatcaca
MA1976.1	ZNF320	Bmp2lb	1440	1466	7.92135	6.75e-05	tgtggggagagggaggctgtatatggg
MA0732.1	EGR3	Bmp7	1790	1804	6.37931	6.77e-05	ctccccccccccagc
MA0163.1	PLAG1	Bmp7	1471	1484	5.61224	6.77e-05	gggggggggggggg
MA0163.1	PLAG1	Bmp7	1472	1485	5.61224	6.77e-05	gggggggggggggg
MA0163.1	PLAG1	Bmp7	1473	1486	5.61224	6.77e-05	gggggggggggggg
MA0163.1	PLAG1	Bmp7	1474	1487	5.61224	6.77e-05	gggggggggggggg
MA0163.1	PLAG1	Bmp7	1475	1488	5.61224	6.77e-05	gggggggggggggg
MA0163.1	PLAG1	Bmp7	1527	1540	5.61224	6.77e-05	gggggggggggggg
MA0163.1	PLAG1	Bmp7	1528	1541	5.61224	6.77e-05	gggggggggggggg
MA0163.1	PLAG1	Bmp7	1529	1542	5.61224	6.77e-05	gggggggggggggg
MA0163.1	PLAG1	Bmp7	1530	1543	5.61224	6.77e-05	gggggggggggggg
MA0163.1	PLAG1	Bmp7	1531	1544	5.61224	6.77e-05	gggggggggggggg
MA0163.1	PLAG1	Bmp7	1532	1545	5.61224	6.77e-05	gggggggggggggg
MA0163.1	PLAG1	Bmp7	1533	1546	5.61224	6.77e-05	gggggggggggggg
MA0163.1	PLAG1	Bmp7	1534	1547	5.61224	6.77e-05	gggggggggggggg
MA0163.1	PLAG1	Bmp7	1535	1548	5.61224	6.77e-05	gggggggggggggg
MA0163.1	PLAG1	Bmp7	1536	1549	5.61224	6.77e-05	gggggggggggggg
MA0163.1	PLAG1	Bmp7	1537	1550	5.61224	6.77e-05	gggggggggggggg
MA0163.1	PLAG1	Bmp7	1538	1551	5.61224	6.77e-05	gggggggggggggg
MA0163.1	PLAG1	Bmp7	1539	1552	5.61224	6.77e-05	gggggggggggggg
MA0163.1	PLAG1	Bmp7	1540	1553	5.61224	6.77e-05	gggggggggggggg
MA0163.1	PLAG1	Bmp7	1541	1554	5.61224	6.77e-05	gggggggggggggg
MA0163.1	PLAG1	Bmp7	1542	1555	5.61224	6.77e-05	gggggggggggggg
MA0163.1	PLAG1	Bmp7	1543	1556	5.61224	6.77e-05	gggggggggggggg
MA0163.1	PLAG1	Bmp7	1544	1557	5.61224	6.77e-05	gggggggggggggg
MA0475.2	FLI1	Bmp2	1144	1153	11.1556	6.77e-05	accggataca
MA1528.1	NFIX	Bmp2	541	557	8.77551	6.77e-05	attggccaggcgcctcc
MA1929.1	CTCF	Bmp7	1943	1976	8.69106	6.77e-05	cgggggctctttctctcccctccacagggagctg
MA0088.2	ZNF143	Bmp3	566	581	1.41379	6.78e-05	ttgccacggtgcatat
MA0747.1	SP8	Bmp2	686	697	10.8158	6.78e-05	gctccccccccc
MA0073.1	RREB1	Bmp10	43	62	3.7156	6.79e-05	catccccacaccccagccca
MA1539.1	NR2F6	Bmp2bl	1259	1273	5.36538	6.79e-05	taagtcaaggacctt
MA1630.2	ZNF281	Bmp2	1042	1053	6.89888	6.79e-05	ggcggcggggct
MA1630.2	ZNF281	Bmp7	1549	1560	6.89888	6.79e-05	gggggggggaag
MA1512.1	KLF11	Bmp2l	19	29	10.6538	6.8e-05	cccccaccctc
MA0593.1	FOXP2	Bmp10	1032	1042	11.6364	6.8e-05	aaataaacacc
MA0484.2	HNF4G	Bmp8a	429	441	10.9929	6.8e-05	cccaaattccaaa
MA0894.1	HESX1	Bmp2l	1819	1828	11.4	6.8e-05	gttaattgct
MA0660.1	MEF2B	Bmp3	1572	1583	6.87273	6.81e-05	gctaaatataca
MA0775.1	MEIS3	Bmp2	913	920	11.4231	6.81e-05	gtgacagc
MA1120.1	SOX13	Bmp2l	570	580	11.4194	6.82e-05	gaacaatgcgt
MA0696.1	ZIC1	Bmp2	1925	1938	6.31915	6.83e-05	ccccccccgctcgg
MA0131.2	HINFP	Bmp8a	1016	1027	10.6818	6.83e-05	ccgggtccccga
MA0713.1	PHOX2A	Bmp5	1096	1106	11.12	6.84e-05	aaattaaatta
MA1599.1	ZNF682	Bmp2lb	1390	1405	9.82927	6.84e-05	gaggcaaatcccctcc
MA1721.1	ZNF93	Bmp2	660	675	9.11927	6.85e-05	ggaggacgcagcggcc
MA1564.1	SP9	Bmp2	687	698	10.9828	6.85e-05	ctcccccccccc
MA1564.1	SP9	Bmp7	1790	1801	10.9828	6.85e-05	ctcccccccccc
MA0736.1	GLIS2	Bmp2l	1492	1505	8.14754	6.86e-05	gaccccctagatcc
MA0059.1	MAX::MYC	Bmp2bl	961	971	10.3878	6.86e-05	aggcatgtggc
MA0144.2	STAT3	Bmp10	17	27	11.0408	6.86e-05	ctttttggaaa
MA0463.2	BCL6	Bmp5	1800	1815	9.59211	6.88e-05	cagctttcctagaaat
MA1116.1	RBPJ	Bmp5	1932	1941	12.1552	6.89e-05	actgggaaag
MA0073.1	RREB1	Bmp2l	23	42	3.66055	6.9e-05	caccctcacccccaccccac
MA0851.1	Foxj3	Bmp2bl	935	951	11.1905	6.9e-05	aaattgtaaacagaaaa
MA1982.1	ZNF574	Bmp2	1845	1859	9.53933	6.92e-05	ggggtacagcggctc
MA0740.2	KLF14	Bmp2l	439	447	10.5506	6.93e-05	ggggaggag
MA1587.1	ZNF135	Bmp2bl	345	358	8.12245	6.93e-05	tttcgaactcctgt
MA1961.1	PATZ1	Bmp7	1470	1481	9.29213	6.93e-05	aggggggggggg
MA0773.1	MEF2D	Bmp10	614	625	6.47273	6.93e-05	tctaaaagtagc
MA0753.2	ZNF740	Bmp2l	10	22	9.41573	6.93e-05	ccatccacccccc
MA1553.1	RARG	Bmp2bl	5	18	9.65657	6.94e-05	aagtacgtgacttt
MA0616.2	HES2	Bmp2bl	365	374	11.2308	6.94e-05	gccacgtgta
MA1615.1	Plagl1	Bmp2	730	742	10.7967	6.94e-05	tgccggggccgca
MA1715.1	ZNF707	Bmp2l	1401	1415	7.0202	6.95e-05	cgacactcctgttaa
MA1579.1	ZBTB26	Bmp2l	1740	1754	11.602	6.95e-05	ccctccagacccctc
MA0667.1	MYF6	Bmp2l	143	152	10.4848	6.95e-05	cacaactgtc
MA0821.2	HES5	Bmp2bl	365	374	11.3211	6.96e-05	gccacgtgta
MA1512.1	KLF11	Bmp7	1182	1192	10.5962	6.96e-05	ccccctccccc
MA1712.1	ZNF454	Bmp7	854	871	9.63415	6.96e-05	atgctccaggcctgtggg
MA1578.1	VEZF1	Bmp3	558	567	11.6885	6.96e-05	gccccccttt
MA1942.1	ETV2::FOXI1	Bmp2bl	939	953	10.7069	6.97e-05	tgtaaacagaaaaag
MA0788.1	POU3F3	Bmp3	1500	1512	10.8	6.97e-05	taaatggtaattt
MA0752.1	ZNF410	Bmp2bl	215	231	-3.18182	6.97e-05	actagcccagaataact
MA0799.2	RFX4	Bmp2	709	725	4.72131	6.99e-05	ccgttgcaaagcgcctg
MA1619.1	Ptf1A	Bmp2bl	1298	1309	11.6239	7e-05	tgccagctgtag
MA0726.1	VSX2	Bmp2bl	1873	1880	11.5039	7e-05	ctaattat
MA0725.1	VSX1	Bmp2bl	1873	1880	11.0315	7e-05	ctaattat
MA0613.1	FOXG1	Bmp5	967	974	12.7753	7e-05	ataaacaa
MA0039.4	KLF4	Bmp7	1888	1899	10.8909	7.01e-05	ttcccctcccca
MA1712.1	ZNF454	Bmp15l	476	493	9.61789	7.01e-05	cggctccaggggagggag
MA1712.1	ZNF454	Bmp15l	537	554	9.61789	7.01e-05	cggctccaggggagggag
MA1518.2	Lhx1	Bmp2bl	1868	1885	10.9735	7.02e-05	tgctactaattatctgca
MA0065.2	Pparg::Rxra	Bmp2	430	444	10.7838	7.03e-05	cgaggcgagggggga
MA0528.2	ZNF263	Bmp8a	998	1009	10.5182	7.04e-05	agtgggaggcgg
MA0522.3	TCF3	Bmp2lb	1286	1296	10.4823	7.04e-05	gccacgtgcca
MA1506.1	HOXD10	Bmp3	692	702	10.6545	7.05e-05	tgtcggaaaac
MA0145.2	Tfcp2l1	Bmp2l	258	271	10.9697	7.05e-05	ccagtaggagctgg
MA0039.4	KLF4	Bmp2	1874	1885	10.8818	7.05e-05	tcccacgccccc
MA1111.1	NR2F2	Bmp2l	1230	1240	11.2602	7.06e-05	cataggtcatg
MA0732.1	EGR3	Bmp2	1302	1316	6.24138	7.06e-05	ccctccccacgcgcc
MA1517.1	KLF6	Bmp2	942	952	11.2069	7.07e-05	ggcgccgccca
MA0603.1	Arntl	Bmp2lb	1285	1294	11.1639	7.07e-05	agccacgtgc
MA0753.2	ZNF740	Bmp2	267	279	9.37079	7.07e-05	ggacaccccccct
MA0903.1	HOXB3	Bmp5	280	289	10.0189	7.08e-05	gctcattagg
MA1625.1	Stat5b	Bmp5	1273	1287	10.7339	7.08e-05	tctttcccagcaggg
MA1992.1	Ikzf3	Bmp8a	641	655	10.8165	7.08e-05	tggcaggaaggtgat
[truncated: 684 more rows]
