# Supplementary material for: Genome-wide identification, evolution and expression analysis of bone morphogenetic protein (BMP) gene family in chinese soft-shell turtle (Pelodiscus sinensis)
Source: Front Genet. 2023 Feb 1;14:1109478. doi: 10.3389/fgene.2023.1109478 (PMC9928969; doi:10.3389/fgene.2023.1109478)
Supplement: Supplementary file 1 [file DataSheet1.ZIP › Annexes/Table S2 Homo transcription factors.xlsx]

## Sheet: Sheet1
motif_id	motif_alt_id	sequence_name	start	stop	score	p-value	q-value	matched_sequence
MA1596.1	ZNF460	Bmp11	205	220	25.4045	2.41e-09	9.12e-05	gcctcagcctccccag
MA1723.1	PRDM9	Bmp8a	1716	1739	22.8899	6.47e-09	0.000277	ggtgggaacggcggcgacagacgg
MA1627.1	Wt1	Bmp4	1616	1629	20.2683	1.7e-08	0.000697	tccctcccccaccc
MA0753.2	ZNF740	Bmp11	1207	1219	21.0562	2.57e-08	0.00109	cccccccccccac
MA1976.1	ZNF320	Bmp7	1382	1408	21.4045	3.77e-08	0.000763	gggcggggccgagggcaggtgggaggc
MA1596.1	ZNF460	Bmp11	173	188	21.5393	4.03e-08	0.00061	agctccgcctcccagg
MA1596.1	ZNF460	Bmp11	339	354	21.2809	4.83e-08	0.00061	acctcggcctcccaaa
MA0597.2	THAP1	Bmp8b	1607	1618	17.697	5.11e-08	0.000943	gggcagggcagg
MA0597.2	THAP1	Bmp8b	1612	1623	17.697	5.11e-08	0.000943	gggcagggcagg
MA0162.4	EGR1	Bmp8b	1548	1561	19.0894	6.15e-08	0.00226	ccccgcccccgccc
MA0039.4	KLF4	Bmp11	1200	1211	17.2636	6.3e-08	0.00262	ccccccaccccc
MA1653.1	ZNF148	Bmp4	1975	1986	19.6327	6.76e-08	0.00265	ctcccctccccc
MA1513.1	KLF15	Bmp8b	1547	1557	19.6346	7.65e-08	0.00091	gccccgccccc
MA1513.1	KLF15	Bmp8a	1559	1569	19.6346	7.65e-08	0.00091	gccccgccccc
MA1513.1	KLF15	Bmp8a	1891	1901	19.6346	7.65e-08	0.00091	gccccgccccc
MA0753.2	ZNF740	Bmp11	1204	1216	20	1.02e-07	0.00214	ccacccccccccc
MA1651.1	ZFP42	Bmp2	214	234	19.5955	1.08e-07	0.00457	cgcccaggatggctgccccga
MA1515.1	KLF2	Bmp8b	1457	1467	15.8182	1.13e-07	0.00479	cgccacgccca
MA1102.2	CTCFL	Bmp8b	1147	1158	18.6939	1.14e-07	0.0025	cgcagggggcgc
MA1513.1	KLF15	Bmp8b	1873	1883	18.9615	1.53e-07	0.00117	gccccgccccg
MA0073.1	RREB1	Bmp11	1201	1220	19.5138	1.55e-07	0.00245	cccccacccccccccccacc
MA0162.4	EGR1	Bmp8a	1560	1573	18.3659	1.58e-07	0.00291	ccccgcccccgcgc
MA0741.1	KLF16	Bmp8b	1547	1557	18.2414	1.7e-07	0.00238	gccccgccccc
MA0741.1	KLF16	Bmp8a	1559	1569	18.2414	1.7e-07	0.00238	gccccgccccc
MA0741.1	KLF16	Bmp8a	1891	1901	18.2414	1.7e-07	0.00238	gccccgccccc
MA0500.2	MYOG	Bmp6	675	686	15.6147	1.76e-07	0.00388	cagcagctgccg
MA1599.1	ZNF682	Bmp6	331	346	19.0569	1.81e-07	0.00722	catgccaagcccctgc
MA1631.1	ASCL1	Bmp11	1120	1132	17.0894	1.99e-07	0.00397	ctgcacctgcctc
MA1102.2	CTCFL	Bmp7	1819	1830	18.602	2.03e-07	0.0025	agcagggggcgg
MA1517.1	KLF6	Bmp8b	1457	1467	16.7586	2.27e-07	0.0098	cgccacgccca
MA1513.1	KLF15	Bmp8b	1553	1563	18.6923	2.29e-07	0.00117	cccccgccccc
MA1513.1	KLF15	Bmp11	1597	1607	18.6923	2.29e-07	0.00117	cccccgccccc
MA1587.1	ZNF135	Bmp11	340	353	19.0816	2.3e-07	0.0097	cctcggcctcccaa
MA1596.1	ZNF460	Bmp2	925	940	18.6629	2.38e-07	0.00226	gcctcaccctcccggc
MA1627.1	Wt1	Bmp11	1098	1111	18.4309	2.44e-07	0.00485	cctctcccccaccc
MA1515.1	KLF2	Bmp3	497	507	15.7818	2.52e-07	0.00532	caccacgccca
MA0073.1	RREB1	Bmp11	1202	1221	18.4128	2.68e-07	0.00245	ccccacccccccccccaccc
MA0073.1	RREB1	Bmp11	1197	1216	18.3578	2.75e-07	0.00245	ctcccccccacccccccccc
MA0146.2	Zfx	Bmp8a	1536	1549	17.7424	2.78e-07	0.00298	gcgggcgcggcctc
MA0830.2	TCF4	Bmp11	1120	1132	16.3659	3.07e-07	0.006	ctgcacctgcctc
MA0599.1	KLF5	Bmp8b	1547	1556	17	3.39e-07	0.00302	gccccgcccc
MA0599.1	KLF5	Bmp8a	1559	1568	17	3.39e-07	0.00302	gccccgcccc
MA0599.1	KLF5	Bmp8b	1873	1882	17	3.39e-07	0.00302	gccccgcccc
MA0599.1	KLF5	Bmp8a	1891	1900	17	3.39e-07	0.00302	gccccgcccc
MA1627.1	Wt1	Bmp4	1977	1990	18.0569	3.55e-07	0.00485	cccctccccctccc
MA0814.2	TFAP2C	Bmp3	143	156	17.2764	3.56e-07	0.0132	tggcctgaggccag
MA1564.1	SP9	Bmp8b	1553	1564	17.1379	3.65e-07	0.00904	cccccgcccccc
MA0593.1	FOXP2	Bmp2	844	854	15.9091	3.7e-07	0.0177	aagtaaacaga
MA1522.1	MAZ	Bmp11	1939	1949	17.9796	3.73e-07	0.00387	gccccctcccc
MA1961.1	PATZ1	Bmp7	1822	1833	18.4382	3.79e-07	0.00158	agggggcggggg
MA1731.1	ZNF768	Bmp6	614	631	18.0306	3.82e-07	0.0143	catgtggccctctctgtg
MA0528.2	ZNF263	Bmp8b	1235	1246	16.7636	3.86e-07	0.00622	gcggggaggagc
MA1564.1	SP9	Bmp8a	1891	1902	17.1207	4.12e-07	0.00904	gccccgccccct
MA1965.1	SP5	Bmp4	1977	1986	15.898	4.13e-07	0.00803	cccctccccc
MA1653.1	ZNF148	Bmp4	968	979	17.8265	4.29e-07	0.00404	tccccctccccg
MA0732.1	EGR3	Bmp8a	1560	1574	18.6897	4.32e-07	0.018	ccccgcccccgcgcc
MA0073.1	RREB1	Bmp11	1199	1218	17.3578	4.35e-07	0.00245	cccccccaccccccccccca
MA0747.1	SP8	Bmp8a	1891	1902	17.3158	4.58e-07	0.0202	gccccgccccct
MA1653.1	ZNF148	Bmp11	1939	1950	17.7041	4.76e-07	0.00404	gccccctccccg
MA1961.1	PATZ1	Bmp4	669	680	18.1461	5.01e-07	0.00168	gaggggcggggg
MA1558.1	SNAI1	Bmp8a	1830	1839	15.0816	5.03e-07	0.024	ggcaggtgcg
MA1721.1	ZNF93	Bmp8a	1951	1966	17.8624	5.13e-07	0.00458	aggggcggcggcggag
MA1513.1	KLF15	Bmp11	1831	1841	17.9423	5.52e-07	0.00219	gccccgcccgc
MA1961.1	PATZ1	Bmp7	1854	1865	18.0674	5.6e-07	0.00168	ccggggaggggc
MA1637.1	EBF3	Bmp7	51	63	17.2033	5.87e-07	0.0239	tccccaagggaga
MA1650.1	ZBTB14	Bmp8b	1293	1304	17.0182	6.17e-07	0.0216	acccgcgcacgc
MA0073.1	RREB1	Bmp11	1200	1219	16.5688	6.17e-07	0.00278	ccccccacccccccccccac
MA1604.1	Ebf2	Bmp7	51	63	17.3333	6.33e-07	0.0264	tccccaagggaga
MA0746.2	SP3	Bmp8a	1890	1902	17.75	6.38e-07	0.0167	agccccgccccct
MA1513.1	KLF15	Bmp11	1964	1974	17.6731	6.45e-07	0.0023	tccccgccccc
MA0162.4	EGR1	Bmp11	1832	1845	17.0163	6.57e-07	0.00605	ccccgcccgcgcgc
MA0519.1	Stat5a::Stat5b	Bmp6	461	471	16.3061	6.74e-07	0.0321	atttccaagaa
MA0624.2	Nfatc1	Bmp10	280	291	14.6055	6.75e-07	0.0322	gaatggaaaatg
MA1653.1	ZNF148	Bmp11	1596	1607	17.5	6.79e-07	0.00404	ccccccgccccc
MA2002.1	Zfp335	Bmp4	1361	1371	14.7073	6.79e-07	0.0302	gatcaggcact
MA1517.1	KLF6	Bmp3	497	507	16.3103	6.89e-07	0.0149	caccacgccca
MA1491.2	GLI3	Bmp3	1698	1713	15.6346	7.06e-07	0.0303	gggccacacacgccgc
MA1731.1	ZNF768	Bmp11	1028	1045	17.3469	7.09e-07	0.0143	tcccctgggctctctgtg
MA1522.1	MAZ	Bmp4	968	978	17.2449	7.13e-07	0.00387	tccccctcccc
MA1522.1	MAZ	Bmp4	1975	1985	17.2449	7.13e-07	0.00387	ctcccctcccc
MA1522.1	MAZ	Bmp4	1981	1991	17.2449	7.13e-07	0.00387	tccccctcccc
MA1522.1	MAZ	Bmp11	1984	1994	17.2449	7.13e-07	0.00387	ctcccctcccc
MA0146.2	Zfx	Bmp8a	1364	1377	17.0152	7.3e-07	0.00554	ggcgccgcggcctt
MA1529.1	NHLH2	Bmp3	1514	1531	17.1224	8.03e-07	0.0159	gcgccgcagctgctccaa
MA1965.1	SP5	Bmp4	970	979	15.3469	8.26e-07	0.00803	cccctccccg
MA1965.1	SP5	Bmp11	1941	1950	15.3469	8.26e-07	0.00803	cccctccccg
MA0039.4	KLF4	Bmp11	1102	1113	16.3636	8.38e-07	0.00983	tcccccaccccc
MA0732.1	EGR3	Bmp8b	1548	1562	17.0517	8.75e-07	0.0182	ccccgcccccgcccc
MA1125.1	ZNF384	Bmp3	1150	1161	15.1489	8.84e-07	0.0079	attaaaaaaaaa
MA1522.1	MAZ	Bmp3	1310	1320	17.1224	9.4e-07	0.00447	cccccctccct
MA0039.4	KLF4	Bmp11	1212	1223	16.3273	9.46e-07	0.00983	ccccccacccct
MA1961.1	PATZ1	Bmp4	724	735	17.4045	9.65e-07	0.00242	cgcgggaggggc
MA1961.1	PATZ1	Bmp7	1415	1426	17.4045	9.65e-07	0.00242	cgcgggaggggc
MA0733.1	EGR4	Bmp8b	1554	1569	16.8545	9.67e-07	0.0235	ccccgcccccccattg
MA0163.1	PLAG1	Bmp8a	86	99	16.7143	9.74e-07	0.0409	ggggcgctctgggg
MA1627.1	Wt1	Bmp11	1175	1188	16.8699	1.03e-06	0.0104	ctcctcccccatcc
MA1596.1	ZNF460	Bmp4	1978	1993	15.9326	1.03e-06	0.00784	ccctccccctccccag
MA0505.2	Nr5A2	Bmp2	1451	1463	16.5772	1.04e-06	0.0473	gtggccttgagct
MA1583.1	ZFP57	Bmp3	453	465	15.5408	1.09e-06	0.0423	ctcttgccgcagc
MA0746.2	SP3	Bmp8b	1546	1558	17.0192	1.11e-06	0.0167	ggccccgcccccg
MA0746.2	SP3	Bmp8a	1558	1570	17.0192	1.11e-06	0.0167	ggccccgcccccg
MA0131.2	HINFP	Bmp8a	1805	1816	16.6667	1.11e-06	0.0425	cagcgtccgctt
MA1100.2	ASCL1	Bmp6	676	685	14.3273	1.12e-06	0.0385	agcagctgcc
MA0048.2	NHLH1	Bmp3	1518	1527	17.1379	1.12e-06	0.0228	cgcagctgct
MA0048.2	NHLH1	Bmp3	1782	1791	17.1379	1.12e-06	0.0228	cgcagctgct
MA1961.1	PATZ1	Bmp8b	1577	1588	17.2809	1.12e-06	0.00263	ccggggtggggg
MA1579.1	ZBTB26	Bmp7	93	107	15.1633	1.12e-06	0.0402	tgctccagaaaactg
MA1721.1	ZNF93	Bmp4	549	564	16.6697	1.14e-06	0.00729	cgcggcggccgcgggg
MA0154.4	EBF1	Bmp7	49	63	16.461	1.15e-06	0.024	agtccccaagggaga
MA1653.1	ZNF148	Bmp11	1984	1995	16.7653	1.16e-06	0.00455	ctcccctcccct
MA0478.1	FOSL2	Bmp2	1966	1976	16.2727	1.2e-06	0.0573	gggtgactcac
MA0741.1	KLF16	Bmp8b	1553	1563	16.6552	1.21e-06	0.00848	cccccgccccc
MA0741.1	KLF16	Bmp11	1597	1607	16.6552	1.21e-06	0.00848	cccccgccccc
MA0753.2	ZNF740	Bmp11	1205	1217	16.8539	1.22e-06	0.0128	caccccccccccc
MA0626.1	Npas2	Bmp6	693	702	14.5574	1.23e-06	0.0557	gccacgtgtc
MA1986.1	ZNF692	Bmp4	482	491	15.9038	1.24e-06	0.0482	ggggcccagc
MA1630.2	ZNF281	Bmp7	1823	1834	17.2697	1.27e-06	0.0054	gggggcgggggt
MA0039.4	KLF4	Bmp8a	1497	1508	16.1273	1.29e-06	0.0108	cgccccacccgc
MA1976.1	ZNF320	Bmp8b	1141	1167	15.9888	1.31e-06	0.00976	tgggggcgcagggggcgcacgccgcgc
MA1723.1	PRDM9	Bmp8b	1709	1732	16.4954	1.31e-06	0.00343	ggcgggtacggcggcgacagacgg
MA1548.1	PLAGL2	Bmp8b	1513	1522	16.0984	1.33e-06	0.0414	cgggccccct
MA0146.2	Zfx	Bmp8b	1985	1998	16.4848	1.34e-06	0.00685	gcgcccccggcctg
MA0816.1	Ascl2	Bmp6	676	685	16.2286	1.36e-06	0.0644	agcagctgcc
MA1125.1	ZNF384	Bmp3	1151	1162	14.8723	1.4e-06	0.0079	ttaaaaaaaaaa
MA1125.1	ZNF384	Bmp3	1152	1163	14.8723	1.4e-06	0.0079	taaaaaaaaaaa
MA1564.1	SP9	Bmp11	1597	1608	16.0172	1.4e-06	0.00977	cccccgccccct
MA1972.1	ZFP14	Bmp3	1015	1029	16.6629	1.4e-06	0.0207	agaggctcgggaaag
MA0528.2	ZNF263	Bmp2	1941	1952	15.9818	1.41e-06	0.0125	ggggggaggact
MA0592.3	ESRRA	Bmp15	503	515	16.5203	1.43e-06	0.0658	gcccaaggtcatg
MA1564.1	SP9	Bmp11	1964	1975	15.8966	1.48e-06	0.00977	tccccgcccccc
MA1512.1	KLF11	Bmp8b	1547	1557	16.3846	1.5e-06	0.0211	gccccgccccc
MA1512.1	KLF11	Bmp8a	1559	1569	16.3846	1.5e-06	0.0211	gccccgccccc
MA1512.1	KLF11	Bmp8a	1891	1901	16.3846	1.5e-06	0.0211	gccccgccccc
MA1511.2	KLF10	Bmp4	671	679	17.8764	1.5e-06	0.00591	ggggcgggg
MA1511.2	KLF10	Bmp6	1025	1033	17.8764	1.5e-06	0.00591	ggggcgggg
MA1511.2	KLF10	Bmp6	1093	1101	17.8764	1.5e-06	0.00591	ggggcgggg
MA1511.2	KLF10	Bmp7	1824	1832	17.8764	1.5e-06	0.00591	ggggcgggg
MA0742.2	KLF12	Bmp4	671	679	18.0112	1.5e-06	0.00583	ggggcgggg
MA0742.2	KLF12	Bmp6	1025	1033	18.0112	1.5e-06	0.00583	ggggcgggg
MA0742.2	KLF12	Bmp6	1093	1101	18.0112	1.5e-06	0.00583	ggggcgggg
MA0742.2	KLF12	Bmp7	1824	1832	18.0112	1.5e-06	0.00583	ggggcgggg
MA0740.2	KLF14	Bmp4	671	679	17.2584	1.5e-06	0.00587	ggggcgggg
MA0740.2	KLF14	Bmp6	1025	1033	17.2584	1.5e-06	0.00587	ggggcgggg
MA0740.2	KLF14	Bmp6	1093	1101	17.2584	1.5e-06	0.00587	ggggcgggg
MA0740.2	KLF14	Bmp7	1824	1832	17.2584	1.5e-06	0.00587	ggggcgggg
MA0685.2	SP4	Bmp4	671	679	17.5393	1.5e-06	0.00572	ggggcgggg
MA0685.2	SP4	Bmp6	1025	1033	17.5393	1.5e-06	0.00572	ggggcgggg
MA0685.2	SP4	Bmp6	1093	1101	17.5393	1.5e-06	0.00572	ggggcgggg
MA0685.2	SP4	Bmp7	1824	1832	17.5393	1.5e-06	0.00572	ggggcgggg
MA0516.3	SP2	Bmp4	671	679	17.5618	1.5e-06	0.00577	ggggcgggg
MA0516.3	SP2	Bmp6	1025	1033	17.5618	1.5e-06	0.00577	ggggcgggg
MA0516.3	SP2	Bmp6	1093	1101	17.5618	1.5e-06	0.00577	ggggcgggg
MA0516.3	SP2	Bmp7	1824	1832	17.5618	1.5e-06	0.00577	ggggcgggg
MA0493.2	KLF1	Bmp4	671	679	16.2584	1.5e-06	0.00582	ggggcgggg
MA0493.2	KLF1	Bmp6	1025	1033	16.2584	1.5e-06	0.00582	ggggcgggg
MA0493.2	KLF1	Bmp6	1093	1101	16.2584	1.5e-06	0.00582	ggggcgggg
MA0493.2	KLF1	Bmp7	1824	1832	16.2584	1.5e-06	0.00582	ggggcgggg
MA0079.5	SP1	Bmp4	671	679	17.7959	1.5e-06	0.00556	ggggcgggg
MA0079.5	SP1	Bmp6	1025	1033	17.7959	1.5e-06	0.00556	ggggcgggg
MA0079.5	SP1	Bmp6	1093	1101	17.7959	1.5e-06	0.00556	ggggcgggg
MA0079.5	SP1	Bmp7	1824	1832	17.7959	1.5e-06	0.00556	ggggcgggg
MA1959.1	KLF7	Bmp4	671	679	16.5618	1.5e-06	0.0057	ggggcgggg
MA1959.1	KLF7	Bmp6	1025	1033	16.5618	1.5e-06	0.0057	ggggcgggg
MA1959.1	KLF7	Bmp6	1093	1101	16.5618	1.5e-06	0.0057	ggggcgggg
MA1959.1	KLF7	Bmp7	1824	1832	16.5618	1.5e-06	0.0057	ggggcgggg
MA1627.1	Wt1	Bmp8b	1548	1561	16.3902	1.51e-06	0.0104	ccccgcccccgccc
MA1713.1	ZNF610	Bmp6	1562	1575	16.5612	1.51e-06	0.02	ggccccgctccccg
MA1713.1	ZNF610	Bmp6	1949	1962	16.5612	1.51e-06	0.02	tccgccgctccacg
MA1653.1	ZNF148	Bmp8b	1552	1563	16.4592	1.52e-06	0.00475	gcccccgccccc
MA0073.1	RREB1	Bmp11	1209	1228	14.3303	1.61e-06	0.00514	cccccccccacccctttccc
MA1712.1	ZNF454	Bmp11	1849	1866	16.1951	1.62e-06	0.0103	ccgcccccggccccccgg
MA0500.2	MYOG	Bmp3	1517	1528	14.8991	1.68e-06	0.0152	ccgcagctgctc
MA0136.3	Elf5	Bmp6	1407	1418	15.3089	1.69e-06	0.0731	agaaggaagtta
MA1579.1	ZBTB26	Bmp8b	1058	1072	15	1.7e-06	0.0402	tgctccagaagggcc
MA1513.1	KLF15	Bmp8b	1868	1878	16.8269	1.7e-06	0.00404	gtcccgccccg
MA1973.1	ZKSCAN3	Bmp8a	9	28	15.8429	1.71e-06	0.0696	gtccgcagggtagccccggc
MA1107.2	KLF9	Bmp11	1199	1214	16.1301	1.73e-06	0.0135	cccccccacccccccc
MA1723.1	PRDM9	Bmp7	1046	1069	16.0367	1.76e-06	0.00343	gggaggcgcggaggggtcagcgtg
MA1564.1	SP9	Bmp8b	1547	1558	15.7241	1.78e-06	0.00977	gccccgcccccg
MA1564.1	SP9	Bmp8a	1559	1570	15.7241	1.78e-06	0.00977	gccccgcccccg
MA1713.1	ZNF610	Bmp4	47	60	16.3163	1.79e-06	0.02	acagccgctccctc
MA1587.1	ZNF135	Bmp3	562	575	15.8367	1.81e-06	0.0296	tctcgaactcctga
MA1653.1	ZNF148	Bmp4	1981	1992	16.2449	1.83e-06	0.00475	tccccctcccca
MA1981.1	ZNF530	Bmp7	1790	1807	15.9082	1.85e-06	0.0308	gcggggcgaggggcccgg
MA1961.1	PATZ1	Bmp7	1379	1390	16.5169	1.86e-06	0.00369	ggagggcggggc
MA0500.2	MYOG	Bmp3	1781	1792	14.8807	1.88e-06	0.0152	gcgcagctgctg
MA1719.1	ZNF816	Bmp10	1005	1022	15.9817	1.92e-06	0.0408	atctggggacgtgttggc
MA1723.1	PRDM9	Bmp6	1002	1025	15.8899	1.93e-06	0.0036	tcgggagagggagggtgaaagaag
MA1653.1	ZNF148	Bmp8b	1546	1557	16.1224	1.93e-06	0.00475	ggccccgccccc
MA1653.1	ZNF148	Bmp8a	1558	1569	16.1224	1.93e-06	0.00475	ggccccgccccc
MA1630.2	ZNF281	Bmp7	1376	1387	16.1011	1.99e-06	0.00564	gggggagggcgg
MA0747.1	SP8	Bmp11	1597	1608	15.7895	2e-06	0.0293	cccccgccccct
MA1630.2	ZNF281	Bmp4	686	697	16.0674	2.02e-06	0.00564	ggaggaggggag
MA0746.2	SP3	Bmp8b	1552	1564	16.2692	2.03e-06	0.0183	gcccccgcccccc
MA0606.2	Nfat5	Bmp10	280	291	15.0704	2.03e-06	0.0483	gaatggaaaatg
MA1631.1	ASCL1	Bmp8a	1508	1520	15.6423	2.08e-06	0.0197	caacacctgccgc
MA0144.2	STAT3	Bmp3	776	786	15.5918	2.08e-06	0.038	ctgctgggaaa
MA0847.3	FOXD2	Bmp11	25	36	16.0847	2.11e-06	0.101	attaaataaaca
MA1992.1	Ikzf3	Bmp4	244	258	15.5688	2.16e-06	0.0908	ggggaggaagtggcg
MA0732.1	EGR3	Bmp8b	1554	1568	15.3276	2.18e-06	0.0287	ccccgcccccccatt
MA1487.2	FOXE1	Bmp11	25	38	16.069	2.18e-06	0.104	attaaataaacatt
MA0039.4	KLF4	Bmp8a	1233	1244	15.8273	2.2e-06	0.0153	ggccccacccgc
MA1615.1	Plagl1	Bmp7	1802	1814	15.6098	2.24e-06	0.0522	gcccggggccagc
MA1655.1	ZNF341	Bmp8a	1762	1773	15.0709	2.3e-06	0.0938	cagaacagcccc
MA1627.1	Wt1	Bmp8a	1560	1573	15.8537	2.33e-06	0.0119	ccccgcccccgcgc
MA1965.1	SP5	Bmp2	392	401	15.1224	2.34e-06	0.0123	ctcctccccc
MA1965.1	SP5	Bmp11	1175	1184	15.1224	2.34e-06	0.0123	ctcctccccc
MA1565.1	TBX18	Bmp7	639	650	15.0606	2.34e-06	0.111	ggaggtgggaag
MA1969.1	THRA	Bmp15	122	145	14.5263	2.44e-06	0.0368	tccatatcctcacctgaacttaat
MA1964.1	SMAD2	Bmp2	1582	1591	13.6909	2.47e-06	0.111	tgccagacag
MA1596.1	ZNF460	Bmp3	458	473	14.1461	2.5e-06	0.0118	gccgcagccttcccag
MA0753.2	ZNF740	Bmp11	1208	1220	15.7191	2.51e-06	0.0187	ccccccccccacc
MA1569.1	TFAP2E	Bmp8b	1191	1201	15.0204	2.55e-06	0.038	tgcctggggcg
MA0146.2	Zfx	Bmp6	1933	1946	15.8485	2.57e-06	0.0103	cgcgctccggcctc
MA1600.1	ZNF684	Bmp2	387	404	14.2787	2.57e-06	0.115	ccgcactcctccccctgc
MA0138.2	REST	Bmp8b	1799	1819	13.1735	2.59e-06	0.0545	tccaggagccaggacaggtgt
MA1513.1	KLF15	Bmp11	1809	1819	16.4038	2.61e-06	0.00491	cgcccgccccg
MA1513.1	KLF15	Bmp11	1826	1836	16.4038	2.61e-06	0.00491	cgcccgccccg
MA0479.1	FOXH1	Bmp8a	285	295	15.8077	2.62e-06	0.0626	ttcaatccaca
MA0479.1	FOXH1	Bmp8b	401	411	15.8077	2.62e-06	0.0626	ttcaatccaca
MA0753.2	ZNF740	Bmp11	1202	1214	15.6517	2.65e-06	0.0187	ccccacccccccc
MA1630.2	ZNF281	Bmp10	1861	1872	15.7303	2.66e-06	0.00654	gggggagggaga
MA0747.1	SP8	Bmp8b	1553	1564	15.4211	2.68e-06	0.0295	cccccgcccccc
MA1976.1	ZNF320	Bmp8a	885	911	14.6966	2.7e-06	0.00995	accggggccgtggggactgagaagatg
MA1976.1	ZNF320	Bmp7	1789	1815	14.6966	2.7e-06	0.00995	tgcggggcgaggggcccggggccagca
MA1627.1	Wt1	Bmp11	1208	1221	15.6423	2.71e-06	0.0123	ccccccccccaccc
MA0608.1	Creb3l2	Bmp6	693	701	15.9551	2.72e-06	0.117	gccacgtgt
MA1997.1	Olig2	Bmp6	676	685	13.7333	2.73e-06	0.0545	agcagctgcc
MA1723.1	PRDM9	Bmp8a	1151	1174	15.3028	2.77e-06	0.00439	aggggccacggggaaggcgccagg
MA1723.1	PRDM9	Bmp8a	1183	1206	15.3028	2.77e-06	0.00439	aggggccgcggtggccggaacccg
MA1624.1	Stat5a	Bmp6	462	473	15.8716	2.8e-06	0.133	tttccaagaaga
MA1961.1	PATZ1	Bmp6	1091	1102	16	2.81e-06	0.0048	gcggggcgggga
MA1987.1	ZNF701	Bmp7	1365	1385	15.2385	2.85e-06	0.0323	gggcacagctggggggagggc
MA0041.2	FOXD3	Bmp3	1156	1171	14.7917	2.92e-06	0.0356	aaaaaaaacaaacaaa
MA1650.1	ZBTB14	Bmp3	1467	1478	15.4545	2.95e-06	0.0287	gcgcgcgcacac
MA1587.1	ZNF135	Bmp11	310	323	14.9286	2.96e-06	0.0312	tctcgatctcctga
MA0080.6	Spi1	Bmp7	500	516	15.3089	2.97e-06	0.0337	gggaagaggatgtgaag
MA1514.1	KLF17	Bmp4	90	104	15.3673	2.97e-06	0.0265	accctccctcccatt
MA1719.1	ZNF816	Bmp3	789	806	15.2569	2.98e-06	0.0408	ttttggggacctgtagga
MA1969.1	THRA	Bmp4	456	479	14.1184	3e-06	0.0368	cctctggcttcaggtggcccggcg
MA0694.1	ZBTB7B	Bmp2	275	286	15.6724	3.01e-06	0.131	tcgacccccgag
MA1653.1	ZNF148	Bmp11	1963	1974	15.5714	3.02e-06	0.00672	gtccccgccccc
MA0046.2	HNF1A	Bmp5	13	27	15.5974	3.03e-06	0.144	tattaataattaaat
MA0733.1	EGR4	Bmp8b	1548	1563	15.3273	3.04e-06	0.0301	ccccgcccccgccccc
MA1650.1	ZBTB14	Bmp8b	1160	1171	15.3818	3.05e-06	0.0287	cgccgcgcagcg
MA0518.1	Stat4	Bmp7	1124	1137	15.3966	3.06e-06	0.145	cttccaggaagcct
MA0733.1	EGR4	Bmp8a	1560	1575	15.3091	3.08e-06	0.0301	ccccgcccccgcgccc
MA1512.1	KLF11	Bmp8b	1553	1563	15.4615	3.09e-06	0.0218	cccccgccccc
MA1512.1	KLF11	Bmp11	1597	1607	15.4615	3.09e-06	0.0218	cccccgccccc
MA0746.2	SP3	Bmp11	1963	1975	15.6346	3.14e-06	0.0183	gtccccgcccccc
MA0136.3	Elf5	Bmp10	1614	1625	14.8537	3.18e-06	0.0731	gaaaggaagtga
MA1596.1	ZNF460	Bmp11	1852	1867	13.5955	3.24e-06	0.0136	cccccggccccccggg
MA1653.1	ZNF148	Bmp8b	1872	1883	15.3878	3.25e-06	0.00672	cgccccgccccg
MA0872.1	TFAP2A	Bmp8b	511	523	15.5902	3.25e-06	0.0479	tgccccgtgggct
MA1657.1	ZNF652	Bmp15	708	719	15.4429	3.26e-06	0.153	ggaagggttaaa
MA1969.1	THRA	Bmp8a	680	703	13.9474	3.26e-06	0.0368	gcactttcctccactgacctttcc
MA1969.1	THRA	Bmp8b	809	832	13.9474	3.26e-06	0.0368	gcactttcctccactgacctttcc
MA0481.3	FOXP1	Bmp2	844	854	13.469	3.28e-06	0.157	aagtaaacaga
MA0746.2	SP3	Bmp11	1596	1608	15.5577	3.33e-06	0.0183	ccccccgccccct
MA0742.2	KLF12	Bmp2	1952	1960	15.809	3.34e-06	0.0119	tgggcgggg
MA0740.2	KLF14	Bmp2	1952	1960	16.1461	3.34e-06	0.0119	tgggcgggg
MA0493.2	KLF1	Bmp2	1952	1960	15.6966	3.34e-06	0.0118	tgggcgggg
MA1959.1	KLF7	Bmp7	1381	1389	15.6742	3.34e-06	0.0116	agggcgggg
MA0516.3	SP2	Bmp7	969	977	15.7079	3.34e-06	0.0108	ggggcggga
MA1514.1	KLF17	Bmp3	1124	1138	15.1429	3.36e-06	0.0265	caccacacagccact
MA0632.2	TCFL5	Bmp3	1467	1476	15.1778	3.36e-06	0.0687	gcgcgcgcac
MA1514.1	KLF17	Bmp11	1202	1216	15.1327	3.37e-06	0.0265	ccccacccccccccc
MA0039.4	KLF4	Bmp4	1620	1631	15.4273	3.37e-06	0.0184	tcccccacccct
MA0073.1	RREB1	Bmp9	1014	1033	12.5046	3.39e-06	0.00848	ccaccccacaacagaccagt
MA1629.1	Zic2	Bmp7	1366	1379	15.5122	3.41e-06	0.0705	ggcacagctggggg
MA1627.1	Wt1	Bmp9	1125	1138	15.3252	3.43e-06	0.0141	ttcctcccccagct
MA1961.1	PATZ1	Bmp15	1748	1759	15.7079	3.43e-06	0.00557	agcgggaggggc
MA1515.1	KLF2	Bmp8b	1872	1882	14.6727	3.44e-06	0.032	cgccccgcccc
MA1985.1	ZNF669	Bmp8b	1196	1210	15.1463	3.5e-06	0.0717	ggggcgctgcccagg
MA0753.2	ZNF740	Bmp11	1195	1207	15.2022	3.51e-06	0.0201	ctctcccccccac
MA1653.1	ZNF148	Bmp11	1830	1841	15.2551	3.52e-06	0.00691	cgccccgcccgc
MA1961.1	PATZ1	Bmp6	1023	1034	15.618	3.55e-06	0.00557	aaggggcggggc
MA0081.2	SPIB	Bmp3	1234	1249	15.1707	3.56e-06	0.057	tttcccttcctctccc
MA0506.2	Nrf1	Bmp3	1459	1473	15.0569	3.56e-06	0.0253	gcgcgcgcgcgcgcg
MA0811.1	TFAP2B	Bmp7	1594	1605	14.7586	3.57e-06	0.069	cgcccgagggcg
MA0872.1	TFAP2A	Bmp8a	395	407	15.4754	3.57e-06	0.0479	tgccccctgggct
MA1599.1	ZNF682	Bmp10	1786	1801	15.0894	3.6e-06	0.0479	aaggctaggcccctat
MA0471.2	E2F6	Bmp7	968	980	15.2764	3.6e-06	0.049	gggggcgggaggt
MA0598.3	EHF	Bmp3	1264	1278	14.9837	3.64e-06	0.169	cctacttcctcttct
MA1629.1	Zic2	Bmp9	1894	1907	15.4146	3.65e-06	0.0705	caaacagcagggag
MA0103.3	ZEB1	Bmp6	1707	1717	14.2653	3.65e-06	0.052	cgcacctggcc
MA0746.2	SP3	Bmp3	497	509	15.4231	3.65e-06	0.0183	caccacgcccagc
MA1995.1	Npas4	Bmp7	692	702	13.5041	3.65e-06	0.157	aatcgtgactg
MA1710.1	ZNF257	Bmp6	1182	1193	15.4157	3.72e-06	0.0407	gagaggcgggag
MA1713.1	ZNF610	Bmp11	1845	1858	15.1633	3.75e-06	0.025	cccgccgcccccgg
MA1630.2	ZNF281	Bmp2	1732	1743	15.1011	3.76e-06	0.00759	gggggagggcaa
MA1107.2	KLF9	Bmp11	1201	1216	15.065	3.76e-06	0.0135	cccccacccccccccc
MA0146.2	Zfx	Bmp11	336	349	15.4242	3.76e-06	0.0125	cccacctcggcctc
MA0131.2	HINFP	Bmp8a	1793	1804	15.4848	3.77e-06	0.072	ctgcgtccgcgt
MA0810.1	TFAP2A	Bmp7	1594	1605	14.7455	3.78e-06	0.0571	cgcccgagggcg
MA1515.1	KLF2	Bmp8b	1546	1556	14.6182	3.78e-06	0.032	ggccccgcccc
MA1515.1	KLF2	Bmp8a	1558	1568	14.6182	3.78e-06	0.032	ggccccgcccc
MA0465.2	CDX2	Bmp7	814	825	14.7063	3.8e-06	0.181	aggcaataaaga
MA0620.3	MITF	Bmp4	739	756	15.1651	3.82e-06	0.0865	ggcgctcacgtgactccg
MA1653.1	ZNF148	Bmp8a	1890	1901	15.1633	3.86e-06	0.00705	agccccgccccc
MA1625.1	Stat5b	Bmp6	460	474	15.3303	3.87e-06	0.184	catttccaagaagac
MA1569.1	TFAP2E	Bmp2	907	917	14.6327	3.88e-06	0.038	tgccccgggcg
MA1147.1	NR4A2::RXRA	Bmp9	1671	1685	15	3.89e-06	0.0846	gggggcaataacccc
MA1630.2	ZNF281	Bmp7	968	979	14.9326	3.89e-06	0.00759	gggggcgggagg
MA1564.1	SP9	Bmp8b	1873	1884	14.9483	3.9e-06	0.0144	gccccgccccgc
MA0524.2	TFAP2C	Bmp7	1594	1605	14.5816	3.91e-06	0.0931	cgcccgagggcg
MA0517.1	STAT1::STAT2	Bmp15	1779	1793	15.303	3.92e-06	0.186	tctgtttctgtttct
MA0080.6	Spi1	Bmp10	1872	1888	14.9106	3.92e-06	0.0337	agagagaggaagagttt
MA1564.1	SP9	Bmp3	498	509	14.931	3.93e-06	0.0144	accacgcccagc
MA0073.1	RREB1	Bmp11	1204	1223	12.1193	3.95e-06	0.00936	ccacccccccccccacccct
MA1653.1	ZNF148	Bmp11	1909	1920	15.1327	3.95e-06	0.00705	accccctcctcc
MA0599.1	KLF5	Bmp7	180	189	15.3061	4e-06	0.014	gcccctccca
MA1548.1	PLAGL2	Bmp11	1795	1804	15.5738	4.02e-06	0.0515	cgggcccccc
MA0732.1	EGR3	Bmp11	1598	1612	14.1379	4.02e-06	0.0329	ccccgccccctcata
MA0660.1	MEF2B	Bmp3	122	133	15.0545	4.02e-06	0.096	actattaatagt
MA0146.2	Zfx	Bmp8b	1759	1772	15.3485	4.04e-06	0.0125	gtagccccggcctc
MA1976.1	ZNF320	Bmp8a	1149	1175	13.9213	4.09e-06	0.0118	gcaggggccacggggaaggcgccagga
MA1716.1	ZNF76	Bmp11	1105	1125	14.0517	4.12e-06	0.179	cccacccccaatcccctgcac
MA0747.1	SP8	Bmp11	1203	1214	14.9737	4.13e-06	0.0295	cccacccccccc
MA0746.2	SP3	Bmp8b	1872	1884	15.2115	4.16e-06	0.0188	cgccccgccccgc
MA1965.1	SP5	Bmp7	181	190	14.6122	4.17e-06	0.014	cccctcccag
MA0039.4	KLF4	Bmp8b	1484	1495	15.2	4.17e-06	0.0184	ctccccacccgc
MA0753.2	ZNF740	Bmp11	1206	1218	14.8427	4.25e-06	0.0201	accccccccccca
MA0152.2	Nfatc2	Bmp10	277	292	14.5854	4.26e-06	0.0675	ttagaatggaaaatgt
MA1514.1	KLF17	Bmp11	1210	1224	14.6939	4.26e-06	0.0265	ccccccccacccctt
MA0482.2	GATA4	Bmp11	1537	1548	14.5447	4.3e-06	0.103	ccccttatctct
MA1929.1	CTCF	Bmp8a	1314	1347	13.9431	4.31e-06	0.0455	cggcacaccacggcgaggcagccgggtggcacca
MA1713.1	ZNF610	Bmp8b	1533	1546	14.9388	4.32e-06	0.025	gcccccgctcccag
MA1683.1	FOXA3	Bmp2	844	854	13.4483	4.33e-06	0.207	aagtaaacaga
MA1525.2	NFATC4	Bmp10	281	290	14.1923	4.34e-06	0.103	aatggaaaat
MA1616.1	Prdm15	Bmp11	451	465	14.8165	4.36e-06	0.201	tggaaaacctgaagt
MA1976.1	ZNF320	Bmp7	1795	1821	13.7978	4.37e-06	0.0118	gcgaggggcccggggccagcaccgagc
MA0528.2	ZNF263	Bmp4	242	253	15.0364	4.37e-06	0.0188	ctggggaggaag
MA0741.1	KLF16	Bmp11	1964	1974	15.2069	4.4e-06	0.0232	tccccgccccc
MA1596.1	ZNF460	Bmp11	1814	1829	12.9326	4.41e-06	0.0167	gccccggccgcccgcc
MA1656.1	ZNF449	Bmp8b	1898	1911	14.9817	4.42e-06	0.116	ccgagcccagcctc
MA0753.2	ZNF740	Bmp11	1203	1215	14.7753	4.46e-06	0.0201	cccaccccccccc
MA1945.1	ETV5::FIGLA	Bmp8a	1075	1089	14.2241	4.48e-06	0.0624	gcgggagccaggtgg
MA1945.1	ETV5::FIGLA	Bmp8b	1216	1230	14.2241	4.48e-06	0.0624	gcgggagccaggtgg
MA1615.1	Plagl1	Bmp8a	1148	1160	14.8618	4.51e-06	0.0522	tgcaggggccacg
MA0636.1	BHLHE41	Bmp4	743	752	15.8077	4.53e-06	0.109	ctcacgtgac
MA0473.3	ELF1	Bmp4	244	257	14.6098	4.54e-06	0.207	ggggaggaagtggc
MA1643.1	NFIB	Bmp3	139	159	13.8469	4.54e-06	0.127	tatctggcctgaggccagaaa
MA0640.2	ELF3	Bmp3	1263	1276	14.6929	4.56e-06	0.103	ccctacttcctctt
MA1516.1	KLF3	Bmp3	497	507	15.3404	4.6e-06	0.0631	caccacgccca
MA1627.1	Wt1	Bmp7	1451	1464	14.9024	4.6e-06	0.0172	ctcctcctccgccc
MA1712.1	ZNF454	Bmp7	729	746	14.5935	4.61e-06	0.0176	gggttcaaggcactgcgg
MA0073.1	RREB1	Bmp3	1171	1190	11.7156	4.62e-06	0.0104	aaacaaaacaaaacaaaaca
MA0081.2	SPIB	Bmp3	1263	1278	14.7805	4.65e-06	0.057	ccctacttcctcttct
MA1584.1	ZIC5	Bmp8b	1888	1903	13.2041	4.66e-06	0.0749	ccgccgcccgccgagc
MA1965.1	SP5	Bmp9	1930	1939	14.5714	4.67e-06	0.014	ctcctccccg
MA0039.4	KLF4	Bmp3	1255	1266	15.0364	4.67e-06	0.0184	atccccacccct
MA0747.1	SP8	Bmp3	498	509	14.7368	4.68e-06	0.0295	accacgcccagc
MA0080.6	Spi1	Bmp15	526	542	14.626	4.76e-06	0.0337	aaacagaggaagagcac
MA0810.1	TFAP2A	Bmp7	1540	1551	14.5273	4.8e-06	0.0571	cgccccggggcc
MA0751.1	ZIC4	Bmp8a	1235	1249	14.7885	4.82e-06	0.123	ccccacccgcggggc
MA0599.1	KLF5	Bmp11	1964	1973	15.1633	4.83e-06	0.014	tccccgcccc
MA0516.3	SP2	Bmp4	656	664	15.6742	4.84e-06	0.012	ggggcgggc
MA0516.3	SP2	Bmp8b	1585	1593	15.6742	4.84e-06	0.012	ggggcgggc
MA0506.2	Nrf1	Bmp3	1461	1475	14.5691	4.84e-06	0.027	gcgcgcgcgcgcgca
MA1932.1	ELK1::HOXB13	Bmp4	1527	1542	13.9615	4.85e-06	0.226	actggaagttgtgaaa
MA1516.1	KLF3	Bmp8b	1457	1467	15.1915	4.9e-06	0.0631	cgccacgccca
MA0527.1	ZBTB33	Bmp6	1962	1976	14.9545	4.95e-06	0.108	gcctcgcgggatccg
MA0748.2	YY2	Bmp8a	293	303	14.6098	5.02e-06	0.199	acatggcgggg
MA1961.1	PATZ1	Bmp6	1508	1519	15.0787	5.05e-06	0.00679	ctggggaggggc
MA1653.1	ZNF148	Bmp3	1310	1321	14.7653	5.06e-06	0.0078	cccccctccctt
MA0163.1	PLAG1	Bmp2	1932	1945	12.8776	5.09e-06	0.0713	ggggcgcgaggggg
MA0870.1	Sox1	Bmp5	375	389	12.7241	5.12e-06	0.244	cacaaaaacattgta
MA0161.2	NFIC	Bmp8a	869	879	13.878	5.13e-06	0.241	ctcttggcagg
MA0643.1	Esrrg	Bmp15	505	514	15.4043	5.14e-06	0.24	ccaaggtcat
MA0830.2	TCF4	Bmp8a	1508	1520	14.5122	5.14e-06	0.0318	caacacctgccgc
MA1511.2	KLF10	Bmp8b	1579	1587	15.2022	5.17e-06	0.0131	ggggtgggg
MA1959.1	KLF7	Bmp2	1952	1960	15.6517	5.17e-06	0.0166	tgggcgggg
MA0599.1	KLF5	Bmp8b	1553	1562	15.102	5.17e-06	0.014	cccccgcccc
MA0599.1	KLF5	Bmp11	1597	1606	15.102	5.17e-06	0.014	cccccgcccc
MA0685.2	SP4	Bmp6	1510	1518	15.8539	5.17e-06	0.0114	ggggagggg
MA0685.2	SP4	Bmp7	1856	1864	15.8539	5.17e-06	0.0114	ggggagggg
MA0079.5	SP1	Bmp6	1510	1518	16.0612	5.17e-06	0.0111	ggggagggg
MA0079.5	SP1	Bmp7	1856	1864	16.0612	5.17e-06	0.0111	ggggagggg
MA1965.1	SP5	Bmp11	1986	1995	14.551	5.17e-06	0.0144	cccctcccct
MA1558.1	SNAI1	Bmp3	983	992	14.2041	5.19e-06	0.0769	tgcaggtgca
MA0823.1	HEY1	Bmp6	693	702	14.5091	5.21e-06	0.119	gccacgtgtc
MA0496.3	MAFK	Bmp15	878	892	14.3576	5.26e-06	0.23	gcctgactcatcatc
MA0750.2	ZBTB7A	Bmp8b	1338	1350	14.6098	5.26e-06	0.21	gaccggaagggcg
MA1647.2	Prdm4	Bmp6	965	981	14.8165	5.31e-06	0.252	gggtcttgaaacctacg
MA0728.1	Nr2F6	Bmp15	499	513	5.82857	5.31e-06	0.113	cagggcccaaggtca
MA1100.2	ASCL1	Bmp3	1518	1527	13.5455	5.32e-06	0.0395	cgcagctgct
MA1100.2	ASCL1	Bmp3	1782	1791	13.5455	5.32e-06	0.0395	cgcagctgct
MA0649.1	HEY2	Bmp6	693	702	14.8621	5.32e-06	0.17	gccacgtgtc
MA0677.1	Nr2f6	Bmp7	1107	1120	13.9545	5.33e-06	0.106	cggctcaagggtca
MA1723.1	PRDM9	Bmp8b	1141	1164	14.1743	5.34e-06	0.00631	tgggggcgcagggggcgcacgccg
MA0080.6	Spi1	Bmp10	1842	1858	14.4553	5.34e-06	0.0337	ggggagaggaagagtgg
MA1485.1	FERD3L	Bmp8a	1507	1520	13.8936	5.35e-06	0.121	gcaacacctgccgc
MA0157.3	Foxo3	Bmp4	1754	1765	13.5804	5.4e-06	0.258	ctgtaaacaagt
MA1635.1	BHLHE22	Bmp3	1518	1527	14	5.47e-06	0.0532	cgcagctgct
MA1635.1	BHLHE22	Bmp3	1782	1791	14	5.47e-06	0.0532	cgcagctgct
MA0039.4	KLF4	Bmp8b	1546	1557	14.8636	5.48e-06	0.0184	ggccccgccccc
MA0039.4	KLF4	Bmp8a	1558	1569	14.8636	5.48e-06	0.0184	ggccccgccccc
MA1513.1	KLF15	Bmp7	1638	1648	15.3846	5.5e-06	0.00935	cgcccgcccgc
MA1513.1	KLF15	Bmp11	1822	1832	15.3846	5.5e-06	0.00935	cgcccgcccgc
MA0162.4	EGR1	Bmp11	1847	1860	14.5122	5.51e-06	0.0184	cgccgcccccggcc
MA1606.1	Foxf1	Bmp2	844	854	13.2661	5.61e-06	0.268	aagtaaacaga
MA0692.1	TFEB	Bmp4	743	752	14.3846	5.61e-06	0.253	ctcacgtgac
MA1621.1	Rbpjl	Bmp8a	1507	1520	14.252	5.63e-06	0.118	gcaacacctgccgc
MA1584.1	ZIC5	Bmp8a	1877	1892	12.7347	5.63e-06	0.0749	acgccgcccgccgagc
MA0141.3	ESRRB	Bmp15	505	515	15.1034	5.65e-06	0.27	ccaaggtcatg
MA1615.1	Plagl1	Bmp2	303	315	14.6179	5.69e-06	0.0522	gcgcggggccacg
MA0732.1	EGR3	Bmp11	1832	1846	13.3276	5.7e-06	0.0329	ccccgcccgcgcgcc
MA0003.4	TFAP2A	Bmp7	21	34	14.5285	5.7e-06	0.0864	ggcccctcaggctg
MA0851.1	Foxj3	Bmp2	841	857	14.5357	5.7e-06	0.262	cagaagtaaacagaccc
MA0039.4	KLF4	Bmp11	1596	1607	14.7636	5.74e-06	0.0184	ccccccgccccc
MA1584.1	ZIC5	Bmp8b	1557	1572	12.6735	5.77e-06	0.0749	cgcccccccattggtc
MA1972.1	ZFP14	Bmp7	447	461	14.5955	5.77e-06	0.0637	ggagagacaggagag
MA0472.2	EGR2	Bmp8a	1562	1572	14.3276	5.79e-06	0.135	ccgcccccgcg
MA0039.4	KLF4	Bmp8b	1872	1883	14.7545	5.8e-06	0.0184	cgccccgccccg
MA1628.1	Zic1::Zic2	Bmp5	1253	1263	14.8415	5.81e-06	0.141	cccagcagggt
MA0872.1	TFAP2A	Bmp8b	1914	1926	14.9672	5.85e-06	0.0479	tgccgtcggggcg
MA0154.4	EBF1	Bmp4	1337	1351	14.3688	5.95e-06	0.0666	ccttccctggggatg
MA1534.1	NR1I3	Bmp7	293	301	13.8936	5.98e-06	0.142	atgaacttt
MA0464.2	BHLHE40	Bmp4	743	752	15.25	5.99e-06	0.269	ctcacgtgac
MA1981.1	ZNF530	Bmp7	1240	1257	13.6531	6.01e-06	0.0308	gagagggcagggccggct
MA1529.1	NHLH2	Bmp8b	1972	1989	13.3469	6.07e-06	0.0602	gcgccccagctgagcgcc
MA1721.1	ZNF93	Bmp4	624	639	13.8807	6.1e-06	0.0234	ggcggcgggcgcggag
MA0783.1	PKNOX2	Bmp8b	1810	1821	10.8361	6.12e-06	0.292	ggacaggtgtcg
MA1731.1	ZNF768	Bmp10	233	250	14.4898	6.13e-06	0.0577	ccgcagggcctctctggc
MA0599.1	KLF5	Bmp3	1256	1265	14.8367	6.18e-06	0.014	tccccacccc
MA1101.2	BACH2	Bmp15	875	893	14.2889	6.21e-06	0.289	caagcctgactcatcatct
MA1961.1	PATZ1	Bmp2	786	797	14.7191	6.21e-06	0.00754	ggtgggaggggg
MA1708.1	ETV7	Bmp4	245	255	14.1731	6.21e-06	0.296	gggaggaagtg
MA0790.1	POU4F1	Bmp8b	307	320	14.2126	6.21e-06	0.148	attaataatttatt
MA0635.1	BARHL2	Bmp10	54	63	11.9623	6.24e-06	0.298	gctaaacgat
MA0741.1	KLF16	Bmp11	1103	1113	14.6724	6.27e-06	0.0252	cccccaccccc
MA0741.1	KLF16	Bmp11	1201	1211	14.6724	6.27e-06	0.0252	cccccaccccc
MA1986.1	ZNF692	Bmp8a	1944	1953	14.7692	6.32e-06	0.123	cgggcccagg
MA0131.2	HINFP	Bmp8b	1780	1791	14.8182	6.38e-06	0.0812	tggcgtccgcgt
MA1657.1	ZNF652	Bmp5	1193	1204	14.7286	6.42e-06	0.153	aaaagggttaag
MA1976.1	ZNF320	Bmp7	1788	1814	13.0337	6.47e-06	0.0126	gtgcggggcgaggggcccggggccagc
MA1564.1	SP9	Bmp11	1203	1214	14.3448	6.48e-06	0.0203	cccacccccccc
MA1653.1	ZNF148	Bmp11	1200	1211	14.2857	6.5e-06	0.00912	ccccccaccccc
MA1982.1	ZNF574	Bmp6	1629	1643	14.191	6.5e-06	0.0578	cggccagcgaggccc
MA1527.1	NFIC	Bmp3	141	157	12.7931	6.52e-06	0.147	tctggcctgaggccaga
MA0821.2	HES5	Bmp6	693	702	14.156	6.54e-06	0.127	gccacgtgtc
MA0048.2	NHLH1	Bmp6	676	685	14.6724	6.54e-06	0.0534	agcagctgcc
MA1125.1	ZNF384	Bmp15	517	528	14.1277	6.54e-06	0.0183	tagaaaaaaaaa
MA0039.4	KLF4	Bmp8b	1552	1563	14.4636	6.55e-06	0.0184	gcccccgccccc
MA0599.1	KLF5	Bmp11	1103	1112	14.7755	6.59e-06	0.014	cccccacccc
MA0599.1	KLF5	Bmp11	1201	1210	14.7755	6.59e-06	0.014	cccccacccc
MA0599.1	KLF5	Bmp11	1213	1222	14.7755	6.59e-06	0.014	cccccacccc
MA0599.1	KLF5	Bmp4	1621	1630	14.7755	6.59e-06	0.014	cccccacccc
MA1731.1	ZNF768	Bmp11	1536	1553	14.3776	6.6e-06	0.0577	cccccttatctctctgat
MA0480.2	Foxo1	Bmp2	844	854	13.0634	6.6e-06	0.315	aagtaaacaga
MA0526.4	USF2	Bmp4	742	753	14.7551	6.61e-06	0.145	gctcacgtgact
MA0003.4	TFAP2A	Bmp3	142	155	14.3171	6.63e-06	0.0864	ctggcctgaggcca
MA1976.1	ZNF320	Bmp8a	85	111	12.9775	6.66e-06	0.0126	gggggcgctctggggaccgcgcagaaa
MA1593.1	ZNF317	Bmp2	1289	1300	14.5177	6.67e-06	0.159	taacagctgaca
MA0137.3	STAT1	Bmp7	1124	1134	15.2727	6.68e-06	0.239	cttccaggaag
MA0508.3	PRDM1	Bmp2	362	372	14.4065	6.69e-06	0.141	tcctttctccc
MA1630.2	ZNF281	Bmp8b	1584	1595	13.5056	6.69e-06	0.0112	gggggcgggcga
MA0597.2	THAP1	Bmp7	1389	1400	14.2828	6.71e-06	0.0723	gccgagggcagg
MA0815.1	TFAP2C	Bmp8b	511	523	14.6724	6.74e-06	0.0615	tgccccgtgggct
MA1982.1	ZNF574	Bmp6	1639	1653	14.1236	6.77e-06	0.0578	ggcccagagtgaccg
MA0595.1	SREBF1	Bmp15	1479	1488	14.6829	6.77e-06	0.287	atcaccccag
MA0746.2	SP3	Bmp8b	1457	1469	14.4423	6.78e-06	0.0255	cgccacgcccagg
MA0502.2	NFYB	Bmp8b	1563	1574	14.5041	6.79e-06	0.114	cccattggtcag
MA0502.2	NFYB	Bmp8a	1575	1586	14.5041	6.79e-06	0.114	cccattggtcag
MA0815.1	TFAP2C	Bmp8a	395	407	14.6552	6.8e-06	0.0615	tgccccctgggct
MA1594.1	ZNF382	Bmp6	565	588	10.0101	6.81e-06	0.108	agaagtcaacacatccgaccccaa
MA1558.1	SNAI1	Bmp7	1395	1404	14.0204	6.81e-06	0.0769	ggcaggtggg
MA1965.1	SP5	Bmp7	1706	1715	14.3878	6.81e-06	0.0148	ctcctcccac
MA1965.1	SP5	Bmp11	1917	1926	14.3878	6.81e-06	0.0148	ctcctccctc
MA1965.1	SP5	Bmp11	1928	1937	14.3878	6.81e-06	0.0148	ctcctccctc
MA0140.2	GATA1::TAL1	Bmp15	649	666	14.7455	6.85e-06	0.326	gttatctccattctacag
MA0039.4	KLF4	Bmp8a	1890	1901	14.4	6.86e-06	0.0184	agccccgccccc
MA1107.2	KLF9	Bmp8b	1545	1560	14.1707	6.87e-06	0.0135	aggccccgcccccgcc
MA1976.1	ZNF320	Bmp7	1375	1401	12.9101	6.89e-06	0.0126	ggggggagggcggggccgagggcaggt
MA1540.2	NR5A1	Bmp15	499	515	14.1418	6.94e-06	0.159	cagggcccaaggtcatg
MA0734.3	Gli2	Bmp3	1697	1709	14.3028	6.96e-06	0.139	cgggccacacacg
MA0689.1	TBX20	Bmp10	1232	1242	14.3939	6.97e-06	0.333	taggtgtaaag
MA1584.1	ZIC5	Bmp8a	1234	1249	12.1837	6.99e-06	0.0749	gccccacccgcggggc
MA1596.1	ZNF460	Bmp11	1801	1816	11.9101	6.99e-06	0.0217	cccccagccgcccgcc
MA1511.2	KLF10	Bmp2	1952	1960	14.618	7e-06	0.0168	tgggcgggg
MA0742.2	KLF12	Bmp7	1381	1389	14.9326	7e-06	0.0227	agggcgggg
MA0493.2	KLF1	Bmp7	1381	1389	15.3708	7e-06	0.0157	agggcgggg
MA0493.2	KLF1	Bmp8b	1579	1587	15.3708	7e-06	0.0157	ggggtgggg
MA0740.2	KLF14	Bmp7	969	977	15.0787	7e-06	0.0215	ggggcggga
MA0685.2	SP4	Bmp2	1952	1960	15.5169	7e-06	0.0146	tgggcgggg
MA0079.5	SP1	Bmp7	969	977	15.1429	7e-06	0.0136	ggggcggga
MA1976.1	ZNF320	Bmp4	667	693	12.8764	7.01e-06	0.0126	gcgaggggcggggggctgtggaggagg
MA0146.2	Zfx	Bmp8a	1766	1779	14.6818	7.01e-06	0.0201	acagccccggcctc
MA0114.4	HNF4A	Bmp9	877	889	13.5532	7.02e-06	0.334	tccaaaggccagg
MA0052.4	MEF2A	Bmp5	1967	1981	13.9912	7.04e-06	0.112	gactaaaaatatcaa
MA1973.1	ZKSCAN3	Bmp9	260	279	13.3	7.05e-06	0.144	gccactaggctatccctctg
MA0036.3	GATA2	Bmp11	1538	1548	13.3878	7.07e-06	0.113	cccttatctct
MA1512.1	KLF11	Bmp11	1964	1974	14.5	7.08e-06	0.0421	tccccgccccc
MA0471.2	E2F6	Bmp3	1661	1673	14.4228	7.08e-06	0.049	cgaggagggaagg
MA1596.1	ZNF460	Bmp2	28	43	11.8764	7.09e-06	0.0217	gcctcggcggcccggg
MA0677.1	Nr2f6	Bmp15	500	513	13.3939	7.11e-06	0.106	agggcccaaggtca
MA0773.1	MEF2D	Bmp3	122	133	13.8364	7.13e-06	0.17	actattaatagt
MA1712.1	ZNF454	Bmp7	1958	1975	13.878	7.13e-06	0.0237	gggcccggagcccggagc
MA0691.1	TFAP4	Bmp2	1290	1299	14.7818	7.15e-06	0.328	aacagctgac
MA0116.1	Znf423	Bmp9	1113	1127	10.8539	7.17e-06	0.304	ggaacccagggcttc
MA1982.1	ZNF574	Bmp6	1920	1934	14.0112	7.22e-06	0.0578	gggccacagcggccg
MA1144.1	FOSL2::JUND	Bmp2	1967	1976	14.4754	7.23e-06	0.345	ggtgactcac
MA1135.1	FOSB::JUNB	Bmp2	1967	1976	14.371	7.23e-06	0.345	ggtgactcac
MA0115.1	NR1H2::RXRA	Bmp15	499	515	3.52041	7.24e-06	0.211	cagggcccaaggtcatg
MA1624.1	Stat5a	Bmp7	1124	1135	14.3761	7.25e-06	0.173	cttccaggaagc
MA1599.1	ZNF682	Bmp11	792	807	13.9431	7.25e-06	0.0658	cctgttaagccccagt
MA0814.2	TFAP2C	Bmp8b	1190	1203	14.1626	7.28e-06	0.0796	ctgcctggggcgct
MA1107.2	KLF9	Bmp11	1207	1222	14.0813	7.29e-06	0.0135	cccccccccccacccc
MA1107.2	KLF9	Bmp3	1472	1487	14.0813	7.29e-06	0.0135	cgcacacacacacaca
MA1630.2	ZNF281	Bmp8a	1591	1602	13.191	7.29e-06	0.0117	gggggtgggcgg
MA1107.2	KLF9	Bmp3	1474	1489	14.0732	7.33e-06	0.0135	cacacacacacacacg
MA0741.1	KLF16	Bmp11	1203	1213	14.4655	7.34e-06	0.0258	cccaccccccc
MA0714.1	PITX3	Bmp11	914	922	12.7818	7.34e-06	0.351	cttaatccc
MA0673.1	NKX2-8	Bmp8b	533	541	12.6731	7.34e-06	0.345	ccacttgag
MA0512.2	Rxra	Bmp7	1107	1120	9.84146	7.37e-06	0.138	cggctcaagggtca
MA1725.1	ZNF189	Bmp2	567	579	14.45	7.4e-06	0.119	gacgctgttccca
MA1629.1	Zic2	Bmp5	1251	1264	14.252	7.41e-06	0.077	ttcccagcagggtt
MA1725.1	ZNF189	Bmp11	1257	1269	14.4429	7.44e-06	0.119	gccgctgttccca
MA1596.1	ZNF460	Bmp7	197	212	11.764	7.45e-06	0.0217	gcccccgcttccccaa
MA1521.1	MAFA	Bmp3	1816	1830	13.8636	7.5e-06	0.132	gcgctgggtcagcgc
MA1522.1	MAZ	Bmp2	533	543	14.9388	7.5e-06	0.0191	cgcccctccac
MA0073.1	RREB1	Bmp11	1208	1227	10.4128	7.54e-06	0.0153	ccccccccccacccctttcc
MA1723.1	PRDM9	Bmp4	677	700	13.5505	7.55e-06	0.00735	gggggctgtggaggaggggagggc
MA1564.1	SP9	Bmp11	1206	1217	14.1552	7.57e-06	0.0222	accccccccccc
MA0599.1	KLF5	Bmp8b	1458	1467	14.4694	7.59e-06	0.0154	gccacgccca
MA1730.1	ZNF708	Bmp5	1913	1927	13.9174	7.61e-06	0.0985	gaaactgtacctcct
MA0831.3	TFE3	Bmp4	743	752	14.7959	7.61e-06	0.161	ctcacgtgac
MA0753.2	ZNF740	Bmp8b	1555	1567	13.8427	7.62e-06	0.0201	cccgcccccccat
MA0810.1	TFAP2A	Bmp2	227	238	14.0545	7.62e-06	0.0679	tgccccgagcca
MA0753.2	ZNF740	Bmp8b	1556	1568	13.8315	7.65e-06	0.0201	ccgcccccccatt
MA0484.2	HNF4G	Bmp9	877	889	13.6028	7.65e-06	0.361	tccaaaggccagg
MA0813.1	TFAP2B	Bmp8b	511	523	14.5738	7.68e-06	0.085	tgccccgtgggct
MA1627.1	Wt1	Bmp8b	754	767	14.122	7.68e-06	0.0237	aggctcccccgccg
MA1992.1	Ikzf3	Bmp6	1866	1880	14.0734	7.7e-06	0.118	ggccaggaaggggaa
MA1653.1	ZNF148	Bmp6	1564	1575	14.0306	7.71e-06	0.00982	ccccgctccccg
MA1122.1	TFDP1	Bmp8b	1627	1637	14.4128	7.74e-06	0.104	tcgcgggaacc
MA0080.6	Spi1	Bmp7	632	648	13.8943	7.75e-06	0.0394	aagaggaggaggtggga
MA1653.1	ZNF148	Bmp2	964	975	14.0204	7.75e-06	0.00982	ttcccctctccc
MA1728.1	ZNF549	Bmp8b	1198	1209	14.2764	7.75e-06	0.104	ggcgctgcccag
MA1522.1	MAZ	Bmp7	179	189	14.9184	7.78e-06	0.0191	agcccctccca
MA1587.1	ZNF135	Bmp11	206	219	13.051	7.8e-06	0.0555	cctcagcctcccca
MA0162.4	EGR1	Bmp8a	1549	1562	14.0325	7.88e-06	0.0205	ccgcgcccaggccc
MA0502.2	NFYB	Bmp6	1063	1074	14.2439	7.88e-06	0.114	cccattggctgc
MA1587.1	ZNF135	Bmp2	273	286	13.0306	7.89e-06	0.0555	cctcgacccccgag
MA0649.1	HEY2	Bmp2	1297	1306	14.5345	7.9e-06	0.17	gacacgtgca
MA0162.4	EGR1	Bmp8b	1554	1567	14.0244	7.91e-06	0.0205	ccccgcccccccat
MA1107.2	KLF9	Bmp8b	1456	1471	13.9512	7.94e-06	0.0135	ccgccacgcccaggta
MA0733.1	EGR4	Bmp11	1598	1613	13.9273	7.94e-06	0.0399	ccccgccccctcatat
MA1522.1	MAZ	Bmp11	1909	1919	14.898	8.03e-06	0.0191	accccctcctc
MA0145.2	Tfcp2l1	Bmp3	1579	1592	14.0707	8.03e-06	0.151	ccggctccgacctg
MA1558.1	SNAI1	Bmp8a	815	824	13.9388	8.06e-06	0.0769	agcaggtgtg
MA1515.1	KLF2	Bmp8a	1890	1900	14	8.09e-06	0.0385	agccccgcccc
MA1103.2	FOXK2	Bmp2	844	854	13.2153	8.11e-06	0.271	aagtaaacaga
MA1990.1	Gli1	Bmp3	1696	1709	13.9007	8.15e-06	0.165	ccgggccacacacg
MA0163.1	PLAG1	Bmp8b	1142	1155	11.6531	8.17e-06	0.0834	gggggcgcaggggg
MA1999.1	Prdm5	Bmp11	1012	1026	13.7455	8.17e-06	0.153	aagttctccacctct
MA1107.2	KLF9	Bmp8b	1551	1566	13.9024	8.18e-06	0.0135	cgcccccgccccccca
MA1599.1	ZNF682	Bmp4	1479	1494	13.7398	8.23e-06	0.0658	ttcgcccagcccctgc
MA0852.2	FOXK1	Bmp4	1753	1766	13.9516	8.27e-06	0.394	actgtaaacaagtt
MA1652.1	ZKSCAN5	Bmp4	686	699	14.4404	8.32e-06	0.105	ggaggaggggaggg
MA1493.1	HES6	Bmp6	693	702	14.3182	8.34e-06	0.165	gccacgtgtc
MA1976.1	ZNF320	Bmp15	1556	1582	12.5281	8.34e-06	0.0126	gatgggaacaggaggcctctggccctt
MA0788.1	POU3F3	Bmp3	108	120	13.99	8.35e-06	0.399	taaatgctaattt
MA0039.4	KLF4	Bmp11	1963	1974	13.9364	8.37e-06	0.0184	gtccccgccccc
MA0149.1	EWSR1-FLI1	Bmp3	956	973	-4.63158	8.43e-06	0.0245	gaaagacaggaagctatg
MA1578.1	VEZF1	Bmp11	1209	1218	14.3607	8.45e-06	0.102	ccccccccca
MA0710.1	NOTO	Bmp9	1663	1672	12.28	8.47e-06	0.202	cctaattagg
MA1654.1	ZNF16	Bmp10	1771	1793	9.08065	8.47e-06	0.101	actagggagataagaaaggctag
MA1941.1	ETV2::FIGLA	Bmp8a	1075	1090	13.5177	8.48e-06	0.138	gcgggagccaggtggg
MA1941.1	ETV2::FIGLA	Bmp8b	1216	1231	13.5177	8.48e-06	0.138	gcgggagccaggtggg
MA1511.2	KLF10	Bmp8b	1230	1238	14.1573	8.51e-06	0.0175	ggggcgcgg
MA1511.2	KLF10	Bmp6	1386	1394	14.1573	8.51e-06	0.0175	ggggcgcgg
MA0742.2	KLF12	Bmp8b	1230	1238	14.809	8.51e-06	0.0227	ggggcgcgg
MA0742.2	KLF12	Bmp6	1386	1394	14.809	8.51e-06	0.0227	ggggcgcgg
MA0516.3	SP2	Bmp7	1381	1389	14.9551	8.51e-06	0.0198	agggcgggg
MA0162.4	EGR1	Bmp7	1710	1723	13.9187	8.53e-06	0.0205	tcccacccgcgccc
MA0047.3	FOXA2	Bmp2	844	854	13.5634	8.57e-06	0.409	aagtaaacaga
MA1619.1	Ptf1A	Bmp7	1367	1378	14.0642	8.58e-06	0.186	gcacagctgggg
MA0813.1	TFAP2B	Bmp8a	395	407	14.3934	8.61e-06	0.085	tgccccctgggct
MA1548.1	PLAGL2	Bmp7	1545	1554	14.1148	8.62e-06	0.0609	cggggcccct
MA1596.1	ZNF460	Bmp8b	1552	1567	11.427	8.64e-06	0.0218	gcccccgcccccccat
MA1958.1	HOXD12::ELK1	Bmp4	1526	1542	10.9242	8.65e-06	0.412	aactggaagttgtgaaa
MA0753.2	ZNF740	Bmp8b	1550	1562	13.5955	8.66e-06	0.0201	ccgcccccgcccc
MA0753.2	ZNF740	Bmp4	1615	1627	13.5955	8.66e-06	0.0201	ctccctcccccac
MA0506.2	Nrf1	Bmp3	1457	1471	13.6016	8.68e-06	0.0385	acgcgcgcgcgcgcg
MA0747.1	SP8	Bmp8b	1873	1884	13.9474	8.7e-06	0.0394	gccccgccccgc
MA1627.1	Wt1	Bmp11	1935	1948	13.935	8.71e-06	0.0237	ctccgccccctccc
MA1996.1	Nr1H2	Bmp15	505	515	12.9633	8.75e-06	0.415	ccaaggtcatg
MA1615.1	Plagl1	Bmp3	145	157	14.0081	8.76e-06	0.0572	gcctgaggccaga
MA0633.2	Twist2	Bmp3	1518	1527	13.5745	8.77e-06	0.0714	cgcagctgct
MA0633.2	Twist2	Bmp3	1782	1791	13.5745	8.77e-06	0.0714	cgcagctgct
MA1516.1	KLF3	Bmp8a	798	808	13.7872	8.77e-06	0.0631	gagcgcgccca
MA1516.1	KLF3	Bmp8b	927	937	13.7872	8.77e-06	0.0631	gagcgcgccca
MA1559.1	SNAI3	Bmp3	983	992	14.7273	8.79e-06	0.159	tgcaggtgca
MA1959.1	KLF7	Bmp7	1948	1956	14.3371	8.83e-06	0.0233	ggggcggtg
MA0685.2	SP4	Bmp7	1381	1389	15.1236	8.83e-06	0.0176	agggcgggg
MA0753.2	ZNF740	Bmp11	1196	1208	13.5618	8.85e-06	0.0201	tctcccccccacc
MA1514.1	KLF17	Bmp11	623	637	13.2245	8.91e-06	0.0403	aacctccagcccctt
MA0149.1	EWSR1-FLI1	Bmp10	1867	1884	-4.78947	8.94e-06	0.0245	gggagagagagaggaaga
MA0747.1	SP8	Bmp11	1206	1217	13.9079	8.95e-06	0.0394	accccccccccc
MA0065.2	Pparg::Rxra	Bmp7	1384	1398	13.6667	8.96e-06	0.134	gcggggccgagggca
MA1653.1	ZNF148	Bmp9	632	643	13.8469	8.97e-06	0.011	ggcccctcctgc
MA0162.4	EGR1	Bmp11	1935	1948	13.8455	8.99e-06	0.0205	ctccgccccctccc
MA0816.1	Ascl2	Bmp3	1518	1527	14.4714	8.99e-06	0.0817	cgcagctgct
MA0816.1	Ascl2	Bmp3	1782	1791	14.4714	8.99e-06	0.0817	cgcagctgct
MA1972.1	ZFP14	Bmp6	1862	1876	13.8764	9.04e-06	0.0665	tgagggccaggaagg
MA0751.1	ZIC4	Bmp8b	1558	1572	13.8462	9.06e-06	0.123	gcccccccattggtc
MA0733.1	EGR4	Bmp11	1832	1847	13.7091	9.11e-06	0.0399	ccccgcccgcgcgccc
MA0154.4	EBF1	Bmp11	1222	1236	13.6241	9.13e-06	0.0666	ctttcccagggcact
MA1965.1	SP5	Bmp4	1616	1625	14.2449	9.15e-06	0.0163	tccctccccc
MA1512.1	KLF11	Bmp8b	1458	1468	14.1538	9.16e-06	0.0421	gccacgcccag
MA0766.2	GATA5	Bmp9	1785	1794	13.1429	9.17e-06	0.364	cagataagac
MA0815.1	TFAP2C	Bmp8b	1914	1926	14.2069	9.17e-06	0.0664	tgccgtcggggcg
MA1155.1	ZSCAN4	Bmp3	1480	1494	9.77586	9.21e-06	0.108	cacacacacgtacac
MA0846.1	FOXC2	Bmp11	27	38	13.5743	9.21e-06	0.173	taaataaacatt
MA0733.1	EGR4	Bmp11	1210	1225	13.6909	9.22e-06	0.0399	ccccccccaccccttt
MA0079.5	SP1	Bmp8b	1237	1245	14.398	9.23e-06	0.015	ggggaggag
MA1472.2	Bhlha15	Bmp7	1367	1378	14.1138	9.23e-06	0.203	gcacagctgggg
MA1138.1	FOSL2::JUNB	Bmp2	1967	1976	14.2903	9.25e-06	0.442	ggtgactcac
MA0162.4	EGR1	Bmp11	1202	1215	13.8049	9.27e-06	0.0205	ccccaccccccccc
MA1627.1	Wt1	Bmp11	1911	1924	13.8293	9.29e-06	0.0237	cccctcctcctccc
MA1976.1	ZNF320	Bmp8a	1934	1960	12.3034	9.32e-06	0.0126	ggggcgtccccgggcccaggggcggcg
MA0521.2	Tcf12	Bmp7	1367	1378	13.5366	9.4e-06	0.169	gcacagctgggg
MA1949.1	FLI1::DRGX	Bmp15	1908	1922	13.7727	9.42e-06	0.449	ccaggatgcagttat
MA1515.1	KLF2	Bmp11	244	254	13.8364	9.46e-06	0.0385	caccacgcccg
MA1491.2	GLI3	Bmp8b	1449	1464	8.30769	9.47e-06	0.142	tgcccacccgccacgc
MA1653.1	ZNF148	Bmp8b	1429	1440	13.7551	9.47e-06	0.0113	agcccctcgccc
MA0695.1	ZBTB7C	Bmp2	275	286	13.5968	9.49e-06	0.318	tcgacccccgag
MA1584.1	ZIC5	Bmp3	1279	1294	11.3878	9.49e-06	0.0749	ctccctcccgctgcca
MA1961.1	PATZ1	Bmp8a	1081	1092	13.9438	9.52e-06	0.00854	gccaggtggggg
MA1961.1	PATZ1	Bmp8b	1222	1233	13.9438	9.52e-06	0.00854	gccaggtggggg
MA0039.4	KLF4	Bmp11	1830	1841	13.6273	9.53e-06	0.0189	cgccccgcccgc
MA0106.3	TP53	Bmp8a	584	601	11.5714	9.57e-06	0.226	aacatgccttggcgtggc
MA1965.1	SP5	Bmp4	1983	1992	14.102	9.65e-06	0.0163	cccctcccca
MA0684.2	RUNX3	Bmp5	870	881	13.6099	9.67e-06	0.461	ttaacctcaatt
MA0753.2	ZNF740	Bmp11	1199	1211	13.3933	9.7e-06	0.0201	cccccccaccccc
MA0019.1	Ddit3::Cebpa	Bmp11	142	153	13.6889	9.71e-06	0.447	gggtgcaatggc
MA0148.4	FOXA1	Bmp7	1319	1330	14.1049	9.75e-06	0.233	cagtaaacattt
MA1929.1	CTCF	Bmp8b	1202	1235	12.4797	9.78e-06	0.0455	ctgcccaggctcacgcgggagccaggtgggggcg
MA1107.2	KLF9	Bmp8a	1889	1904	13.626	9.78e-06	0.0148	gagccccgccccctgc
MA1987.1	ZNF701	Bmp2	1931	1951	13.055	9.79e-06	0.0323	gggggcgcgaggggggaggac
MA0753.2	ZNF740	Bmp11	1592	1604	13.3708	9.79e-06	0.0201	ccgcccccccgcc
MA1113.2	PBX2	Bmp2	1785	1797	13.3701	9.82e-06	0.469	gcgataaatcatc
MA0136.3	Elf5	Bmp4	245	256	13.8455	9.84e-06	0.0942	gggaggaagtgg
MA0119.1	NFIC::TLX1	Bmp3	143	156	10.7959	9.87e-06	0.22	tggcctgaggccag
MA1723.1	PRDM9	Bmp2	613	636	13.055	9.87e-06	0.00819	ggagaaggaggaggcaaagaaaag
MA1723.1	PRDM9	Bmp7	1004	1027	13.0459	9.92e-06	0.00819	ggagggaatggcgagcgcagagac
MA0496.3	MAFK	Bmp11	201	215	13.5515	9.95e-06	0.23	tcctgcctcagcctc
MA1653.1	ZNF148	Bmp11	1173	1184	13.6531	9.96e-06	0.0115	ctctcctccccc
MA1981.1	ZNF530	Bmp4	669	686	12.5918	9.97e-06	0.0308	gaggggcggggggctgtg
MA0871.2	TFEC	Bmp4	743	753	14.8269	9.99e-06	0.359	ctcacgtgact
MA1522.1	MAZ	Bmp9	632	642	14.5714	1e-05	0.0224	ggcccctcctg
MA0499.2	MYOD1	Bmp3	1800	1812	13.9919	1e-05	0.126	gcccacctgtcag
MA0524.2	TFAP2C	Bmp7	1540	1551	13.6429	1e-05	0.104	cgccccggggcc
MA0753.2	ZNF740	Bmp11	1200	1212	13.3371	1e-05	0.0201	ccccccacccccc
MA1627.1	Wt1	Bmp8b	1113	1126	13.7073	1e-05	0.0237	cgtctcccccgcga
MA0136.3	Elf5	Bmp15	1663	1674	13.8293	1.01e-05	0.0942	ttaaggaagtgg
MA1721.1	ZNF93	Bmp6	1921	1936	12.9725	1.01e-05	0.0266	ggccacagcggccgcg
MA0159.1	RARA::RXRA	Bmp2	1726	1742	13.4898	1.01e-05	0.222	ggttgggggggagggca
MA1987.1	ZNF701	Bmp9	1101	1121	12.9817	1.02e-05	0.0323	gagcaggctgggggaacccag
MA1652.1	ZKSCAN5	Bmp8a	1173	1186	14.1009	1.02e-05	0.105	ggaggcggtgaggg
MA0108.2	TBP	Bmp11	1772	1786	13.0139	1.02e-05	0.488	ctataaagggcctgg
MA0474.3	Erg	Bmp4	244	257	13.7805	1.02e-05	0.183	ggggaggaagtggc
MA1511.2	KLF10	Bmp7	1381	1389	14.1461	1.03e-05	0.0203	agggcgggg
MA1125.1	ZNF384	Bmp3	1149	1160	13.7234	1.03e-05	0.0246	aattaaaaaaaa
MA0080.6	Spi1	Bmp4	242	258	13.4472	1.04e-05	0.0474	ctggggaggaagtggcg
MA0509.3	RFX1	Bmp15	1379	1394	6.57143	1.04e-05	0.274	ggttttcataggaact
MA0471.2	E2F6	Bmp6	1183	1195	13.7886	1.05e-05	0.049	agaggcgggagac
MA1966.1	TFAP4::ETV1	Bmp8a	1075	1090	13.3415	1.05e-05	0.12	gcgggagccaggtggg
MA1966.1	TFAP4::ETV1	Bmp8b	1216	1231	13.3415	1.05e-05	0.12	gcgggagccaggtggg
MA1942.1	ETV2::FOXI1	Bmp3	956	970	13.7414	1.05e-05	0.41	gaaagacaggaagct
MA0823.1	HEY1	Bmp2	1297	1306	14.1455	1.06e-05	0.133	gacacgtgca
MA1468.1	ATOH7	Bmp9	1601	1610	13.7541	1.06e-05	0.462	agcatatgtc
MA0162.4	EGR1	Bmp11	1598	1611	13.6098	1.06e-05	0.0208	ccccgccccctcat
MA0489.2	Jun	Bmp15	879	890	14.2979	1.06e-05	0.289	cctgactcatca
MA1945.1	ETV5::FIGLA	Bmp3	977	991	12.5	1.06e-05	0.0847	acgggctgcaggtgc
MA1515.1	KLF2	Bmp11	1596	1606	13.7455	1.06e-05	0.0385	ccccccgcccc
MA1997.1	Olig2	Bmp3	1518	1527	13.5778	1.07e-05	0.0709	cgcagctgct
MA1997.1	Olig2	Bmp3	1782	1791	13.5778	1.07e-05	0.0709	cgcagctgct
MA0079.5	SP1	Bmp3	1230	1238	14.3776	1.07e-05	0.0156	ggggcgcgg
MA0079.5	SP1	Bmp3	1386	1394	14.3776	1.07e-05	0.0156	ggggcgcgg
MA1493.1	HES6	Bmp3	1010	1019	13.6061	1.08e-05	0.165	gggacgtgtt
MA0687.1	SPIC	Bmp3	1648	1661	13.6479	1.08e-05	0.179	gaaatgagaaagta
MA0599.1	KLF5	Bmp3	1976	1985	14.2653	1.08e-05	0.0189	tcccctcccc
MA0599.1	KLF5	Bmp3	1985	1994	14.2653	1.08e-05	0.0189	tcccctcccc
MA1723.1	PRDM9	Bmp3	685	708	12.8716	1.09e-05	0.00819	tggaggaggggagggcgcgcaagc
MA0747.1	SP8	Bmp3	1964	1975	13.6974	1.09e-05	0.0436	tccccgcccccc
MA0676.1	Nr2e1	Bmp3	565	573	13.5517	1.09e-05	0.52	agaagtcaa
MA1517.1	KLF6	Bmp3	1546	1556	13.8448	1.09e-05	0.0942	ggccccgcccc
MA1517.1	KLF6	Bmp3	1558	1568	13.8448	1.09e-05	0.0942	ggccccgcccc
MA1517.1	KLF6	Bmp3	1872	1882	13.8448	1.09e-05	0.0942	cgccccgcccc
MA1515.1	KLF2	Bmp3	1552	1562	13.6909	1.09e-05	0.0385	gcccccgcccc
MA1961.1	PATZ1	Bmp3	967	978	13.6854	1.09e-05	0.00935	tgggggcgggag
MA1123.2	TWIST1	Bmp3	446	458	14.0325	1.09e-05	0.399	agtccagatgtag
MA0003.4	TFAP2A	Bmp3	1085	1098	13.6504	1.09e-05	0.107	ccttcctcaggctt
MA0161.2	NFIC	Bmp3	898	908	13.6911	1.1e-05	0.258	ttcttggcatg
MA0856.1	RXRG	Bmp3	1107	1120	8.23404	1.1e-05	0.171	cggctcaagggtca
MA0878.3	CDX1	Bmp3	815	824	13.5	1.1e-05	0.526	ggcaataaag
MA0685.2	SP4	Bmp3	1237	1245	14.382	1.11e-05	0.0185	ggggaggag
MA1107.2	KLF9	Bmp3	1698	1713	13.4309	1.11e-05	0.0157	gggccacacacgccgc
MA1721.1	ZNF93	Bmp3	1948	1963	12.789	1.11e-05	0.0266	cccaggggcggcggcg
MA1107.2	KLF9	Bmp3	1557	1572	13.4228	1.11e-05	0.0157	aggccccgcccccgcg
MA1723.1	PRDM9	Bmp3	1226	1249	12.8257	1.11e-05	0.00819	ggtgggggcgcggggaggagcagc
MA1656.1	ZNF449	Bmp3	522	535	13.7339	1.11e-05	0.116	ccgagccccaccgc
MA1149.1	RARA::RXRG	Bmp3	1013	1030	13.5273	1.12e-05	0.247	agggtgaaagaaggggcg
MA1600.1	ZNF684	Bmp3	470	487	11.1148	1.12e-05	0.166	ttgcagtccctcccttgc
MA1125.1	ZNF384	Bmp3	516	527	13.6809	1.12e-05	0.0253	ttagaaaaaaaa
MA1516.1	KLF3	Bmp3	1021	1031	13.3617	1.12e-05	0.0631	ggccgagccct
MA0258.2	ESR2	Bmp3	1059	1073	13.6154	1.12e-05	0.359	gggtcagcgtggctg
MA1521.1	MAFA	Bmp3	1862	1876	13.3545	1.12e-05	0.132	gcgctgaggccgcag
MA1116.1	RBPJ	Bmp3	1716	1725	13.1897	1.12e-05	0.102	ggtgggaacg
MA1652.1	ZKSCAN5	Bmp3	636	649	13.9266	1.13e-05	0.105	ggaggaggtgggaa
MA1627.1	Wt1	Bmp3	1598	1611	13.5122	1.13e-05	0.0244	ccccgccccctcat
MA1103.2	FOXK2	Bmp3	1754	1764	13.0069	1.13e-05	0.271	ctgtaaacaag
MA1109.1	NEUROD1	Bmp3	938	950	14.156	1.14e-05	0.402	gcacagatggagg
MA1152.1	SOX15	Bmp3	478	487	12.1171	1.14e-05	0.546	cttttgtttt
MA1730.1	ZNF708	Bmp3	1011	1025	13.1835	1.14e-05	0.0985	ccggctgtcccttcc
MA0753.2	ZNF740	Bmp3	1937	1949	13.0899	1.14e-05	0.0215	ccgccccctcccc
MA1585.1	ZKSCAN1	Bmp3	1707	1716	14.1455	1.14e-05	0.266	acagtaggcc
MA1548.1	PLAGL2	Bmp3	1421	1430	13.8197	1.15e-05	0.0609	aggggcccct
MA0162.4	EGR1	Bmp3	1457	1470	13.4959	1.15e-05	0.0211	ctccgcccaggccc
MA1976.1	ZNF320	Bmp3	1097	1123	11.8764	1.15e-05	0.0145	cggggagtcccggggctggagtgaggt
MA1653.1	ZNF148	Bmp3	1102	1113	13.3673	1.15e-05	0.013	tcccccaccccc
MA1929.1	CTCF	Bmp3	952	985	12.1707	1.16e-05	0.0455	cttctggcccagctggaggcaggaggcggagcct
MA1569.1	TFAP2E	Bmp3	318	328	14	1.16e-05	0.055	tccctcgggcg
MA0811.1	TFAP2B	Bmp3	227	238	13.5862	1.16e-05	0.0982	tgccccgagcca
MA1596.1	ZNF460	Bmp3	1656	1671	10.7416	1.16e-05	0.0259	ctcgctgcctccccgg
MA1581.1	ZBTB6	Bmp3	856	868	13.7339	1.16e-05	0.128	ttgctggagcctc
MA0471.2	E2F6	Bmp3	1398	1410	13.6098	1.17e-05	0.049	cgcggcgggagcc
MA0609.2	CREM	Bmp3	1943	1958	13.3353	1.17e-05	0.253	agagtgacgtcccttg
MA0753.2	ZNF740	Bmp3	1201	1213	13.0449	1.17e-05	0.0215	cccccaccccccc
MA1712.1	ZNF454	Bmp3	1830	1847	13.0244	1.17e-05	0.0241	gcgctccagggaccgcgc
MA1712.1	ZNF454	Bmp3	1848	1865	13.0244	1.17e-05	0.0241	gcgctccagggaccgcgc
MA1584.1	ZIC5	Bmp3	1881	1896	10.8163	1.18e-05	0.0749	ccgccgcccgccgccc
MA1965.1	SP5	Bmp3	239	248	13.8367	1.18e-05	0.0183	ctcctccctg
MA0696.1	ZIC1	Bmp3	1235	1248	11.234	1.18e-05	0.138	ccccacccgcgggg
MA0073.1	RREB1	Bmp3	1181	1200	9.13761	1.19e-05	0.0162	aaacaaaacaaaaaaaccgt
MA0599.1	KLF5	Bmp3	969	978	14.2041	1.19e-05	0.0189	ccccctcccc
MA0599.1	KLF5	Bmp3	1940	1949	14.2041	1.19e-05	0.0189	ccccctcccc
MA0599.1	KLF5	Bmp3	1982	1991	14.2041	1.19e-05	0.0189	ccccctcccc
MA1567.2	Tbx6	Bmp3	640	651	13.3486	1.19e-05	0.332	gaggtgggaaga
MA1954.1	FOXO1::ELK1	Bmp3	1715	1728	13.3571	1.19e-05	0.187	attaacaggatgga
MA0600.2	RFX2	Bmp3	1379	1394	10.8571	1.19e-05	0.286	ggttttcataggaact
MA1961.1	PATZ1	Bmp3	1228	1239	13.5393	1.19e-05	0.00974	tgggggcgcggg
MA0802.1	TBR1	Bmp3	1567	1576	13.7234	1.19e-05	0.262	atgtgtgaaa
MA1954.1	FOXO1::ELK1	Bmp3	957	970	13.3469	1.19e-05	0.187	aaagacaggaagct
MA1530.1	NKX6-3	Bmp3	1714	1722	12.8462	1.2e-05	0.286	ctcattaaa
MA0103.3	ZEB1	Bmp3	1941	1951	13.6122	1.2e-05	0.085	gccacctgggg
MA1508.1	IKZF1	Bmp3	958	969	13.5122	1.2e-05	0.184	aagacaggaagc
MA0611.2	Dux	Bmp6	794	809	13.0808	1.2e-05	0.286	gtgatttaatcgctgt
MA0117.2	Mafb	Bmp8a	601	612	13.427	1.2e-05	0.243	caagtgctgact
MA0117.2	Mafb	Bmp8b	726	737	13.427	1.2e-05	0.243	caagtgctgact
MA1712.1	ZNF454	Bmp8a	89	106	12.9837	1.2e-05	0.0241	gcgctctggggaccgcgc
MA1587.1	ZNF135	Bmp2	926	939	12.1327	1.21e-05	0.0583	cctcaccctcccgg
MA0622.1	Mlxip	Bmp6	1620	1627	14.0984	1.21e-05	0.259	gcacgtgt
MA1648.1	TCF12	Bmp8a	1509	1519	13.5957	1.21e-05	0.0805	aacacctgccg
MA0830.2	TCF4	Bmp6	1706	1718	13.6179	1.21e-05	0.0527	acgcacctggcct
MA1945.1	ETV5::FIGLA	Bmp8a	64	78	12.2241	1.22e-05	0.0847	agctgatgcaggtgc
MA1511.2	KLF10	Bmp7	969	977	13.8427	1.22e-05	0.0219	ggggcggga
MA0516.3	SP2	Bmp6	1510	1518	14.2921	1.22e-05	0.0198	ggggagggg
MA0516.3	SP2	Bmp7	1856	1864	14.2921	1.22e-05	0.0198	ggggagggg
MA0672.1	NKX2-3	Bmp4	401	410	13.2308	1.22e-05	0.5	cccacttaag
MA0079.5	SP1	Bmp8a	1952	1960	14.1224	1.22e-05	0.0166	ggggcggcg
MA1710.1	ZNF257	Bmp7	899	910	14.0674	1.23e-05	0.057	gcgaggcgagga
MA1727.1	ZNF417	Bmp8a	1159	1173	14.102	1.23e-05	0.223	cggggaaggcgccag
MA1725.1	ZNF189	Bmp3	714	726	13.65	1.23e-05	0.13	cattctgttccgg
MA0499.2	MYOD1	Bmp11	1120	1132	13.7154	1.24e-05	0.126	ctgcacctgcctc
MA1993.1	Neurod2	Bmp6	676	685	13.7778	1.24e-05	0.146	agcagctgcc
MA1981.1	ZNF530	Bmp8b	1608	1625	12.1122	1.24e-05	0.0308	ggcagggcagggcaggga
MA1524.2	Msgn1	Bmp6	236	251	13.6667	1.24e-05	0.296	attggcaaatggtgtt
MA0751.1	ZIC4	Bmp8a	1878	1892	13.3462	1.25e-05	0.123	cgccgcccgccgagc
MA0751.1	ZIC4	Bmp8b	1889	1903	13.3462	1.25e-05	0.123	cgccgcccgccgagc
MA0811.1	TFAP2B	Bmp7	1540	1551	13.5	1.25e-05	0.0982	cgccccggggcc
MA0144.2	STAT3	Bmp7	1124	1134	14.0816	1.25e-05	0.119	cttccaggaag
MA1959.1	KLF7	Bmp8b	1579	1587	14.0337	1.25e-05	0.0233	ggggtgggg
MA1723.1	PRDM9	Bmp8a	1086	1109	12.6055	1.25e-05	0.0085	gtgggggacgcagggagaagcagc
MA0162.4	EGR1	Bmp11	1592	1605	13.374	1.25e-05	0.0218	ccgcccccccgccc
MA1944.1	ETV5::DRGX	Bmp15	1908	1921	13.4091	1.25e-05	0.449	ccaggatgcagtta
MA1713.1	ZNF610	Bmp3	1508	1521	13.1224	1.25e-05	0.031	ccagccgcgccgca
MA0473.3	ELF1	Bmp6	1866	1879	13.4553	1.25e-05	0.21	ggccaggaagggga
MA0041.2	FOXD3	Bmp7	877	892	13.1944	1.26e-05	0.0499	aaagaaaacaaacgtg
MA0073.1	RREB1	Bmp11	1203	1222	8.9633	1.26e-05	0.0167	cccacccccccccccacccc
MA1987.1	ZNF701	Bmp7	1334	1354	12.578	1.26e-05	0.0323	gagcgctctagagggaatgaa
MA0524.2	TFAP2C	Bmp2	227	238	13.3878	1.26e-05	0.104	tgccccgagcca
MA1587.1	ZNF135	Bmp3	427	440	12.0204	1.27e-05	0.0583	cctccatctcctgg
MA0502.2	NFYB	Bmp8b	1730	1741	13.5366	1.27e-05	0.138	cggattggccga
MA0812.1	TFAP2B	Bmp9	1195	1205	13.9455	1.27e-05	0.0975	agcctggggca
MA2001.1	Six4	Bmp10	1826	1836	13.1549	1.27e-05	0.606	gcaacctgact
MA0715.1	PROP1	Bmp5	19	29	13.5075	1.27e-05	0.275	taattaaattt
MA0519.1	Stat5a::Stat5b	Bmp7	1123	1133	14.0612	1.28e-05	0.203	gcttccaggaa
MA1731.1	ZNF768	Bmp11	1555	1572	13.3163	1.28e-05	0.0647	ctccttggtctctctggc
MA0810.1	TFAP2A	Bmp10	992	1003	13.5091	1.29e-05	0.0835	tgcctccaggct
MA0018.4	CREB1	Bmp2	1751	1763	13.7376	1.29e-05	0.616	atctgatgtcaga
MA0697.2	Zic3	Bmp8a	959	971	13.6028	1.29e-05	0.123	cccagctggaggc
MA1712.1	ZNF454	Bmp8b	1076	1093	12.8537	1.29e-05	0.0241	gagctcctggcccggcta
MA1929.1	CTCF	Bmp2	595	628	11.9593	1.29e-05	0.0455	ctgcgcggccggcacccgggagaaggaggaggca
MA0124.2	Nkx3-1	Bmp4	401	409	13.4364	1.3e-05	0.514	cccacttaa
MA0093.3	USF1	Bmp4	741	754	13.4634	1.3e-05	0.322	cgctcacgtgactc
MA0517.1	STAT1::STAT2	Bmp11	844	858	13.1061	1.3e-05	0.222	tctgtttcagttctt
MA2003.1	NKX2-4	Bmp8b	533	542	12.6207	1.3e-05	0.47	ccacttgagg
MA0741.1	KLF16	Bmp11	1206	1216	13.4655	1.31e-05	0.0356	acccccccccc
MA0783.1	PKNOX2	Bmp10	1229	1240	8.59016	1.31e-05	0.313	tgataggtgtaa
MA0886.1	EMX2	Bmp9	1663	1672	12.4468	1.31e-05	0.314	cctaattagg
MA1615.1	Plagl1	Bmp7	1857	1869	13.4634	1.32e-05	0.0618	gggaggggccatg
MA0147.3	MYC	Bmp6	692	703	13.626	1.32e-05	0.275	agccacgtgtcc
MA1936.1	ERF::FOXO1	Bmp3	957	970	13.4571	1.32e-05	0.27	aaagacaggaagct
MA0736.1	GLIS2	Bmp11	1857	1870	12.1803	1.32e-05	0.157	ggccccccgggtcc
MA1539.1	NR2F6	Bmp9	1671	1685	9.98077	1.33e-05	0.302	gggggcaataacccc
MA0732.1	EGR3	Bmp11	1590	1604	11.069	1.33e-05	0.0556	atccgcccccccgcc
MA0745.2	SNAI2	Bmp3	1800	1812	14.051	1.34e-05	0.144	gcccacctgtcag
MA0039.4	KLF4	Bmp4	1975	1986	13.0182	1.34e-05	0.0232	ctcccctccccc
MA0632.2	TCFL5	Bmp11	1838	1847	13.6889	1.34e-05	0.0687	ccgcgcgccc
MA1965.1	SP5	Bmp3	1312	1321	13.8163	1.34e-05	0.0201	cccctccctt
MA1961.1	PATZ1	Bmp10	1860	1871	13.2921	1.35e-05	0.0106	agggggagggag
MA1587.1	ZNF135	Bmp11	174	187	11.8878	1.35e-05	0.0583	gctccgcctcccag
MA1713.1	ZNF610	Bmp6	1216	1229	12.9898	1.35e-05	0.031	gcggccgctgctcg
MA0741.1	KLF16	Bmp11	1207	1217	13.431	1.35e-05	0.0356	ccccccccccc
MA0597.2	THAP1	Bmp6	1608	1619	13.4949	1.35e-05	0.0772	gcgcggggcagc
MA0471.2	E2F6	Bmp6	1092	1104	13.3577	1.36e-05	0.049	cggggcggggagt
MA0104.4	MYCN	Bmp6	692	703	13.2921	1.36e-05	0.276	agccacgtgtcc
MA1981.1	ZNF530	Bmp8a	789	806	11.9184	1.36e-05	0.0308	gtaaggcgagagcgcgcc
MA1981.1	ZNF530	Bmp8b	918	935	11.9184	1.36e-05	0.0308	gtaaggcgagagcgcgcc
MA0668.2	Neurod2	Bmp10	936	950	13.7615	1.36e-05	0.368	ttgcacagatggagg
MA0162.4	EGR1	Bmp11	1823	1836	13.252	1.36e-05	0.0218	gcccgcccgccccg
MA1581.1	ZBTB6	Bmp15	892	904	13.4679	1.36e-05	0.128	ctcctagagccag
MA1513.1	KLF15	Bmp8a	1565	1575	13.7692	1.36e-05	0.0192	cccccgcgccc
MA0901.2	HOXB13	Bmp4	1399	1412	13.4365	1.37e-05	0.243	ccacaataaaataa
MA1485.1	FERD3L	Bmp3	1516	1529	11.6383	1.37e-05	0.174	gccgcagctgctcc
MA1723.1	PRDM9	Bmp2	610	633	12.4312	1.37e-05	0.00901	ccgggagaaggaggaggcaaagaa
MA1929.1	CTCF	Bmp4	705	738	11.8537	1.37e-05	0.0455	aagccctttcgccgcctgccgcgggaggggcctc
MA1516.1	KLF3	Bmp8b	1546	1556	13.0851	1.38e-05	0.0631	ggccccgcccc
MA1516.1	KLF3	Bmp8a	1558	1568	13.0851	1.38e-05	0.0631	ggccccgcccc
MA1512.1	KLF11	Bmp11	1103	1113	13.4038	1.38e-05	0.0421	cccccaccccc
MA1512.1	KLF11	Bmp11	1201	1211	13.4038	1.38e-05	0.0421	cccccaccccc
MA1653.1	ZNF148	Bmp11	1989	2000	13.051	1.38e-05	0.0142	ctcccctccagc
MA1559.1	SNAI3	Bmp8a	1830	1839	14.1818	1.38e-05	0.159	ggcaggtgcg
MA1578.1	VEZF1	Bmp11	1210	1219	13.9016	1.38e-05	0.102	ccccccccac
MA1155.1	ZSCAN4	Bmp11	610	624	8.39655	1.39e-05	0.108	tgctcacccttgcaa
MA1721.1	ZNF93	Bmp4	546	561	12.367	1.39e-05	0.0266	gagcgcggcggccgcg
MA1723.1	PRDM9	Bmp7	1376	1399	12.4037	1.39e-05	0.00901	gggggagggcggggccgagggcag
MA1653.1	ZNF148	Bmp11	1845	1856	13.0408	1.39e-05	0.0142	cccgccgccccc
MA1722.1	ZSCAN31	Bmp15	604	622	5.90385	1.39e-05	0.348	agattatttccttgcttcc
MA0471.2	E2F6	Bmp7	639	651	13.3171	1.39e-05	0.049	ggaggtgggaaga
MA1966.1	TFAP4::ETV1	Bmp8a	64	79	12.8537	1.39e-05	0.12	agctgatgcaggtgcc
MA1569.1	TFAP2E	Bmp8a	1521	1531	13.7755	1.39e-05	0.055	cgcccggggct
MA0073.1	RREB1	Bmp3	1176	1195	8.66055	1.39e-05	0.0173	aaacaaaacaaaacaaaaaa
MA1513.1	KLF15	Bmp8a	1567	1577	13.6538	1.4e-05	0.0192	cccgcgccccc
MA1119.1	SIX2	Bmp10	1822	1837	13.0993	1.4e-05	0.414	tactgcaacctgactt
MA0147.3	MYC	Bmp2	865	876	13.5285	1.4e-05	0.275	gtccacgtgcaa
MA1959.1	KLF7	Bmp6	202	210	13.9775	1.4e-05	0.0233	cgggcgggg
MA1959.1	KLF7	Bmp6	1992	2000	13.9775	1.4e-05	0.0233	cgggcgggg
MA0516.3	SP2	Bmp2	1952	1960	14.0225	1.4e-05	0.0219	tgggcgggg
MA0697.2	Zic3	Bmp5	1253	1265	13.4894	1.4e-05	0.123	cccagcagggttg
MA1102.2	CTCFL	Bmp8a	1840	1851	13.2653	1.4e-05	0.0356	cgcggggggcgc
MA1929.1	CTCF	Bmp9	1388	1421	11.8049	1.41e-05	0.0455	cagcagtgcatcccaccaacagagcagggaggct
MA1635.1	BHLHE22	Bmp6	676	685	13.6531	1.41e-05	0.0873	agcagctgcc
MA1107.2	KLF9	Bmp3	1438	1453	13.0407	1.41e-05	0.0191	cacacacacacacgca
MA1653.1	ZNF148	Bmp7	179	190	13.0306	1.41e-05	0.0142	agcccctcccag
MA0122.3	Nkx3-2	Bmp5	726	738	13.4388	1.41e-05	0.675	aaagacacttaaa
MA0633.2	Twist2	Bmp6	676	685	13.4468	1.42e-05	0.0714	agcagctgcc
MA1955.1	FOXO1::ELK3	Bmp3	957	970	13.0921	1.42e-05	0.61	aaagacaggaagct
MA0145.2	Tfcp2l1	Bmp9	1139	1152	13.3535	1.42e-05	0.151	ccagctcaatcagg
MA0669.1	NEUROG2	Bmp9	1601	1610	14.197	1.42e-05	0.481	agcatatgtc
MA0515.1	Sox6	Bmp11	1489	1498	13.8286	1.43e-05	0.681	cctttgtctc
MA1729.1	ZNF680	Bmp3	1083	1097	12.7064	1.43e-05	0.303	agccaggaagaagtt
MA0858.1	Rarb	Bmp7	660	676	3.84848	1.43e-05	0.652	agctcacacgcagttca
MA1540.2	NR5A1	Bmp10	574	590	13.0496	1.43e-05	0.211	ccatattcaaggacagg
MA1596.1	ZNF460	Bmp4	965	980	10.236	1.44e-05	0.0303	ccttccccctccccgg
MA0798.3	RFX3	Bmp15	1379	1394	6.77586	1.44e-05	0.33	ggttttcataggaact
MA1564.1	SP9	Bmp11	1201	1212	13.3103	1.44e-05	0.0352	cccccacccccc
MA1627.1	Wt1	Bmp2	392	405	13.1138	1.45e-05	0.0283	ctcctccccctgct
MA1652.1	ZKSCAN5	Bmp15	684	697	13.4587	1.45e-05	0.105	tagggaagtgaaga
MA1508.1	IKZF1	Bmp10	583	594	13.252	1.45e-05	0.184	aggacaggaagc
MA1930.1	CTCF	Bmp4	548	582	10.6606	1.45e-05	0.129	gcgcggcggccgcggggcaccggccgagggctctg
MA0073.1	RREB1	Bmp11	1801	1820	8.54128	1.45e-05	0.0173	cccccagccgcccgccccgg
MA1710.1	ZNF257	Bmp8a	965	976	13.8427	1.46e-05	0.057	tggaggcaggag
MA1712.1	ZNF454	Bmp8a	1438	1455	12.6423	1.46e-05	0.0241	aggctgcgggctcctcgc
MA1721.1	ZNF93	Bmp8b	1938	1953	12.2661	1.46e-05	0.0266	tgggtcggccgcggag
MA0745.2	SNAI2	Bmp11	1120	1132	13.9388	1.47e-05	0.144	ctgcacctgcctc
MA0489.2	Jun	Bmp2	1967	1978	13.2482	1.47e-05	0.289	ggtgactcacgt
MA0522.3	TCF3	Bmp8a	1509	1519	13.6596	1.48e-05	0.086	aacacctgccg
MA0812.1	TFAP2B	Bmp7	23	33	13.7818	1.48e-05	0.0975	cccctcaggct
MA1982.1	ZNF574	Bmp7	1601	1615	12.7191	1.48e-05	0.0847	gggcgagagcgccag
MA0884.2	DUXA	Bmp10	881	893	14	1.48e-05	0.354	ttgattgagtcag
MA0163.1	PLAG1	Bmp8b	1143	1156	10.0204	1.49e-05	0.0834	ggggcgcagggggc
MA0056.2	MZF1	Bmp3	1252	1264	13.4797	1.5e-05	0.264	gccatccccaccc
MA0149.1	EWSR1-FLI1	Bmp6	732	749	-6.44737	1.51e-05	0.0315	gaaactaaggaagggatg
MA0740.2	KLF14	Bmp6	1510	1518	13.8764	1.51e-05	0.0233	ggggagggg
MA0740.2	KLF14	Bmp7	1856	1864	13.8764	1.51e-05	0.0233	ggggagggg
MA1099.2	HES1	Bmp8b	717	726	13.2553	1.51e-05	0.235	cgcgcgtggc
MA0616.2	HES2	Bmp6	693	702	13.7308	1.52e-05	0.307	gccacgtgtc
MA1941.1	ETV2::FIGLA	Bmp8a	64	79	12.4752	1.52e-05	0.138	agctgatgcaggtgcc
MA0163.1	PLAG1	Bmp8a	1151	1164	9.95918	1.52e-05	0.0834	aggggccacgggga
MA1987.1	ZNF701	Bmp2	1933	1953	12.211	1.52e-05	0.0323	gggcgcgaggggggaggactg
MA1647.2	Prdm4	Bmp10	85	101	13.0734	1.53e-05	0.353	taacctagaaactgaga
MA0476.1	FOS	Bmp2	1967	1977	14.0851	1.53e-05	0.492	ggtgactcacg
MA0039.4	KLF4	Bmp11	1939	1950	12.8364	1.53e-05	0.0254	gccccctccccg
MA1656.1	ZNF449	Bmp9	452	465	13.1835	1.53e-05	0.127	caaagcccagcaca
MA0032.2	FOXC1	Bmp11	27	37	13.22	1.53e-05	0.346	taaataaacat
MA1988.1	Atf3	Bmp2	1967	1977	13.552	1.53e-05	0.473	ggtgactcacg
MA0144.2	STAT3	Bmp8b	1257	1267	13.7347	1.54e-05	0.122	gtgccgggaag
MA0080.6	Spi1	Bmp6	1870	1886	12.8211	1.54e-05	0.0622	aggaaggggaagcgagc
MA1992.1	Ikzf3	Bmp3	1827	1841	13.1651	1.54e-05	0.118	gcgcagcaagtgggg
MA0759.2	ELK3	Bmp8b	1339	1349	13.2857	1.54e-05	0.62	accggaagggc
MA0747.1	SP8	Bmp11	1209	1220	13.1842	1.54e-05	0.0558	cccccccccacc
MA1128.1	FOSL1::JUN	Bmp2	1966	1978	13.5111	1.54e-05	0.576	gggtgactcacgt
MA1631.1	ASCL1	Bmp6	675	687	13.4959	1.55e-05	0.0612	cagcagctgccgt
MA1628.1	Zic1::Zic2	Bmp9	1896	1906	13.9146	1.55e-05	0.141	aacagcaggga
MA1108.2	MXI1	Bmp8a	290	299	12.6531	1.55e-05	0.367	tccacatggc
MA0685.2	SP4	Bmp2	788	796	13.8315	1.55e-05	0.0232	tgggagggg
MA1965.1	SP5	Bmp11	178	187	13.7755	1.56e-05	0.0216	cgcctcccag
MA1107.2	KLF9	Bmp3	1470	1485	12.878	1.56e-05	0.0191	cgcgcacacacacaca
MA0599.1	KLF5	Bmp8b	1868	1877	13.9184	1.56e-05	0.024	gtcccgcccc
MA0504.1	NR2C2	Bmp7	1106	1120	12.5143	1.57e-05	0.142	ccggctcaagggtca
MA0835.2	BATF3	Bmp9	1328	1338	13.6306	1.57e-05	0.432	tttgactcatc
MA0787.1	POU3F2	Bmp3	109	120	13.1935	1.57e-05	0.748	aaatgctaattt
MA1111.1	NR2F2	Bmp15	505	515	13.4878	1.57e-05	0.37	ccaaggtcatg
MA0871.2	TFEC	Bmp9	785	795	13.25	1.57e-05	0.359	cacacgtgatg
MA1987.1	ZNF701	Bmp4	236	256	12.156	1.57e-05	0.0323	gagaccctggggaggaagtgg
MA1569.1	TFAP2E	Bmp7	23	33	13.6735	1.57e-05	0.055	cccctcaggct
MA0733.1	EGR4	Bmp11	1590	1605	12.8364	1.57e-05	0.0443	atccgcccccccgccc
MA0468.1	DUX4	Bmp10	810	820	13.7021	1.57e-05	0.449	caatccaatca
MA0623.2	NEUROG1	Bmp9	1601	1610	14.3273	1.57e-05	0.459	agcatatgtc
MA1606.1	Foxf1	Bmp4	1754	1764	12.7823	1.58e-05	0.286	ctgtaaacaag
MA0764.3	ETV4	Bmp8b	1339	1348	13.3878	1.58e-05	0.683	accggaaggg
MA0793.1	POU6F2	Bmp10	1712	1721	13.3091	1.58e-05	0.755	tgctcattaa
MA1999.1	Prdm5	Bmp4	1873	1887	12.8727	1.58e-05	0.153	ctgctttccatcttg
MA1578.1	VEZF1	Bmp11	1207	1216	13.7049	1.59e-05	0.102	cccccccccc
MA1578.1	VEZF1	Bmp11	1208	1217	13.7049	1.59e-05	0.102	cccccccccc
MA1155.1	ZSCAN4	Bmp3	1442	1456	7.93103	1.59e-05	0.108	cacacacacgcacac
MA0156.3	FEV	Bmp8b	1338	1349	13.0816	1.59e-05	0.696	gaccggaagggc
MA1631.1	ASCL1	Bmp3	1517	1529	13.4634	1.59e-05	0.0612	ccgcagctgctcc
MA1653.1	ZNF148	Bmp8b	547	558	12.8776	1.59e-05	0.0148	gccccctgcccc
MA1721.1	ZNF93	Bmp8a	1034	1049	12.1009	1.59e-05	0.0266	gctggcgggggcggcc
MA1721.1	ZNF93	Bmp8b	1175	1190	12.1009	1.59e-05	0.0266	gctggcgggggcggcc
MA1932.1	ELK1::HOXB13	Bmp7	1564	1579	11.4615	1.59e-05	0.37	gccggaggttggaaga
MA1961.1	PATZ1	Bmp8a	1950	1961	12.9101	1.6e-05	0.0111	caggggcggcgg
MA0632.2	TCFL5	Bmp3	1459	1468	13.5333	1.6e-05	0.0687	gcgcgcgcgc
MA0632.2	TCFL5	Bmp3	1461	1470	13.5333	1.6e-05	0.0687	gcgcgcgcgc
MA0632.2	TCFL5	Bmp3	1463	1472	13.5333	1.6e-05	0.0687	gcgcgcgcgc
MA0632.2	TCFL5	Bmp3	1465	1474	13.5333	1.6e-05	0.0687	gcgcgcgcgc
MA0062.3	GABPA	Bmp3	1264	1277	12.9786	1.6e-05	0.203	cctacttcctcttc
MA0472.2	EGR2	Bmp8b	1550	1560	12.5517	1.6e-05	0.135	ccgcccccgcc
MA1723.1	PRDM9	Bmp4	543	566	12.1193	1.61e-05	0.00997	tgggagcgcggcggccgcggggca
MA1981.1	ZNF530	Bmp7	496	513	11.5408	1.61e-05	0.0308	ggaggggaagaggatgtg
MA1930.1	CTCF	Bmp6	1803	1837	10.4312	1.61e-05	0.129	cgccacctctctagcctgggcaactgggggcgccc
MA1599.1	ZNF682	Bmp8b	1544	1559	12.6179	1.62e-05	0.0693	caggccccgcccccgc
MA1599.1	ZNF682	Bmp8a	1556	1571	12.6179	1.62e-05	0.0693	caggccccgcccccgc
MA0477.2	FOSL1	Bmp15	878	890	13.5636	1.62e-05	0.457	gcctgactcatca
MA0742.2	KLF12	Bmp6	1510	1518	13.4045	1.62e-05	0.0266	ggggagggg
MA0742.2	KLF12	Bmp7	1856	1864	13.4045	1.62e-05	0.0266	ggggagggg
MA0516.3	SP2	Bmp6	1184	1192	13.1236	1.62e-05	0.0245	gaggcggga
MA0760.1	ERF	Bmp8b	1339	1348	13.3429	1.62e-05	0.704	accggaaggg
MA0139.1	CTCF	Bmp6	1819	1837	11.8197	1.62e-05	0.212	tgggcaactgggggcgccc
MA1712.1	ZNF454	Bmp11	1790	1807	12.4472	1.62e-05	0.0241	gggctcgggcccccccag
MA1950.1	FLI1::FOXI1	Bmp3	957	970	13.1379	1.63e-05	0.384	aaagacaggaagct
MA0791.1	POU4F3	Bmp8b	307	322	12.9449	1.63e-05	0.388	attaataatttattta
MA0474.3	Erg	Bmp6	1866	1879	13.0894	1.63e-05	0.183	ggccaggaagggga
MA1629.1	Zic2	Bmp8a	957	970	12.8618	1.63e-05	0.082	ggcccagctggagg
MA0648.1	GSC	Bmp11	914	923	12.4909	1.63e-05	0.779	cttaatccct
MA1643.1	NFIB	Bmp7	1954	1974	11.0918	1.63e-05	0.168	gtgcgggcccggagcccggag
MA1569.1	TFAP2E	Bmp9	1195	1205	13.6531	1.63e-05	0.055	agcctggggca
MA1961.1	PATZ1	Bmp8b	1304	1315	12.8764	1.63e-05	0.0112	cgacggcggggc
MA0659.3	Mafg	Bmp3	1816	1830	12.6454	1.64e-05	0.287	gcgctgggtcagcgc
MA0149.1	EWSR1-FLI1	Bmp3	1025	1042	-6.94737	1.64e-05	0.0328	gaaagtaagcgagaatgg
MA0657.1	KLF13	Bmp10	1787	1804	9.2069	1.64e-05	0.47	aggctaggcccctatagg
MA1564.1	SP9	Bmp11	1209	1220	13.1379	1.65e-05	0.038	cccccccccacc
MA1596.1	ZNF460	Bmp11	1912	1927	9.91011	1.65e-05	0.0307	ccctcctcctccctcc
MA0137.3	STAT1	Bmp5	600	610	13.3818	1.65e-05	0.239	tttatgggaaa
MA1712.1	ZNF454	Bmp7	1294	1311	12.4146	1.65e-05	0.0241	aggctctaggcaccccgt
MA0079.5	SP1	Bmp10	1862	1870	13.4082	1.67e-05	0.0206	ggggaggga
MA0753.2	ZNF740	Bmp9	640	652	12.3708	1.67e-05	0.0279	ctgcaccccccta
MA1727.1	ZNF417	Bmp2	78	92	13.4898	1.67e-05	0.223	acgacggggcgccag
MA0146.2	Zfx	Bmp8b	1000	1013	13.4545	1.67e-05	0.042	tcctgccaggcctg
MA1930.1	CTCF	Bmp3	988	1022	10.3486	1.68e-05	0.129	gtgcaggggcccgcagtgtccgtcagaagaggctc
MA0761.2	ETV1	Bmp10	584	597	13.065	1.68e-05	0.185	ggacaggaagcatc
MA1967.1	TFAP4::FLI1	Bmp8a	1503	1518	8.34483	1.68e-05	0.376	acccgcaacacctgcc
MA1715.1	ZNF707	Bmp2	538	552	10.3636	1.68e-05	0.225	ctccactcctcggcc
MA1515.1	KLF2	Bmp11	1830	1840	13.1273	1.68e-05	0.0511	cgccccgcccg
MA0157.3	Foxo3	Bmp2	844	855	12.979	1.69e-05	0.403	aagtaaacagac
MA0518.1	Stat4	Bmp6	462	475	13.5517	1.69e-05	0.154	tttccaagaagaca
MA0115.1	NR1H2::RXRA	Bmp7	1106	1122	0.132653	1.69e-05	0.268	ccggctcaagggtcacc
MA1537.1	NR2F1	Bmp7	1107	1121	10	1.69e-05	0.385	cggctcaagggtcac
MA0139.1	CTCF	Bmp8b	1220	1238	11.7377	1.69e-05	0.212	gagccaggtgggggcgcgg
MA0786.1	POU3F1	Bmp3	109	120	12.9759	1.69e-05	0.807	aaatgctaattt
MA1731.1	ZNF768	Bmp7	313	330	12.8469	1.69e-05	0.0684	cctcactgccactctggg
MA0740.2	KLF14	Bmp8b	1579	1587	13.7978	1.7e-05	0.0233	ggggtgggg
MA0462.2	BATF::JUN	Bmp9	1328	1338	13.352	1.7e-05	0.466	tttgactcatc
MA1568.1	TCF21	Bmp9	1600	1611	13.1452	1.7e-05	0.811	gagcatatgtca
MA1528.1	NFIX	Bmp7	1798	1814	12.4898	1.7e-05	0.145	aggggcccggggccagc
MA1653.1	ZNF148	Bmp8a	1566	1577	12.7857	1.7e-05	0.0148	ccccgcgccccc
MA1122.1	TFDP1	Bmp7	1618	1628	13.3394	1.71e-05	0.104	gagcgggaaga
MA1579.1	ZBTB26	Bmp2	1236	1250	13.3367	1.72e-05	0.271	gtttccagaaatgcg
MA0518.1	Stat4	Bmp8b	1257	1270	13.5345	1.72e-05	0.154	gtgccgggaaggag
MA0909.3	Hoxd13	Bmp4	1400	1409	13.0545	1.72e-05	0.536	cacaataaaa
MA0523.1	TCF7L2	Bmp4	1191	1204	13.4	1.73e-05	0.541	agagatgaaagccc
MA0163.1	PLAG1	Bmp8a	1174	1187	9.61224	1.73e-05	0.0834	gaggcggtgagggg
MA1634.1	BATF	Bmp9	1328	1338	13.288	1.73e-05	0.45	tttgactcatc
MA0527.1	ZBTB33	Bmp3	1619	1633	12.9394	1.73e-05	0.108	ccctcgcgcggccag
MA1653.1	ZNF148	Bmp4	1614	1625	12.7449	1.73e-05	0.0148	tctccctccccc
MA1607.1	Foxl2	Bmp4	1751	1764	13.04	1.73e-05	0.414	tgactgtaaacaag
MA1548.1	PLAGL2	Bmp7	1422	1431	13.5082	1.74e-05	0.0609	ggggcccctc
MA1548.1	PLAGL2	Bmp7	1546	1555	13.5082	1.74e-05	0.0609	ggggcccctg
MA0155.1	INSM1	Bmp8a	247	258	13.1633	1.74e-05	0.174	tttttgggggca
MA0155.1	INSM1	Bmp8b	363	374	13.1633	1.74e-05	0.174	tttttgggggca
MA1538.1	NR2F1	Bmp9	1671	1685	11.2364	1.74e-05	0.374	gggggcaataacccc
MA0081.2	SPIB	Bmp11	892	907	12.7154	1.75e-05	0.0678	gacctcttcctctcct
MA1713.1	ZNF610	Bmp8b	1880	1893	12.5204	1.75e-05	0.031	cccgccgcccgccg
MA1713.1	ZNF610	Bmp8b	1887	1900	12.5204	1.75e-05	0.031	cccgccgcccgccg
MA1514.1	KLF17	Bmp3	738	752	11.8061	1.75e-05	0.0579	ttccacacacccttg
MA1596.1	ZNF460	Bmp7	1718	1733	9.76404	1.75e-05	0.0307	gcgcccgcctcctcac
MA1725.1	ZNF189	Bmp11	1243	1255	13.0429	1.75e-05	0.13	tcctctgttcctc
MA0819.2	CLOCK	Bmp2	1296	1305	13.3455	1.75e-05	0.379	tgacacgtgc
MA0491.2	JUND	Bmp15	878	890	13.379	1.76e-05	0.468	gcctgactcatca
MA1529.1	NHLH2	Bmp8b	1240	1257	10.9592	1.76e-05	0.136	gaggagcagctgagcagg
MA1973.1	ZKSCAN3	Bmp15	1052	1071	11.5	1.76e-05	0.192	tgggctaggttagctcccat
MA1721.1	ZNF93	Bmp8a	1954	1969	11.9083	1.76e-05	0.0278	ggcggcggcggagctg
MA1627.1	Wt1	Bmp11	1847	1860	12.7967	1.76e-05	0.0327	cgccgcccccggcc
MA1146.1	NR1H4::RXRA	Bmp9	1671	1685	12.7305	1.77e-05	0.387	gggggcaataacccc
MA0753.2	ZNF740	Bmp11	1101	1113	12.2584	1.77e-05	0.0279	ctcccccaccccc
MA0753.2	ZNF740	Bmp11	1103	1115	12.2584	1.77e-05	0.0279	cccccacccccaa
MA0736.1	GLIS2	Bmp8b	1115	1128	11.5082	1.77e-05	0.157	tctcccccgcgaag
MA0475.2	FLI1	Bmp8b	1339	1348	13.2444	1.77e-05	0.838	accggaaggg
MA0818.2	BHLHE22	Bmp9	1601	1610	13.8077	1.77e-05	0.722	agcatatgtc
MA1599.1	ZNF682	Bmp7	1459	1474	12.4553	1.78e-05	0.0693	ccgcccaggccccagc
MA0811.1	TFAP2B	Bmp10	992	1003	13.0862	1.78e-05	0.0982	tgcctccaggct
MA1578.1	VEZF1	Bmp11	1200	1209	13.6066	1.78e-05	0.102	ccccccaccc
MA1578.1	VEZF1	Bmp11	1212	1221	13.6066	1.78e-05	0.102	ccccccaccc
MA1642.1	NEUROG2	Bmp10	937	949	13.5528	1.78e-05	0.607	tgcacagatggag
MA1725.1	ZNF189	Bmp6	342	354	13.0286	1.78e-05	0.13	cctgctcttcctg
MA0645.1	ETV6	Bmp4	246	255	13.2041	1.78e-05	0.45	ggaggaagtg
MA1596.1	ZNF460	Bmp11	1842	1857	9.7191	1.78e-05	0.0307	gcgcccgccgcccccg
MA1728.1	ZNF549	Bmp2	902	913	12.7724	1.78e-05	0.104	ccagctgccccg
MA0517.1	STAT1::STAT2	Bmp5	1773	1787	12.4848	1.78e-05	0.222	tgagtttcagctttc
MA0633.2	Twist2	Bmp9	1036	1045	13.3404	1.79e-05	0.0714	cacagctggg
MA0633.2	Twist2	Bmp7	1368	1377	13.3404	1.79e-05	0.0714	cacagctggg
MA1153.1	Smad4	Bmp3	292	299	13.2131	1.79e-05	0.551	tgtctaga
MA1547.2	PITX2	Bmp11	915	922	13.5962	1.79e-05	0.855	ttaatccc
MA0882.1	DLX6	Bmp10	1817	1824	10.9492	1.79e-05	0.855	ccaattac
MA0881.1	Dlx4	Bmp10	1817	1824	10.6372	1.79e-05	0.855	ccaattac
MA0880.1	Dlx3	Bmp10	1817	1824	10.3356	1.79e-05	0.855	ccaattac
MA0081.2	SPIB	Bmp15	1075	1090	12.6748	1.79e-05	0.0678	ttactcttccccttcc
MA1100.2	ASCL1	Bmp8a	1112	1121	12.5818	1.79e-05	0.0841	agcaggtgcc
MA1100.2	ASCL1	Bmp8b	1252	1261	12.5818	1.79e-05	0.0841	agcaggtgcc
MA1542.1	OSR1	Bmp10	262	271	13.8909	1.79e-05	0.828	tgctactgtc
MA1142.1	FOSL1::JUND	Bmp2	1967	1976	11.6054	1.8e-05	0.66	ggtgactcac
MA0753.2	ZNF740	Bmp11	1210	1222	12.2022	1.81e-05	0.0279	ccccccccacccc
MA0597.2	THAP1	Bmp11	1876	1887	13.0505	1.81e-05	0.0772	cggccgggcagc
MA0489.2	Jun	Bmp9	1328	1339	13.0284	1.82e-05	0.289	tttgactcatca
MA1102.2	CTCFL	Bmp8a	969	980	12.8776	1.82e-05	0.0356	ggcaggaggcgg
MA1102.2	CTCFL	Bmp8b	1096	1107	12.8776	1.82e-05	0.0356	ggcaggaggcgg
MA0524.2	TFAP2C	Bmp10	992	1003	12.9592	1.82e-05	0.107	tgcctccaggct
MA0732.1	EGR3	Bmp11	1935	1949	10.2586	1.82e-05	0.057	ctccgccccctcccc
MA0598.3	EHF	Bmp2	895	909	12.9756	1.83e-05	0.201	cccacttccagctgc
MA0681.2	PHOX2B	Bmp5	17	32	12.748	1.83e-05	0.29	aataattaaatttcag
MA1653.1	ZNF148	Bmp2	533	544	12.6429	1.83e-05	0.0148	cgcccctccact
MA1938.1	ERF::NHLH1	Bmp8b	1252	1268	9.92857	1.83e-05	0.198	agcaggtgccgggaagg
MA1977.1	ZNF324	Bmp3	686	706	12.0918	1.83e-05	0.332	attaggaagacaaagctagcg
MA1107.2	KLF9	Bmp3	1436	1451	12.6098	1.84e-05	0.021	tacacacacacacacg
MA0074.1	RXRA::VDR	Bmp6	1386	1400	9.77064	1.84e-05	0.876	ggggcgcggagttcg
MA1102.2	CTCFL	Bmp8a	1169	1180	12.8571	1.84e-05	0.0356	gccaggaggcgg
MA1584.1	ZIC5	Bmp8b	1449	1464	9.55102	1.84e-05	0.0945	tgcccacccgccacgc
MA1929.1	CTCF	Bmp8a	614	647	11.2927	1.84e-05	0.0489	ttgccattattaggctccccagccggggtctcag
MA0472.2	EGR2	Bmp11	1834	1844	12.2414	1.84e-05	0.135	ccgcccgcgcg
MA0740.2	KLF14	Bmp4	656	664	13.6854	1.85e-05	0.0233	ggggcgggc
MA0740.2	KLF14	Bmp8b	1585	1593	13.6854	1.85e-05	0.0233	ggggcgggc
MA1558.1	SNAI1	Bmp8a	1112	1121	13.3878	1.85e-05	0.101	agcaggtgcc
MA1558.1	SNAI1	Bmp8b	1252	1261	13.3878	1.85e-05	0.101	agcaggtgcc
MA0761.2	ETV1	Bmp3	959	972	12.9268	1.85e-05	0.185	agacaggaagctat
MA1976.1	ZNF320	Bmp15	1946	1972	10.8652	1.85e-05	0.0208	gtgacgtcccttgggcttgtgttgggg
MA0079.5	SP1	Bmp7	1948	1956	13.2653	1.85e-05	0.0215	ggggcggtg
MA1514.1	KLF17	Bmp11	1977	1991	11.6735	1.86e-05	0.0579	gtcctccctcccctc
MA1713.1	ZNF610	Bmp8a	1564	1577	12.4082	1.86e-05	0.031	gcccccgcgccccc
MA1514.1	KLF17	Bmp4	386	400	11.6633	1.86e-05	0.0579	gacctcgctcccggc
MA0517.1	STAT1::STAT2	Bmp15	226	240	12.3939	1.86e-05	0.222	tcagttgcgtttttc
MA1728.1	ZNF549	Bmp9	1866	1877	12.6992	1.87e-05	0.104	ggtgctggccag
MA0065.2	Pparg::Rxra	Bmp2	1418	1432	12.7027	1.87e-05	0.165	ctgggacacaagtca
MA1653.1	ZNF148	Bmp8b	1877	1888	12.602	1.87e-05	0.0148	cgccccgccgcc
MA1559.1	SNAI3	Bmp8a	1112	1121	13.6727	1.87e-05	0.159	agcaggtgcc
MA1559.1	SNAI3	Bmp8b	1252	1261	13.6727	1.87e-05	0.159	agcaggtgcc
MA1653.1	ZNF148	Bmp8b	1863	1874	12.5918	1.87e-05	0.0148	cgcccgtcccgc
MA1107.2	KLF9	Bmp11	1595	1610	12.5772	1.87e-05	0.021	cccccccgccccctca
MA0073.1	RREB1	Bmp3	1438	1457	7.77982	1.87e-05	0.0186	cacacacacacacgcacaca
MA0732.1	EGR3	Bmp6	1315	1329	10.1897	1.87e-05	0.057	cgccgcctccgcttg
MA0162.4	EGR1	Bmp8b	1293	1306	12.7724	1.88e-05	0.0252	acccgcgcacgcga
MA0687.1	SPIC	Bmp8b	58	71	12.8873	1.88e-05	0.179	taaaagaggaggtt
MA0687.1	SPIC	Bmp8a	506	519	12.8873	1.88e-05	0.179	taaaagaggaggtt
MA0687.1	SPIC	Bmp8b	630	643	12.8873	1.88e-05	0.179	taaaagaggaggtt
MA1962.1	POU2F1::SOX2	Bmp5	1640	1656	11	1.88e-05	0.581	aattcaaataccaaagg
MA1521.1	MAFA	Bmp9	1943	1957	12.6	1.88e-05	0.143	ccgctaacacagcac
MA1653.1	ZNF148	Bmp2	390	401	12.5714	1.89e-05	0.0148	cactcctccccc
MA0841.1	NFE2	Bmp2	1967	1977	11.4082	1.89e-05	0.492	ggtgactcacg
MA1155.1	ZSCAN4	Bmp3	1472	1486	7.31034	1.89e-05	0.108	cgcacacacacacac
MA0646.1	GCM1	Bmp7	740	750	13.0408	1.89e-05	0.412	actgcgggtac
MA0163.1	PLAG1	Bmp7	574	587	9.35714	1.9e-05	0.0834	gtggggctggggtg
MA0741.1	KLF16	Bmp4	1976	1986	12.9138	1.9e-05	0.0398	tcccctccccc
MA0073.1	RREB1	Bmp4	1972	1991	7.73394	1.9e-05	0.0186	ccactcccctccccctcccc
MA1560.1	SOHLH2	Bmp6	1619	1628	12.9355	1.9e-05	0.344	cgcacgtgtg
MA0495.3	MAFF	Bmp2	418	433	12.8049	1.9e-05	0.256	gtgtcagcacttggct
MA1596.1	ZNF460	Bmp7	1586	1601	9.5618	1.9e-05	0.0314	gttgccgccgcccgag
MA1132.1	JUN::JUNB	Bmp2	1967	1976	12.669	1.9e-05	0.91	ggtgactcac
MA1524.2	Msgn1	Bmp2	1906	1921	12.8485	1.9e-05	0.301	ccagccaaatgggaga
MA1102.2	CTCFL	Bmp8a	1015	1026	12.7959	1.91e-05	0.0356	cgcagggcgcac
MA0872.1	TFAP2A	Bmp7	240	252	13.0328	1.91e-05	0.0801	ggccctctgggga
MA1571.1	TGIF2LX	Bmp8b	1810	1821	12.6179	1.91e-05	0.302	ggacaggtgtcg
MA1558.1	SNAI1	Bmp8a	70	79	13.3469	1.91e-05	0.101	tgcaggtgcc
MA1107.2	KLF9	Bmp3	496	511	12.5366	1.92e-05	0.021	ccaccacgcccagcta
MA0626.1	Npas2	Bmp6	1619	1628	13.4262	1.93e-05	0.292	cgcacgtgtg
MA1961.1	PATZ1	Bmp8a	1953	1964	12.5056	1.93e-05	0.0125	gggcggcggcgg
MA0471.2	E2F6	Bmp4	252	264	12.7805	1.94e-05	0.049	agtggcggggagc
MA1981.1	ZNF530	Bmp4	1167	1184	11.1122	1.94e-05	0.0308	gaaaggggagcgcgaggg
MA1723.1	PRDM9	Bmp4	668	691	11.7431	1.94e-05	0.011	cgaggggcggggggctgtggagga
MA0518.1	Stat4	Bmp3	776	789	13.3621	1.94e-05	0.154	ctgctgggaaacct
MA1949.1	FLI1::DRGX	Bmp3	961	975	12.6818	1.94e-05	0.463	acaggaagctatgat
MA0761.2	ETV1	Bmp6	1866	1879	12.8618	1.94e-05	0.185	ggccaggaagggga
MA0697.2	Zic3	Bmp9	1896	1908	12.9787	1.95e-05	0.123	aacagcagggaga
MA1513.1	KLF15	Bmp8b	1878	1888	12.8269	1.95e-05	0.0222	gccccgccgcc
MA1712.1	ZNF454	Bmp4	390	407	12.1057	1.96e-05	0.0241	tcgctcccggccccactt
MA0796.1	TGIF1	Bmp2	1289	1300	4.59184	1.96e-05	0.897	taacagctgaca
MA1584.1	ZIC5	Bmp6	1566	1581	9.36735	1.96e-05	0.0945	ccgctccccgctgccc
MA0471.2	E2F6	Bmp10	1861	1873	12.7642	1.96e-05	0.049	gggggagggagag
MA1553.1	RARG	Bmp9	1711	1724	12.1616	1.97e-05	0.491	taggccgtgtcctt
MA0002.2	Runx1	Bmp6	625	635	12.8103	1.97e-05	0.911	ctctgtggtca
MA0480.2	Foxo1	Bmp4	1754	1764	12.7042	1.97e-05	0.47	ctgtaaacaag
MA1712.1	ZNF454	Bmp8b	1421	1438	12.0976	1.97e-05	0.0241	aggctgcgagcccctcgc
MA1643.1	NFIB	Bmp8b	1191	1211	10.6633	1.97e-05	0.168	tgcctggggcgctgcccaggc
MA1564.1	SP9	Bmp8b	1458	1469	12.8793	1.97e-05	0.0406	gccacgcccagg
MA0659.3	Mafg	Bmp15	877	891	12.3121	1.98e-05	0.287	agcctgactcatcat
MA0477.2	FOSL1	Bmp2	1966	1978	13.3182	1.98e-05	0.457	gggtgactcacgt
MA0810.1	TFAP2A	Bmp8b	1986	1997	12.9818	1.98e-05	0.0835	cgcccccggcct
MA0741.1	KLF16	Bmp8a	1567	1577	12.8103	1.98e-05	0.0398	cccgcgccccc
MA0625.2	NFATC3	Bmp10	282	290	11.1154	1.98e-05	0.289	atggaaaat
MA1940.1	ETV2::DRGX	Bmp5	186	199	12.7586	1.98e-05	0.658	agaggaaatattta
MA1712.1	ZNF454	Bmp7	1540	1557	12.0813	1.99e-05	0.0241	cgccccggggcccctgct
MA1641.1	MYF5	Bmp7	1367	1378	13.367	1.99e-05	0.245	gcacagctgggg
MA1511.2	KLF10	Bmp6	1510	1518	13.3708	1.99e-05	0.0269	ggggagggg
MA1511.2	KLF10	Bmp7	1856	1864	13.3708	1.99e-05	0.0269	ggggagggg
MA0522.3	TCF3	Bmp11	1121	1131	13.3546	1.99e-05	0.0862	tgcacctgcct
MA1643.1	NFIB	Bmp8b	1437	1457	10.6327	2e-05	0.168	gcccgggccgcctgcccaccc
MA1719.1	ZNF816	Bmp7	1857	1874	11.7431	2e-05	0.137	gggaggggccatgtctgg
MA1559.1	SNAI3	Bmp8a	815	824	13.5818	2e-05	0.159	agcaggtgtg
MA1943.1	ETV2::HOXB13	Bmp15	457	471	12.4182	2.01e-05	0.957	agaggacccgtaaac
MA0483.1	Gfi1B	Bmp7	210	220	13.2241	2.01e-05	0.56	caacctcagcc
MA1723.1	PRDM9	Bmp10	1861	1884	11.6697	2.01e-05	0.0112	gggggagggagagagagaggaaga
MA1990.1	Gli1	Bmp9	1009	1022	12.6241	2.02e-05	0.201	taagaccaccccac
MA1581.1	ZBTB6	Bmp2	1453	1465	12.8349	2.02e-05	0.128	ggccttgagctta
MA1102.2	CTCFL	Bmp6	1671	1682	12.7041	2.02e-05	0.0356	gccagggcgcag
MA1623.1	Stat2	Bmp6	859	871	12.695	2.02e-05	0.235	taaaagagaaagc
MA1715.1	ZNF707	Bmp4	98	112	9.94949	2.02e-05	0.225	tcccattcccggccc
MA0073.1	RREB1	Bmp8b	689	708	7.54128	2.03e-05	0.019	acacaagacacacactgaga
MA1596.1	ZNF460	Bmp8a	1513	1528	9.40449	2.03e-05	0.0318	cctgccgccgcccggg
MA1997.1	Olig2	Bmp3	1895	1904	13.4	2.03e-05	0.101	cccagctggt
MA0079.5	SP1	Bmp2	1952	1960	13.1939	2.04e-05	0.023	tgggcgggg
MA1476.2	Dlx5	Bmp15	591	602	12.49	2.04e-05	0.973	gtgcaattaaca
MA1619.1	Ptf1A	Bmp9	1035	1046	13.2477	2.04e-05	0.221	acacagctggga
MA0599.1	KLF5	Bmp3	1311	1320	13.4898	2.04e-05	0.0303	ccccctccct
MA1552.1	RARB	Bmp9	1711	1724	12	2.04e-05	0.416	taggccgtgtcctt
MA0162.4	EGR1	Bmp11	1838	1851	12.6423	2.04e-05	0.0252	ccgcgcgcccgccg
MA1709.1	ZIM3	Bmp6	1138	1152	12.2936	2.04e-05	0.487	cgcagcagaaagccc
MA1730.1	ZNF708	Bmp8a	353	367	12.1468	2.05e-05	0.12	tttgcggtgcctccc
MA1941.1	ETV2::FIGLA	Bmp3	977	992	11.9291	2.05e-05	0.138	acgggctgcaggtgca
MA0474.3	Erg	Bmp10	584	597	12.7642	2.05e-05	0.183	ggacaggaagcatc
MA0474.3	Erg	Bmp10	1613	1626	12.7642	2.05e-05	0.183	tgaaaggaagtgaa
MA0519.1	Stat5a::Stat5b	Bmp5	152	162	13.2857	2.05e-05	0.203	acttctaagaa
MA1654.1	ZNF16	Bmp8b	1214	1236	6.69355	2.05e-05	0.101	acgcgggagccaggtgggggcgc
MA1728.1	ZNF549	Bmp6	1572	1583	12.5854	2.06e-05	0.104	cccgctgccccg
MA1944.1	ETV5::DRGX	Bmp5	186	199	12.6515	2.06e-05	0.449	agaggaaatattta
MA0885.2	Dlx2	Bmp15	591	602	12.1607	2.06e-05	0.798	gtgcaattaaca
MA1993.1	Neurod2	Bmp3	1895	1904	13.5556	2.06e-05	0.146	cccagctggt
MA0606.2	Nfat5	Bmp6	745	756	12.9718	2.06e-05	0.196	ggatggaaaagc
MA0732.1	EGR3	Bmp7	1457	1471	9.93103	2.07e-05	0.057	ctccgcccaggcccc
MA0872.1	TFAP2A	Bmp7	1236	1248	12.8525	2.07e-05	0.0801	tgccgagagggca
MA1965.1	SP5	Bmp9	344	353	13.5102	2.07e-05	0.0237	ctcctcccgg
MA1965.1	SP5	Bmp4	600	609	13.5102	2.07e-05	0.0237	ctcctcccgg
MA1965.1	SP5	Bmp4	1504	1513	13.5102	2.07e-05	0.0237	tccctccctc
MA1965.1	SP5	Bmp11	1653	1662	13.5102	2.07e-05	0.0237	tccctccctc
MA1965.1	SP5	Bmp11	1921	1930	13.5102	2.07e-05	0.0237	tccctccctc
MA1621.1	Rbpjl	Bmp3	1799	1812	13.0732	2.07e-05	0.146	agcccacctgtcag
MA0490.2	JUNB	Bmp15	878	890	13.2177	2.07e-05	0.502	gcctgactcatca
MA0081.2	SPIB	Bmp11	1528	1543	12.4309	2.07e-05	0.0678	tgtctcttccccctta
MA0471.2	E2F6	Bmp7	1616	1628	12.6667	2.08e-05	0.049	aggagcgggaaga
MA1541.1	NR6A1	Bmp15	504	520	12.1774	2.08e-05	0.523	cccaaggtcatgttaga
MA1517.1	KLF6	Bmp8a	1890	1900	13.0517	2.08e-05	0.107	agccccgcccc
MA0750.2	ZBTB7A	Bmp6	1867	1879	12.7967	2.08e-05	0.298	gccaggaagggga
MA0138.2	REST	Bmp4	486	506	8.2449	2.08e-05	0.246	cccagcacgacgcaccgcgcc
MA0512.2	Rxra	Bmp15	500	513	6.81707	2.09e-05	0.24	agggcccaaggtca
MA1137.1	FOSL1::JUNB	Bmp2	1966	1978	12.3007	2.09e-05	0.663	gggtgactcacgt
MA0162.4	EGR1	Bmp3	1441	1454	12.6098	2.09e-05	0.0252	acacacacacgcac
MA0847.3	FOXD2	Bmp5	32	43	12.9492	2.09e-05	0.298	gtaaagcaaata
MA0672.1	NKX2-3	Bmp8b	532	541	12.9808	2.1e-05	0.5	tccacttgag
MA0872.1	TFAP2A	Bmp8a	1927	1939	12.8197	2.1e-05	0.0801	cgccgtcggggcg
MA1966.1	TFAP4::ETV1	Bmp8b	1097	1112	12.1301	2.1e-05	0.12	gcaggaggcgggtgcg
MA1630.2	ZNF281	Bmp6	1509	1520	10.5056	2.1e-05	0.0212	tggggaggggcg
MA0048.2	NHLH1	Bmp8b	1244	1253	13.069	2.1e-05	0.101	agcagctgag
MA0009.2	TBXT	Bmp15	623	638	10.8269	2.1e-05	0.458	tcacaacaacctgtga
MA1713.1	ZNF610	Bmp9	1912	1925	12.1837	2.1e-05	0.031	cggcccgctccttc
MA0797.1	TGIF2	Bmp8b	1810	1821	10.7982	2.11e-05	0.528	ggacaggtgtcg
MA1648.1	TCF12	Bmp11	1121	1131	13.1418	2.11e-05	0.0958	tgcacctgcct
MA0155.1	INSM1	Bmp10	1856	1867	12.7755	2.11e-05	0.174	tggtagggggag
MA1124.1	ZNF24	Bmp7	675	687	11.7636	2.11e-05	0.203	cacttattcactc
MA1629.1	Zic2	Bmp9	1405	1418	12.4228	2.12e-05	0.082	aacagagcagggag
MA0139.1	CTCF	Bmp6	1887	1905	11.2623	2.13e-05	0.212	ccgccgagaggtggcgggg
MA1124.1	ZNF24	Bmp9	402	414	11.7455	2.13e-05	0.203	catttattcatct
MA1512.1	KLF11	Bmp3	498	508	12.8077	2.13e-05	0.0563	accacgcccag
MA1572.1	TGIF2LY	Bmp8b	1810	1821	12.5806	2.13e-05	0.334	ggacaggtgtcg
MA1520.1	MAF	Bmp3	1816	1830	12.4455	2.13e-05	0.371	gcgctgggtcagcgc
MA0829.2	SREBF1	Bmp4	741	754	12.439	2.14e-05	0.47	cgctcacgtgactc
MA1731.1	ZNF768	Bmp7	1669	1686	12.4388	2.14e-05	0.0785	cggcgttggctctctgga
MA1712.1	ZNF454	Bmp8a	1445	1462	11.9431	2.14e-05	0.0241	gggctcctcgcccggacc
MA1712.1	ZNF454	Bmp8b	1538	1555	11.9431	2.14e-05	0.0241	cgctcccaggccccgccc
MA0685.2	SP4	Bmp7	1948	1956	13.5393	2.14e-05	0.0299	ggggcggtg
MA0495.3	MAFF	Bmp10	1023	1038	12.6179	2.15e-05	0.256	ctctcagcattattgc
MA0131.2	HINFP	Bmp11	1959	1970	12.8788	2.15e-05	0.118	cggcgtccccgc
MA1528.1	NFIX	Bmp3	141	157	11.9388	2.15e-05	0.145	tctggcctgaggccaga
MA0633.2	Twist2	Bmp3	1895	1904	13.3191	2.15e-05	0.0717	cccagctggt
MA0014.3	PAX5	Bmp8b	1526	1537	12.5727	2.16e-05	0.793	aggcgtggcccc
MA1723.1	PRDM9	Bmp10	1845	1868	11.5229	2.17e-05	0.0117	gagaggaagagtggtagggggagg
MA1154.1	ZNF282	Bmp2	195	211	8.85714	2.17e-05	0.585	ccttccctggacccggc
MA1421.1	TCF7L1	Bmp5	1645	1656	11.9211	2.17e-05	0.962	aaataccaaagg
MA0145.2	Tfcp2l1	Bmp8a	960	973	12.7778	2.17e-05	0.151	ccagctggaggcag
MA0644.2	ESX1	Bmp15	578	585	11.86	2.18e-05	0.26	ctaattag
MA0644.2	ESX1	Bmp9	1664	1671	11.86	2.18e-05	0.26	ctaattag
MA0701.2	LHX9	Bmp15	578	585	12.4906	2.18e-05	0.26	ctaattag
MA0701.2	LHX9	Bmp9	1664	1671	12.4906	2.18e-05	0.26	ctaattag
MA0912.2	HOXD3	Bmp5	749	756	13.7	2.18e-05	0.588	ctaattac
MA0904.2	HOXB5	Bmp4	1774	1781	11.5424	2.18e-05	0.521	gtaattac
MA0158.2	HOXA5	Bmp4	1774	1781	11.9831	2.18e-05	0.521	gtaattac
MA0612.2	EMX1	Bmp15	578	585	12.2642	2.18e-05	0.26	ctaattag
MA0612.2	EMX1	Bmp9	1664	1671	12.2642	2.18e-05	0.26	ctaattag
MA1505.1	HOXC8	Bmp4	1774	1781	10.7736	2.18e-05	0.521	gtaattac
MA1495.1	HOXA1	Bmp4	1774	1781	10.9623	2.18e-05	0.521	gtaattac
MA1481.1	DRGX	Bmp5	749	756	11.24	2.18e-05	0.417	ctaattac
MA0726.1	VSX2	Bmp15	578	585	12.1339	2.18e-05	0.26	ctaattag
MA0726.1	VSX2	Bmp9	1664	1671	12.1339	2.18e-05	0.26	ctaattag
MA0725.1	VSX1	Bmp15	578	585	11.2913	2.18e-05	0.26	ctaattag
MA0725.1	VSX1	Bmp9	1664	1671	11.2913	2.18e-05	0.26	ctaattag
MA0722.1	VAX1	Bmp5	749	756	10.8299	2.18e-05	0.924	ctaattac
MA0705.1	Lhx8	Bmp15	578	585	11.3636	2.18e-05	0.26	ctaattag
MA0705.1	Lhx8	Bmp9	1664	1671	11.3636	2.18e-05	0.26	ctaattag
MA0068.2	PAX4	Bmp15	578	585	12.6119	2.18e-05	0.26	ctaattag
MA0068.2	PAX4	Bmp9	1664	1671	12.6119	2.18e-05	0.26	ctaattag
MA0707.2	MNX1	Bmp8b	105	112	10.38	2.18e-05	0.347	gtgattat
MA1489.1	FOXN3	Bmp4	1756	1763	15.1857	2.18e-05	1	gtaaacaa
MA0862.1	GMEB2	Bmp2	1325	1332	12.7424	2.18e-05	0.486	ttacgtaa
MA0614.1	Foxj2	Bmp4	1756	1763	13.3226	2.18e-05	1	gtaaacaa
MA0613.1	FOXG1	Bmp4	1756	1763	13.7978	2.18e-05	0.694	gtaaacaa
MA0031.1	FOXD1	Bmp7	1321	1328	13.52	2.18e-05	0.521	gtaaacat
MA1712.1	ZNF454	Bmp6	1496	1513	11.9106	2.18e-05	0.0241	tggccctgcgatctgggg
MA0162.4	EGR1	Bmp11	1590	1603	12.5447	2.18e-05	0.0252	atccgcccccccgc
MA1573.2	Thap11	Bmp10	722	735	11.2752	2.18e-05	0.45	tctacctttcccag
MA1929.1	CTCF	Bmp7	954	987	10.9675	2.18e-05	0.0514	aagcagcgtctgatgggggcgggaggtggtgagt
MA0493.2	KLF1	Bmp6	1510	1518	13.8989	2.18e-05	0.032	ggggagggg
MA0493.2	KLF1	Bmp7	1856	1864	13.8989	2.18e-05	0.032	ggggagggg
MA1965.1	SP5	Bmp9	1125	1134	13.4694	2.18e-05	0.0242	ttcctccccc
MA0028.2	ELK1	Bmp8b	1339	1348	12.6889	2.2e-05	0.956	accggaaggg
MA0131.2	HINFP	Bmp3	1773	1784	12.8333	2.2e-05	0.118	tgaggtccgcgc
MA1560.1	SOHLH2	Bmp2	866	875	12.8548	2.2e-05	0.344	tccacgtgca
MA0526.4	USF2	Bmp6	692	703	11.4898	2.2e-05	0.238	agccacgtgtcc
MA1116.1	RBPJ	Bmp3	778	787	12.9483	2.2e-05	0.15	gctgggaaac
MA1596.1	ZNF460	Bmp7	1452	1467	9.20225	2.2e-05	0.0318	tcctcctccgcccagg
MA0506.2	Nrf1	Bmp3	1455	1469	11.9512	2.21e-05	0.0655	acacgcgcgcgcgcg
MA0039.4	KLF4	Bmp7	179	190	12.3182	2.21e-05	0.0298	agcccctcccag
MA0797.1	TGIF2	Bmp2	1289	1300	10.6789	2.21e-05	0.528	taacagctgaca
MA0872.1	TFAP2A	Bmp2	1925	1937	12.6885	2.22e-05	0.0801	ggccgcgggggcg
MA0079.5	SP1	Bmp8b	1143	1151	12.7143	2.22e-05	0.0244	ggggcgcag
MA1515.1	KLF2	Bmp11	1200	1210	12.6727	2.22e-05	0.0511	ccccccacccc
MA1515.1	KLF2	Bmp11	1212	1222	12.6727	2.22e-05	0.0511	ccccccacccc
MA0154.4	EBF1	Bmp11	1129	1143	12.4468	2.22e-05	0.094	cctcctcaggggctc
MA0508.3	PRDM1	Bmp7	3	13	13.2846	2.22e-05	0.141	ccctttctcca
MA1647.2	Prdm4	Bmp15	1008	1024	12.3853	2.23e-05	0.353	cagccttaaaactggcc
MA1712.1	ZNF454	Bmp2	27	44	11.8618	2.24e-05	0.0241	cgcctcggcggcccggga
MA1565.1	TBX18	Bmp4	1833	1844	12.6061	2.24e-05	0.276	ggtggtgtgagg
MA1520.1	MAF	Bmp9	1943	1957	12.3727	2.24e-05	0.371	ccgctaacacagcac
MA1601.2	ZNF75D	Bmp9	293	304	11.8876	2.25e-05	0.423	gtgtgaaaagct
MA0734.3	Gli2	Bmp15	859	871	12.3578	2.26e-05	0.182	aaggcctcccaca
MA1624.1	Stat5a	Bmp6	950	961	12.6606	2.26e-05	0.215	cctccaagaatt
MA0471.2	E2F6	Bmp7	1001	1013	12.5447	2.26e-05	0.049	ggcggagggaatg
MA1100.2	ASCL1	Bmp8a	1830	1839	12.3455	2.26e-05	0.0841	ggcaggtgcg
MA1721.1	ZNF93	Bmp8a	1098	1113	11.4128	2.27e-05	0.03	gggagaagcagccgag
MA1723.1	PRDM9	Bmp10	1859	1882	11.4312	2.27e-05	0.0118	tagggggagggagagagagaggaa
MA1723.1	PRDM9	Bmp6	1863	1886	11.4312	2.27e-05	0.0118	gagggccaggaaggggaagcgagc
MA1515.1	KLF2	Bmp8a	1566	1576	12.6545	2.27e-05	0.0511	ccccgcgcccc
MA0753.2	ZNF740	Bmp4	1618	1630	11.7753	2.27e-05	0.0301	cctcccccacccc
MA1630.2	ZNF281	Bmp7	636	647	10.191	2.27e-05	0.0212	ggaggaggtggg
MA0523.1	TCF7L2	Bmp9	529	542	12.9636	2.27e-05	0.541	tgtcatcaaaggac
MA0817.1	BHLHE23	Bmp9	1600	1611	13.2	2.28e-05	0.605	gagcatatgtca
MA0753.2	ZNF740	Bmp11	1825	1837	11.764	2.28e-05	0.0301	ccgcccgccccgc
MA1516.1	KLF3	Bmp11	244	254	12.1489	2.29e-05	0.0943	caccacgcccg
MA0746.2	SP3	Bmp11	1200	1212	12.1731	2.29e-05	0.0647	ccccccacccccc
MA1654.1	ZNF16	Bmp8a	1073	1095	6.3871	2.29e-05	0.101	acgcgggagccaggtgggggacg
MA1599.1	ZNF682	Bmp8a	1883	1898	11.9837	2.29e-05	0.0693	cccgccgagccccgcc
MA0527.1	ZBTB33	Bmp11	1945	1959	12.4242	2.3e-05	0.111	tccccgcgggactcc
MA1540.2	NR5A1	Bmp8a	704	720	12.3121	2.3e-05	0.211	tggcgctccaggtcaac
MA1540.2	NR5A1	Bmp8b	833	849	12.3121	2.3e-05	0.211	tggcgctccaggtcaac
MA0813.1	TFAP2B	Bmp8b	1914	1926	12.6557	2.31e-05	0.12	tgccgtcggggcg
MA1713.1	ZNF610	Bmp8b	1552	1565	12.0102	2.31e-05	0.031	gcccccgccccccc
MA1107.2	KLF9	Bmp3	1444	1459	12.2195	2.31e-05	0.0217	cacacacgcacacacg
MA0689.1	TBX20	Bmp4	1532	1542	12.5606	2.31e-05	0.426	aagttgtgaaa
MA1929.1	CTCF	Bmp8a	1103	1136	10.8455	2.32e-05	0.0514	aagcagccgagcaggtgccgagaaggaggcgccc
MA1712.1	ZNF454	Bmp8a	1520	1537	11.7886	2.33e-05	0.0241	ccgcccggggctcctagc
MA1513.1	KLF15	Bmp2	298	308	12.3462	2.33e-05	0.0238	gccccgcgcgg
MA0493.2	KLF1	Bmp6	202	210	13.8539	2.33e-05	0.032	cgggcgggg
MA0493.2	KLF1	Bmp6	1992	2000	13.8539	2.33e-05	0.032	cgggcgggg
MA0056.2	MZF1	Bmp15	933	945	12.6179	2.33e-05	0.264	cagatccccatat
MA1712.1	ZNF454	Bmp9	1245	1262	11.7805	2.34e-05	0.0241	aggctccaagagctgcag
MA0698.1	ZBTB18	Bmp15	446	458	12.2571	2.34e-05	0.477	agtccagatgtag
MA1731.1	ZNF768	Bmp9	1965	1982	12.2755	2.34e-05	0.0789	tgcagtctcctctctggg
MA0081.2	SPIB	Bmp4	1496	1511	12.2195	2.35e-05	0.0678	tctcactttccctccc
MA0483.1	Gfi1B	Bmp7	913	923	13.0172	2.35e-05	0.56	caacctcagct
MA1650.1	ZBTB14	Bmp11	1877	1888	12.4727	2.35e-05	0.0602	ggccgggcagcc
MA1656.1	ZNF449	Bmp8b	556	569	12.3853	2.35e-05	0.136	cccagcccagctct
MA1122.1	TFDP1	Bmp7	1414	1424	12.7431	2.35e-05	0.104	gcgcgggaggg
MA1122.1	TFDP1	Bmp8a	1634	1644	12.7431	2.35e-05	0.104	tcgcgggaatc
MA0865.2	E2F8	Bmp11	237	248	12.6613	2.36e-05	0.253	cacccgccacca
MA0148.4	FOXA1	Bmp4	1754	1765	12.3497	2.36e-05	0.375	ctgtaaacaagt
MA0696.1	ZIC1	Bmp4	714	727	9.40426	2.36e-05	0.138	cgccgcctgccgcg
MA1599.1	ZNF682	Bmp10	1573	1588	11.9268	2.36e-05	0.0693	gaaactaagccccata
MA0039.4	KLF4	Bmp4	968	979	12.2364	2.37e-05	0.0298	tccccctccccg
MA0750.2	ZBTB7A	Bmp4	245	257	12.6098	2.37e-05	0.298	gggaggaagtggc
MA1629.1	Zic2	Bmp9	1034	1047	12.2439	2.37e-05	0.082	gacacagctgggat
MA0479.1	FOXH1	Bmp6	272	282	13.3269	2.37e-05	0.377	taaaatccaca
MA1721.1	ZNF93	Bmp2	235	250	11.3211	2.37e-05	0.0303	gccatgggccgcggcg
MA1630.2	ZNF281	Bmp4	725	736	10.0562	2.38e-05	0.0212	gcgggaggggcc
MA1630.2	ZNF281	Bmp7	1416	1427	10.0562	2.38e-05	0.0212	gcgggaggggcc
MA1630.2	ZNF281	Bmp7	1793	1804	10.0562	2.38e-05	0.0212	gggcgaggggcc
MA1630.2	ZNF281	Bmp7	1855	1866	10.0562	2.38e-05	0.0212	cggggaggggcc
MA1953.1	FOXO1::ELF1	Bmp4	1715	1728	12.4648	2.38e-05	0.535	attaacaggatgga
MA0163.1	PLAG1	Bmp2	1933	1946	8.70408	2.38e-05	0.0834	gggcgcgagggggg
MA1564.1	SP9	Bmp11	1934	1945	12.6207	2.39e-05	0.0425	cctccgccccct
MA0892.1	GSX1	Bmp9	1663	1672	10.0317	2.39e-05	0.381	cctaattagg
MA1653.1	ZNF148	Bmp11	1096	1107	12.1531	2.39e-05	0.0163	ttcctctccccc
MA0761.2	ETV1	Bmp10	1613	1626	12.5854	2.39e-05	0.185	tgaaaggaagtgaa
MA1511.2	KLF10	Bmp7	1948	1956	12.5056	2.4e-05	0.0287	ggggcggtg
MA0162.4	EGR1	Bmp3	1447	1460	12.3984	2.4e-05	0.0252	acacgcacacacgc
MA0765.3	ETV5	Bmp8b	1339	1348	12.6327	2.4e-05	1	accggaaggg
MA0105.4	NFKB1	Bmp8a	1933	1945	6.17308	2.4e-05	0.275	cggggcgtccccg
MA0761.2	ETV1	Bmp4	244	257	12.5772	2.41e-05	0.185	ggggaggaagtggc
MA0593.1	FOXP2	Bmp4	1754	1764	13.5303	2.41e-05	0.381	ctgtaaacaag
MA0505.2	Nr5A2	Bmp4	225	237	12.5366	2.41e-05	0.274	ttggccttgagga
MA0622.1	Mlxip	Bmp6	694	701	13.4262	2.41e-05	0.345	ccacgtgt
MA1985.1	ZNF669	Bmp8a	1055	1069	11.5691	2.41e-05	0.165	ggggcgctgcctggg
MA1550.1	PPARD	Bmp7	1106	1121	9.12245	2.41e-05	0.373	ccggctcaagggtcac
MA1653.1	ZNF148	Bmp8a	423	434	12.1429	2.41e-05	0.0163	cccccctgcccg
MA1650.1	ZBTB14	Bmp8a	1566	1577	12.4364	2.41e-05	0.0602	ccccgcgccccc
MA0753.2	ZNF740	Bmp11	1104	1116	11.6404	2.42e-05	0.0309	ccccacccccaat
MA0668.2	Neurod2	Bmp7	1365	1379	12.844	2.42e-05	0.368	gggcacagctggggg
MA1981.1	ZNF530	Bmp8b	1259	1276	10.5918	2.43e-05	0.0308	gccgggaaggaggcgcct
MA1654.1	ZNF16	Bmp4	210	232	6.22581	2.43e-05	0.101	cattgggagcaatatttggcctt
MA1128.1	FOSL1::JUN	Bmp15	878	890	12.8667	2.43e-05	0.576	gcctgactcatca
MA1950.1	FLI1::FOXI1	Bmp4	1715	1728	12.5172	2.43e-05	0.384	attaacaggatgga
MA0700.2	LHX2	Bmp10	1815	1825	12.4725	2.43e-05	0.859	atccaattact
MA1723.1	PRDM9	Bmp10	1854	1877	11.2844	2.43e-05	0.0123	agtggtagggggagggagagagag
MA0815.1	TFAP2C	Bmp8a	1927	1939	12.431	2.44e-05	0.0928	cgccgtcggggcg
MA0162.4	EGR1	Bmp11	1208	1221	12.374	2.44e-05	0.0252	ccccccccccaccc
MA0474.3	Erg	Bmp8b	1337	1350	12.5366	2.44e-05	0.183	ggaccggaagggcg
MA1589.1	ZNF140	Bmp15	760	780	8.04494	2.44e-05	0.676	tagggacagaattgcaactca
MA0111.1	Spz1	Bmp11	283	293	12.6818	2.44e-05	0.609	agggtttcacc
MA1962.1	POU2F1::SOX2	Bmp15	1238	1254	10.42	2.44e-05	0.581	ccattacatcagaatgg
MA1522.1	MAZ	Bmp4	1886	1896	12.7755	2.44e-05	0.0395	tgcccctccat
MA0699.1	LBX2	Bmp9	1663	1672	10.9831	2.45e-05	0.586	cctaattagg
MA0852.2	FOXK1	Bmp2	843	856	12.7581	2.46e-05	0.585	gaagtaaacagacc
MA1107.2	KLF9	Bmp3	1442	1457	12.1138	2.46e-05	0.0217	cacacacacgcacaca
MA0472.2	EGR2	Bmp8b	1295	1305	11.6379	2.46e-05	0.146	ccgcgcacgcg
MA1972.1	ZFP14	Bmp8b	1333	1347	12.0337	2.47e-05	0.0809	ggcgggaccggaagg
MA1154.1	ZNF282	Bmp11	1465	1481	8.5	2.47e-05	0.585	cttccccctgactcttc
MA0650.3	Hoxa13	Bmp10	1581	1592	12.0945	2.47e-05	0.59	gccccataaaaa
MA0778.1	NFKB2	Bmp2	1219	1231	11.0909	2.48e-05	0.231	tggggttctccct
MA1723.1	PRDM9	Bmp8a	1077	1100	11.2385	2.49e-05	0.0123	gggagccaggtgggggacgcaggg
MA1107.2	KLF9	Bmp11	1101	1116	12.0894	2.49e-05	0.0217	ctcccccacccccaat
MA0471.2	E2F6	Bmp8b	1256	1268	12.3821	2.5e-05	0.049	ggtgccgggaagg
MA1723.1	PRDM9	Bmp7	275	298	11.2294	2.5e-05	0.0123	ggaggggaaggagacaggatgaac
MA1567.2	Tbx6	Bmp4	1834	1845	12.2936	2.51e-05	0.382	gtggtgtgaggg
MA0740.2	KLF14	Bmp2	788	796	12.764	2.52e-05	0.0292	tgggagggg
MA0747.1	SP8	Bmp11	1201	1212	12.4079	2.52e-05	0.0652	cccccacccccc
MA0681.2	PHOX2B	Bmp5	1695	1710	12.2362	2.52e-05	0.3	tctgatcaaataatat
MA0124.2	Nkx3-1	Bmp10	1940	1948	12.8545	2.52e-05	0.514	gccacttag
MA0713.1	PHOX2A	Bmp5	745	755	12.52	2.52e-05	0.421	ttatctaatta
MA1976.1	ZNF320	Bmp8a	1941	1967	10.191	2.52e-05	0.0245	ccccgggcccaggggcggcggcggagc
MA1977.1	ZNF324	Bmp7	1237	1257	11.4592	2.52e-05	0.332	gccgagagggcagggccggct
MA0842.2	NRL	Bmp8a	600	612	12.3404	2.52e-05	0.539	gcaagtgctgact
MA0842.2	NRL	Bmp8b	725	737	12.3404	2.52e-05	0.539	gcaagtgctgact
MA1627.1	Wt1	Bmp7	1448	1461	12.1789	2.53e-05	0.0327	ctcctcctcctccg
MA1107.2	KLF9	Bmp3	1476	1491	12.065	2.53e-05	0.0217	cacacacacacacgta
MA0162.4	EGR1	Bmp11	1819	1832	12.3008	2.54e-05	0.0252	ggccgcccgcccgc
MA1630.2	ZNF281	Bmp15	1749	1760	9.88764	2.54e-05	0.0213	gcgggaggggca
MA1630.2	ZNF281	Bmp2	1942	1953	9.88764	2.54e-05	0.0213	gggggaggactg
MA1961.1	PATZ1	Bmp8a	1535	1546	11.8989	2.55e-05	0.0155	agcgggcgcggc
MA0473.3	ELF1	Bmp15	1662	1675	12.4959	2.55e-05	0.21	gttaaggaagtggg
MA1976.1	ZNF320	Bmp9	1109	1135	10.1685	2.55e-05	0.0245	tgggggaacccagggcttcctccccca
MA1972.1	ZFP14	Bmp4	235	249	11.9663	2.55e-05	0.0809	ggagaccctggggag
MA1937.1	ERF::HOXB13	Bmp5	186	201	12.5	2.55e-05	0.527	agaggaaatatttaaa
MA0640.2	ELF3	Bmp2	894	907	12.4929	2.55e-05	0.173	tcccacttccagct
MA0826.1	OLIG1	Bmp9	1601	1610	12.6531	2.55e-05	0.537	agcatatgtc
MA0065.2	Pparg::Rxra	Bmp15	499	513	12.2703	2.55e-05	0.165	cagggcccaaggtca
MA1112.2	NR4A1	Bmp9	195	206	12.4364	2.56e-05	0.305	aaaaatgtcaca
MA1548.1	PLAGL2	Bmp11	1796	1805	13.082	2.56e-05	0.0703	gggccccccc
MA1548.1	PLAGL2	Bmp11	1856	1865	13.082	2.56e-05	0.0703	cggccccccg
MA1977.1	ZNF324	Bmp8a	1020	1040	11.4286	2.56e-05	0.332	ggcgcacagctagggctggcg
MA0732.1	EGR3	Bmp7	1720	1734	9.34483	2.56e-05	0.0593	gcccgcctcctcact
MA1107.2	KLF9	Bmp3	1434	1449	12.0407	2.57e-05	0.0217	catacacacacacaca
MA1653.1	ZNF148	Bmp8a	1497	1508	12.0408	2.57e-05	0.0167	cgccccacccgc
MA0462.2	BATF::JUN	Bmp15	879	889	12.864	2.57e-05	0.466	cctgactcatc
MA1620.1	Ptf1A	Bmp3	1800	1811	12.748	2.57e-05	0.214	gcccacctgtca
MA0810.1	TFAP2A	Bmp11	1850	1861	12.6364	2.58e-05	0.0835	cgcccccggccc
MA0810.1	TFAP2A	Bmp8a	1986	1997	12.6364	2.58e-05	0.0835	cgcccccggccc
MA1721.1	ZNF93	Bmp3	1749	1764	11.156	2.58e-05	0.0318	ggcgcccgcagcgccc
MA1723.1	PRDM9	Bmp6	1003	1026	11.1651	2.58e-05	0.0123	cgggagagggagggtgaaagaagg
MA1653.1	ZNF148	Bmp8a	1564	1575	12.0306	2.59e-05	0.0167	gcccccgcgccc
MA0795.1	SMAD3	Bmp8a	332	341	11.5091	2.59e-05	0.577	cgtctagccc
MA0795.1	SMAD3	Bmp8b	448	457	11.5091	2.59e-05	0.577	cgtctagccc
MA0610.1	DMRT3	Bmp10	1516	1526	12.4098	2.6e-05	1	catgtatcacc
MA1942.1	ETV2::FOXI1	Bmp7	283	297	12.3793	2.6e-05	0.41	aggagacaggatgaa
MA0741.1	KLF16	Bmp11	1205	1215	12.3103	2.6e-05	0.0402	caccccccccc
MA0139.1	CTCF	Bmp8b	1766	1784	10.8361	2.6e-05	0.212	cggcctcgaggcggtggcg
MA1976.1	ZNF320	Bmp2	749	775	10.1236	2.6e-05	0.0245	ggtagaggacgcgggccagggcccggg
MA0812.1	TFAP2B	Bmp8b	1191	1201	12.8909	2.61e-05	0.0975	tgcctggggcg
MA1119.1	SIX2	Bmp15	434	449	12.1773	2.61e-05	0.414	agctgaaatttgagtc
MA1513.1	KLF15	Bmp7	1715	1725	11.9615	2.61e-05	0.0252	cccgcgcccgc
MA1522.1	MAZ	Bmp6	1564	1574	12.5918	2.61e-05	0.0395	ccccgctcccc
MA1656.1	ZNF449	Bmp10	1493	1506	12.1927	2.61e-05	0.136	ctgagccctacctc
MA0081.2	SPIB	Bmp4	1229	1244	12.0325	2.62e-05	0.0678	actcccttcccctatc
MA1596.1	ZNF460	Bmp7	1935	1950	8.77528	2.62e-05	0.0328	ccctctgccacctggg
MA0741.1	KLF16	Bmp11	1831	1841	12.2931	2.62e-05	0.0402	gccccgcccgc
MA1982.1	ZNF574	Bmp7	62	76	11.6067	2.62e-05	0.106	gacccagagggccac
MA0162.4	EGR1	Bmp11	1198	1211	12.252	2.63e-05	0.0252	tcccccccaccccc
MA1107.2	KLF9	Bmp8a	1496	1511	12	2.63e-05	0.0217	tcgccccacccgcaac
MA0737.1	GLIS3	Bmp15	861	874	6.93443	2.63e-05	0.378	ggcctcccacaaat
MA1552.1	RARB	Bmp15	902	915	11.5	2.63e-05	0.416	caggtcttgacctg
MA0696.1	ZIC1	Bmp8b	1558	1571	9.10638	2.63e-05	0.138	gcccccccattggt
MA1527.1	NFIC	Bmp3	436	452	7.06897	2.63e-05	0.371	cctggattcaagccatt
MA1625.1	Stat5b	Bmp5	151	165	12.2202	2.64e-05	0.254	gacttctaagaaata
MA0685.2	SP4	Bmp7	944	952	12.3596	2.64e-05	0.0334	tgggaggag
MA1107.2	KLF9	Bmp11	1205	1220	11.9919	2.64e-05	0.0217	cacccccccccccacc
MA1485.1	FERD3L	Bmp6	1922	1935	9.89362	2.64e-05	0.174	gccacagcggccgc
MA0163.1	PLAG1	Bmp7	238	251	8.44898	2.64e-05	0.0834	aaggccctctgggg
MA0504.1	NR2C2	Bmp7	1396	1410	11.4571	2.64e-05	0.148	gcaggtgggaggccg
MA0778.1	NFKB2	Bmp4	1254	1266	10.9242	2.65e-05	0.231	tgggagagccccc
MA1728.1	ZNF549	Bmp8b	541	552	12.2114	2.65e-05	0.104	ggagctgccccc
MA1965.1	SP5	Bmp3	1280	1289	13.1837	2.65e-05	0.0286	tccctcccgc
MA1552.1	RARB	Bmp8b	1397	1410	11.4848	2.65e-05	0.416	acggccatgaccac
MA0753.2	ZNF740	Bmp8a	1496	1508	11.4607	2.65e-05	0.0311	tcgccccacccgc
MA0528.2	ZNF263	Bmp7	942	953	12.5636	2.66e-05	0.0542	tctgggaggaga
MA0473.3	ELF1	Bmp10	1613	1626	12.4309	2.66e-05	0.21	tgaaaggaagtgaa
MA1712.1	ZNF454	Bmp8a	1937	1954	11.5366	2.66e-05	0.0267	gcgtccccgggcccaggg
MA1464.1	ARNT2	Bmp2	1297	1306	13.1489	2.67e-05	0.429	gacacgtgca
MA0741.1	KLF16	Bmp11	1213	1223	12.2586	2.67e-05	0.0402	cccccacccct
MA0741.1	KLF16	Bmp4	1621	1631	12.2586	2.67e-05	0.0402	cccccacccct
MA1930.1	CTCF	Bmp8a	1851	1885	9.3211	2.67e-05	0.129	ctccagggaccgcgctgaggccgcagacgccgccc
MA0597.2	THAP1	Bmp7	1239	1250	12.5455	2.67e-05	0.0772	cgagagggcagg
MA0597.2	THAP1	Bmp2	1733	1744	12.5455	2.67e-05	0.0772	ggggagggcaaa
MA0528.2	ZNF263	Bmp7	1375	1386	12.5455	2.67e-05	0.0542	ggggggagggcg
MA0773.1	MEF2D	Bmp5	11	22	9.45455	2.68e-05	0.256	actattaataat
MA1728.1	ZNF549	Bmp15	1759	1770	12.1951	2.68e-05	0.104	catgctgccttg
MA0860.1	Rarg	Bmp9	527	543	-1.38182	2.69e-05	0.194	catgtcatcaaaggaca
MA0813.1	TFAP2B	Bmp7	21	33	12.3443	2.69e-05	0.12	ggcccctcaggct
MA1929.1	CTCF	Bmp8b	743	776	10.561	2.69e-05	0.0529	ctgccattattaggctcccccgccggggtctcag
MA1634.1	BATF	Bmp15	879	889	12.736	2.69e-05	0.45	cctgactcatc
MA0899.1	HOXA10	Bmp7	815	825	11.7358	2.69e-05	1	ggcaataaaga
MA0062.3	GABPA	Bmp9	462	475	12.2143	2.69e-05	0.203	cacacttccagtcc
MA1635.1	BHLHE22	Bmp2	901	910	13.3061	2.69e-05	0.0873	tccagctgcc
MA1635.1	BHLHE22	Bmp9	1036	1045	13.3061	2.69e-05	0.0873	cacagctggg
MA1635.1	BHLHE22	Bmp7	1368	1377	13.3061	2.69e-05	0.0873	cacagctggg
MA0039.4	KLF4	Bmp11	1984	1995	12.0818	2.69e-05	0.0298	ctcccctcccct
MA1627.1	Wt1	Bmp2	379	392	12.0732	2.69e-05	0.0327	tccctgccccgcac
MA1155.1	ZSCAN4	Bmp3	1436	1450	6	2.7e-05	0.108	tacacacacacacac
MA1514.1	KLF17	Bmp8a	1566	1580	10.8469	2.7e-05	0.0783	ccccgcgcccccatt
MA1948.1	ETV5::HOXA2	Bmp8b	1384	1397	12.197	2.7e-05	0.88	ggcggaagccacga
MA1731.1	ZNF768	Bmp11	911	928	12.0204	2.7e-05	0.0839	ccccttaatccctctgat
MA0162.4	EGR1	Bmp7	1714	1727	12.2033	2.71e-05	0.0252	acccgcgcccgcct
MA1107.2	KLF9	Bmp8b	1871	1886	11.9431	2.71e-05	0.0218	ccgccccgccccgccg
MA0697.2	Zic3	Bmp7	1368	1380	12.4113	2.72e-05	0.123	cacagctgggggg
MA0738.1	HIC2	Bmp9	1939	1947	11.6182	2.72e-05	0.363	gtgcccgct
MA0627.2	POU2F3	Bmp4	801	813	12.5253	2.72e-05	0.648	tatattcaaatat
MA1707.1	DMRTA1	Bmp6	424	435	12.2182	2.72e-05	1	aaatgcaacatt
MA1596.1	ZNF460	Bmp11	1963	1978	8.67416	2.73e-05	0.0328	gtccccgccccccagt
MA0814.2	TFAP2C	Bmp8a	1393	1406	12.3415	2.73e-05	0.0796	aggcccgcggcggg
MA1631.1	ASCL1	Bmp6	1706	1718	12.6098	2.73e-05	0.08	acgcacctggcct
MA1593.1	ZNF317	Bmp15	1495	1506	12.1489	2.73e-05	0.433	tcactgcagatt
MA0481.3	FOXP1	Bmp7	1319	1329	12.6897	2.74e-05	0.435	cagtaaacatt
MA0597.2	THAP1	Bmp4	557	568	12.5253	2.74e-05	0.0772	ccgcggggcacc
MA1472.2	Bhlha15	Bmp9	1035	1046	13.0732	2.74e-05	0.251	acacagctggga
MA1712.1	ZNF454	Bmp8b	1507	1524	11.4797	2.74e-05	0.0268	cagccccgggccccctcg
MA0671.1	NFIX	Bmp2	1870	1878	10.7872	2.74e-05	0.279	tgtgccaag
MA1984.1	ZNF667	Bmp15	533	544	12.305	2.74e-05	0.567	ggaagagcacaa
MA1571.1	TGIF2LX	Bmp2	1289	1300	12.0407	2.74e-05	0.302	taacagctgaca
MA0039.4	KLF4	Bmp3	1310	1321	12.0455	2.74e-05	0.0298	cccccctccctt
MA0089.2	MAFG::NFE2L1	Bmp9	1029	1044	10.7191	2.75e-05	0.463	ccagtgacacagctgg
MA0751.1	ZIC4	Bmp8b	1450	1464	12.0192	2.75e-05	0.123	gcccacccgccacgc
MA0734.3	Gli2	Bmp9	1010	1022	12.0275	2.75e-05	0.182	aagaccaccccac
MA1564.1	SP9	Bmp8b	1868	1879	12.4138	2.75e-05	0.0436	gtcccgccccgc
MA0037.4	Gata3	Bmp11	1537	1548	12.1773	2.76e-05	0.329	ccccttatctct
MA1723.1	PRDM9	Bmp2	1726	1749	11.0275	2.76e-05	0.0123	ggttgggggggagggcaaatccca
MA0732.1	EGR3	Bmp7	193	207	9.13793	2.76e-05	0.0595	aagcgcccccgcttc
MA1988.1	Atf3	Bmp15	879	889	13.072	2.76e-05	0.473	cctgactcatc
MA1596.1	ZNF460	Bmp8b	1877	1892	8.64045	2.77e-05	0.0328	cgccccgccgcccgcc
MA0909.3	Hoxd13	Bmp7	815	824	12.8909	2.77e-05	0.536	ggcaataaag
MA1491.2	GLI3	Bmp15	860	875	4.63462	2.78e-05	0.199	aggcctcccacaaatc
MA1592.1	ZNF274	Bmp6	223	238	10.9574	2.78e-05	0.785	aatttgtgtcctcatt
MA1723.1	PRDM9	Bmp7	803	826	11.0092	2.78e-05	0.0123	cgggggtaagaaggcaataaagaa
MA0103.3	ZEB1	Bmp8a	1509	1519	12.898	2.78e-05	0.0916	aacacctgccg
MA1711.1	ZNF343	Bmp9	504	520	9.06383	2.78e-05	0.33	acgcttcccgtcttccc
MA1987.1	ZNF701	Bmp8b	943	963	11.0092	2.79e-05	0.0323	gagcagagagtgcagaaaggg
MA1726.1	ZNF331	Bmp15	1018	1031	12.0734	2.79e-05	0.121	actggccgagccct
MA1522.1	MAZ	Bmp11	1989	1999	12.449	2.79e-05	0.0395	ctcccctccag
MA0660.1	MEF2B	Bmp5	11	22	9.76364	2.79e-05	0.267	actattaataat
MA0696.1	ZIC1	Bmp8a	1878	1891	8.93617	2.8e-05	0.138	cgccgcccgccgag
MA0696.1	ZIC1	Bmp8b	1889	1902	8.93617	2.8e-05	0.138	cgccgcccgccgag
MA0821.2	HES5	Bmp2	1297	1306	12.6055	2.8e-05	0.192	gacacgtgca
MA1976.1	ZNF320	Bmp8b	1939	1965	9.95506	2.81e-05	0.0245	gggtcggccgcggagccgatgcgcgcc
MA0695.1	ZBTB7C	Bmp8a	1307	1318	12.3548	2.81e-05	0.318	gcgaccacggca
MA0138.2	REST	Bmp2	751	771	7.47959	2.81e-05	0.246	tagaggacgcgggccagggcc
MA0814.2	TFAP2C	Bmp7	1490	1503	12.3008	2.81e-05	0.0796	gctcccgaggcggc
MA1485.1	FERD3L	Bmp2	1288	1301	9.7234	2.81e-05	0.174	ttaacagctgacac
MA1979.1	ZNF416	Bmp15	1048	1058	12.5143	2.82e-05	0.31	catctgggcta
MA1627.1	Wt1	Bmp7	1442	1455	11.9919	2.82e-05	0.0327	ctcctcctcctcct
MA1627.1	Wt1	Bmp7	1445	1458	11.9919	2.82e-05	0.0327	ctcctcctcctcct
MA1627.1	Wt1	Bmp7	1706	1719	11.9919	2.82e-05	0.0327	ctcctcccacccgc
MA1615.1	Plagl1	Bmp9	841	853	12.2683	2.82e-05	0.085	ccctggggccctt
MA1936.1	ERF::FOXO1	Bmp7	868	881	12.3286	2.82e-05	0.322	aactacaggaaaga
MA0493.2	KLF1	Bmp2	788	796	13.3371	2.83e-05	0.0365	tgggagggg
MA0030.1	FOXF2	Bmp5	419	432	12.8111	2.83e-05	0.511	taaggataaacaca
MA0003.4	TFAP2A	Bmp2	316	329	12.3659	2.83e-05	0.116	cgtccctcgggcgc
MA0599.1	KLF5	Bmp9	1929	1938	12.9184	2.83e-05	0.0382	gctcctcccc
MA1977.1	ZNF324	Bmp4	112	132	11.2245	2.83e-05	0.332	ccgcgcgtgacaaggtcggct
MA0500.2	MYOG	Bmp4	1813	1824	13.1101	2.84e-05	0.156	ctgcagctggtg
MA0751.1	ZIC4	Bmp3	1280	1294	11.9615	2.84e-05	0.123	tccctcccgctgcca
MA1528.1	NFIX	Bmp7	1956	1972	11.2449	2.84e-05	0.145	gcgggcccggagcccgg
MA0516.3	SP2	Bmp10	1862	1870	12.4382	2.84e-05	0.0365	ggggaggga
MA1122.1	TFDP1	Bmp8a	1400	1410	12.4404	2.85e-05	0.104	cggcgggagcc
MA0518.1	Stat4	Bmp5	153	166	12.8103	2.85e-05	0.154	cttctaagaaatat
MA0766.2	GATA5	Bmp6	1851	1860	12.5306	2.85e-05	0.364	gagataagga
MA1726.1	ZNF331	Bmp9	1628	1641	12.0367	2.85e-05	0.121	ttctgaagagccct
MA1578.1	VEZF1	Bmp8b	1560	1569	13.2623	2.85e-05	0.123	ccccccattg
MA1963.1	SATB1	Bmp10	1272	1284	13.0918	2.86e-05	0.681	catctaataaatt
MA1630.2	ZNF281	Bmp2	787	798	9.65169	2.86e-05	0.0217	gtgggaggggga
MA0079.5	SP1	Bmp4	244	252	11.7449	2.86e-05	0.0283	ggggaggaa
MA0162.4	EGR1	Bmp11	1204	1217	12.122	2.86e-05	0.0252	ccaccccccccccc
MA0162.4	EGR1	Bmp4	1977	1990	12.122	2.86e-05	0.0252	cccctccccctccc
MA0471.2	E2F6	Bmp6	1896	1908	12.187	2.86e-05	0.049	ggtggcggggact
MA1125.1	ZNF384	Bmp3	1153	1164	12.766	2.87e-05	0.0567	aaaaaaaaaaac
MA0116.1	Znf423	Bmp9	1500	1514	8.03371	2.87e-05	0.31	agcccccacggttca
MA0634.1	ALX3	Bmp15	577	586	10.8317	2.88e-05	0.536	tctaattagg
MA1654.1	ZNF16	Bmp4	166	188	5.74194	2.88e-05	0.101	tcttcggagccttagcaggcgtt
MA1596.1	ZNF460	Bmp15	1704	1719	8.53933	2.88e-05	0.0328	acctgagcctctcaat
MA1517.1	KLF6	Bmp8b	1552	1562	12.6034	2.88e-05	0.107	gcccccgcccc
MA1517.1	KLF6	Bmp11	1596	1606	12.6034	2.88e-05	0.107	ccccccgcccc
MA1102.2	CTCFL	Bmp7	1515	1526	12.102	2.88e-05	0.0445	tccagggcgcac
MA0872.1	TFAP2A	Bmp2	1877	1889	12.1475	2.88e-05	0.0834	agccaggagggca
MA1572.1	TGIF2LY	Bmp2	1289	1300	12.0645	2.89e-05	0.334	taacagctgaca
MA1521.1	MAFA	Bmp8b	1844	1858	11.9909	2.89e-05	0.184	gcgctgaggccgcgg
MA0891.1	GSC2	Bmp11	914	923	11.4915	2.89e-05	1	cttaatccct
MA0139.1	CTCF	Bmp8a	1164	1182	10.6066	2.89e-05	0.212	aaggcgccaggaggcggtg
MA0494.1	Nr1h3::Rxra	Bmp4	460	478	12.0484	2.89e-05	0.343	tggcttcaggtggcccggc
MA1723.1	PRDM9	Bmp3	1349	1372	10.9266	2.9e-05	0.0124	agagggcgaggacgagggagtggg
MA1961.1	PATZ1	Bmp8a	1397	1408	11.5955	2.9e-05	0.0165	ccgcggcgggag
MA1728.1	ZNF549	Bmp7	305	316	12.0894	2.9e-05	0.104	cccgctgccctc
MA1624.1	Stat5a	Bmp5	153	164	12.3486	2.91e-05	0.231	cttctaagaaat
MA1712.1	ZNF454	Bmp6	1953	1970	11.3659	2.91e-05	0.0271	ccgctccacgcctcgcgg
MA1930.1	CTCF	Bmp8b	1204	1238	9.12844	2.91e-05	0.129	gcccaggctcacgcgggagccaggtgggggcgcgg
MA1625.1	Stat5b	Bmp5	1782	1796	12.0459	2.91e-05	0.254	gctttcttagaaata
MA1629.1	Zic2	Bmp7	1814	1827	11.9106	2.91e-05	0.0931	caccgagcaggggg
MA0089.2	MAFG::NFE2L1	Bmp15	877	892	10.5843	2.91e-05	0.463	agcctgactcatcatc
MA0747.1	SP8	Bmp11	1207	1218	12.2237	2.92e-05	0.0702	ccccccccccca
MA1967.1	TFAP4::FLI1	Bmp7	1362	1377	6.39655	2.92e-05	0.376	actgggcacagctggg
MA0474.3	Erg	Bmp3	959	972	12.2927	2.92e-05	0.188	agacaggaagctat
MA0741.1	KLF16	Bmp8b	1873	1883	12.1207	2.92e-05	0.0425	gccccgccccg
MA1513.1	KLF15	Bmp11	1846	1856	11.6538	2.92e-05	0.0272	ccgccgccccc
MA0740.2	KLF14	Bmp7	1381	1389	12.6629	2.92e-05	0.033	agggcgggg
MA1633.2	BACH1	Bmp2	1968	1976	12.5957	2.92e-05	0.753	gtgactcac
MA0655.1	JDP2	Bmp2	1968	1976	11.6034	2.92e-05	0.608	gtgactcac
MA1726.1	ZNF331	Bmp8b	1893	1906	11.9908	2.92e-05	0.121	gcccgccgagccca
MA1940.1	ETV2::DRGX	Bmp15	1908	1921	12.1034	2.93e-05	0.658	ccaggatgcagtta
MA1979.1	ZNF416	Bmp8a	1062	1072	12.4429	2.93e-05	0.31	tgcctgggctc
MA0696.1	ZIC1	Bmp3	1280	1293	8.80851	2.93e-05	0.138	tccctcccgctgcc
MA0461.2	Atoh1	Bmp9	1601	1610	12.7903	2.93e-05	0.482	agcatatgtc
MA0138.2	REST	Bmp8a	1196	1216	7.36735	2.93e-05	0.246	gccggaacccgggccggctgc
MA0162.4	EGR1	Bmp11	1810	1823	12.0813	2.93e-05	0.0252	gcccgccccggccg
MA1986.1	ZNF692	Bmp9	1585	1594	12.8462	2.93e-05	0.221	gtggcccagg
MA1650.1	ZBTB14	Bmp8b	1944	1955	12.1636	2.93e-05	0.0671	ggccgcggagcc
MA0471.2	E2F6	Bmp2	1951	1963	12.1545	2.94e-05	0.049	ctgggcggggaac
MA1961.1	PATZ1	Bmp6	1182	1193	11.5618	2.94e-05	0.0165	gagaggcgggag
MA1596.1	ZNF460	Bmp3	1863	1878	8.48315	2.94e-05	0.0328	ccggccgcgtcccggg
MA1584.1	ZIC5	Bmp9	1957	1972	8.16327	2.95e-05	0.128	cggccgcctgcagtct
MA0753.2	ZNF740	Bmp11	1979	1991	11.236	2.95e-05	0.0315	cctccctcccctc
MA1994.1	Nkx2-1	Bmp8b	532	544	12.8357	2.95e-05	0.594	tccacttgaggag
MA1722.1	ZSCAN31	Bmp6	1490	1508	3.38462	2.96e-05	0.468	tcatggtggccctgcgatc
MA1522.1	MAZ	Bmp8a	373	383	12.1633	2.96e-05	0.0395	agcccctccag
MA1522.1	MAZ	Bmp8b	489	499	12.1633	2.96e-05	0.0395	agcccctccag
MA1653.1	ZNF148	Bmp11	1852	1863	11.8163	2.96e-05	0.0184	cccccggccccc
MA1683.1	FOXA3	Bmp4	1754	1764	12.6414	2.96e-05	0.475	ctgtaaacaag
MA1966.1	TFAP4::ETV1	Bmp9	1846	1861	11.4959	2.97e-05	0.12	cccggcagcgggtgag
MA0161.2	NFIC	Bmp8a	649	659	13.2439	2.97e-05	0.284	gccttggcaca
MA0161.2	NFIC	Bmp8b	778	788	13.2439	2.97e-05	0.284	gccttggcaca
MA1961.1	PATZ1	Bmp4	685	696	11.5281	2.97e-05	0.0165	tggaggagggga
MA0009.2	TBXT	Bmp2	996	1011	10	2.97e-05	0.458	taacacttagatgagg
MA0733.1	EGR4	Bmp2	530	545	11.7455	2.97e-05	0.0641	caccgcccctccactc
MA0733.1	EGR4	Bmp7	1457	1472	11.7455	2.97e-05	0.0641	ctccgcccaggcccca
MA0092.1	Hand1::Tcf3	Bmp11	1294	1303	12.1348	2.98e-05	0.473	ggtctggctc
MA1728.1	ZNF549	Bmp2	222	233	12.0569	2.98e-05	0.104	atggctgccccg
MA1652.1	ZKSCAN5	Bmp10	1615	1628	11.8991	2.98e-05	0.105	aaaggaagtgaatt
MA1513.1	KLF15	Bmp4	109	119	11.5385	2.98e-05	0.0272	gccccgcgcgt
MA1928.1	BNC2	Bmp8a	833	844	12.662	2.99e-05	0.447	gactgagtcagt
MA1463.1	ARGFX	Bmp15	577	586	12.8	3e-05	0.862	tctaattagg
MA1969.1	THRA	Bmp9	627	650	9.06579	3e-05	0.193	gctgtggcccctcctgcacccccc
MA1464.1	ARNT2	Bmp4	743	752	12.8936	3e-05	0.429	ctcacgtgac
MA1107.2	KLF9	Bmp2	923	938	11.7642	3.01e-05	0.0229	aagcctcaccctcccg
MA1630.2	ZNF281	Bmp10	1841	1852	9.55056	3.01e-05	0.0217	gggggagaggaa
MA1627.1	Wt1	Bmp9	634	647	11.878	3.01e-05	0.0327	cccctcctgcaccc
MA1620.1	Ptf1A	Bmp8a	1508	1519	12.561	3.02e-05	0.214	caacacctgccg
MA0502.2	NFYB	Bmp6	233	244	12.1789	3.02e-05	0.262	ctcattggcaaa
MA0696.1	ZIC1	Bmp7	1940	1953	8.7234	3.02e-05	0.138	tgccacctggggcg
MA0162.4	EGR1	Bmp11	1806	1819	12.0325	3.02e-05	0.0252	agccgcccgccccg
MA0153.2	HNF1B	Bmp5	14	26	11.6212	3.02e-05	0.447	attaataattaaa
MA0516.3	SP2	Bmp4	692	700	12.4045	3.03e-05	0.0365	ggggagggc
MA0516.3	SP2	Bmp7	1377	1385	12.4045	3.03e-05	0.0365	ggggagggc
MA0516.3	SP2	Bmp2	1733	1741	12.4045	3.03e-05	0.0365	ggggagggc
MA0162.4	EGR1	Bmp8a	1562	1575	12.0244	3.04e-05	0.0252	ccgcccccgcgccc
MA0846.1	FOXC2	Bmp7	877	888	12.3861	3.04e-05	0.213	aaagaaaacaaa
MA1653.1	ZNF148	Bmp8b	1533	1544	11.7653	3.04e-05	0.0184	gcccccgctccc
MA0079.5	SP1	Bmp2	1932	1940	11.7245	3.04e-05	0.0294	ggggcgcga
MA1478.1	DMRTA2	Bmp6	424	435	11.6379	3.05e-05	1	aaatgcaacatt
MA0753.2	ZNF740	Bmp8b	1553	1565	11.1685	3.05e-05	0.0315	cccccgccccccc
MA1723.1	PRDM9	Bmp8b	1581	1604	10.8165	3.05e-05	0.0126	ggtgggggcgggcgacgcggaccg
MA1484.1	ETS2	Bmp10	585	594	12.5918	3.06e-05	0.502	gacaggaagc
MA1484.1	ETS2	Bmp3	960	969	12.5918	3.06e-05	0.502	gacaggaagc
MA0155.1	INSM1	Bmp10	1836	1847	12.0102	3.06e-05	0.174	ttttagggggag
MA1961.1	PATZ1	Bmp7	1051	1062	11.4607	3.06e-05	0.0167	gcgcggaggggt
MA0162.4	EGR1	Bmp3	1455	1468	12.0081	3.07e-05	0.0252	acacgcgcgcgcgc
MA1108.2	MXI1	Bmp8b	406	415	12.4286	3.07e-05	0.367	tccacatggg
MA1630.2	ZNF281	Bmp4	677	688	9.47191	3.07e-05	0.0217	gggggctgtgga
MA1650.1	ZBTB14	Bmp3	1777	1788	12.1091	3.08e-05	0.0671	gtccgcgcagct
MA1581.1	ZBTB6	Bmp7	1959	1971	12.1193	3.08e-05	0.128	ggcccggagcccg
MA2003.1	NKX2-4	Bmp4	402	411	11.9138	3.08e-05	0.47	ccacttaagc
MA0162.4	EGR1	Bmp11	1210	1223	12	3.08e-05	0.0252	ccccccccacccct
MA0149.1	EWSR1-FLI1	Bmp7	275	292	-10.5	3.09e-05	0.0508	ggaggggaaggagacagg
MA0756.2	ONECUT2	Bmp10	789	797	12.9615	3.1e-05	0.741	ggatcaata
MA1107.2	KLF9	Bmp11	1829	1844	11.7073	3.11e-05	0.0229	ccgccccgcccgcgcg
MA0258.2	ESR2	Bmp9	1606	1620	12.0577	3.11e-05	0.359	atgtcaccctgcctg
MA0740.2	KLF14	Bmp8a	1596	1604	12.573	3.11e-05	0.0342	tgggcgggc
MA0520.1	Stat6	Bmp10	104	118	12.6034	3.11e-05	0.742	ggattccagtgaacc
MA0790.1	POU4F1	Bmp5	14	27	12.063	3.11e-05	0.371	attaataattaaat
MA0741.1	KLF16	Bmp6	334	344	11.9655	3.11e-05	0.0438	gccaagcccct
MA1987.1	ZNF701	Bmp6	730	750	10.7798	3.11e-05	0.0323	gagaaactaaggaagggatgg
MA1964.1	SMAD2	Bmp8a	1270	1279	12.6727	3.12e-05	0.393	ctccagacgg
MA0080.6	Spi1	Bmp7	494	510	11.6341	3.12e-05	0.0816	ttggaggggaagaggat
MA0812.1	TFAP2B	Bmp2	907	917	12.5091	3.13e-05	0.0975	tgccccgggcg
MA1716.1	ZNF76	Bmp9	717	737	9.46552	3.13e-05	0.253	gtaaaccaccaggcacagcat
MA0491.2	JUND	Bmp2	1966	1978	12.2339	3.13e-05	0.468	gggtgactcacgt
MA0017.2	NR2F1	Bmp7	1112	1124	12.6531	3.13e-05	0.339	caagggtcaccgc
MA1467.2	Atoh1	Bmp10	939	949	12.7523	3.13e-05	0.712	cacagatggag
MA0046.2	HNF1A	Bmp8b	306	320	11.7532	3.15e-05	0.397	cattaataatttatt
MA1576.1	THRB	Bmp15	125	143	7.07143	3.16e-05	0.432	atatcctcacctgaactta
MA1107.2	KLF9	Bmp8a	1232	1247	11.6748	3.16e-05	0.0229	aggccccacccgcggg
MA0098.3	ETS1	Bmp8b	1339	1348	12.6	3.16e-05	1	accggaaggg
MA1653.1	ZNF148	Bmp11	1164	1175	11.6837	3.17e-05	0.0184	tgcccctctctc
MA0148.4	FOXA1	Bmp2	844	855	11.958	3.17e-05	0.379	aagtaaacagac
MA1627.1	Wt1	Bmp11	1196	1209	11.7886	3.17e-05	0.0327	tctcccccccaccc
MA1992.1	Ikzf3	Bmp10	1844	1858	12.1009	3.18e-05	0.118	ggagaggaagagtgg
MA1553.1	RARG	Bmp15	902	915	11.2424	3.18e-05	0.491	caggtcttgacctg
MA0815.1	TFAP2C	Bmp7	1236	1248	11.8276	3.18e-05	0.0928	tgccgagagggca
MA0603.1	Arntl	Bmp4	742	751	12.4918	3.18e-05	0.482	gctcacgtga
MA1627.1	Wt1	Bmp11	1194	1207	11.7805	3.19e-05	0.0327	tctctcccccccac
MA1713.1	ZNF610	Bmp8b	1872	1885	11.3878	3.19e-05	0.031	cgccccgccccgcc
MA1596.1	ZNF460	Bmp7	1701	1716	8.2809	3.19e-05	0.0345	ggctgctcctcccacc
MA1646.1	OSR2	Bmp8a	1135	1146	12.3262	3.19e-05	0.518	ccgcagaagcgc
MA1987.1	ZNF701	Bmp7	1818	1838	10.7248	3.2e-05	0.0323	gagcagggggcgggggtccgg
MA1933.1	ELK1::SREBF2	Bmp4	246	261	9.96774	3.2e-05	0.678	ggaggaagtggcgggg
MA0469.3	E2F3	Bmp3	1587	1602	6.82979	3.21e-05	0.764	gacctggcgcccaaaa
MA0778.1	NFKB2	Bmp8a	1933	1945	10.3939	3.21e-05	0.231	cggggcgtccccg
MA1945.1	ETV5::FIGLA	Bmp8b	1097	1111	10.0517	3.21e-05	0.125	gcaggaggcgggtgc
MA0518.1	Stat4	Bmp5	1365	1378	12.6207	3.22e-05	0.154	cttacaggaaggat
MA0827.1	OLIG3	Bmp15	939	948	12.1724	3.22e-05	0.501	cccatatgtt
MA0888.1	EVX2	Bmp9	1663	1672	10.76	3.22e-05	0.769	cctaattagg
MA1653.1	ZNF148	Bmp11	1926	1937	11.6531	3.22e-05	0.0184	ccctcctccctc
MA0828.2	SREBF2	Bmp4	741	754	9.2449	3.22e-05	0.691	cgctcacgtgactc
MA1713.1	ZNF610	Bmp6	1930	1943	11.3673	3.22e-05	0.031	ggccgcgctccggc
MA1726.1	ZNF331	Bmp10	1638	1651	11.8165	3.23e-05	0.121	agaagcagagcctt
MA0753.2	ZNF740	Bmp4	1979	1991	11.0449	3.23e-05	0.0315	cctccccctcccc
MA1941.1	ETV2::FIGLA	Bmp8b	1097	1112	11.078	3.23e-05	0.163	gcaggaggcgggtgcg
MA0521.2	Tcf12	Bmp3	1517	1528	12.7805	3.23e-05	0.169	ccgcagctgctc
MA0521.2	Tcf12	Bmp3	1781	1792	12.7805	3.23e-05	0.169	gcgcagctgctg
MA0149.1	EWSR1-FLI1	Bmp3	1660	1677	-10.6184	3.23e-05	0.0508	gcgaggagggaaggtaca
MA1122.1	TFDP1	Bmp7	970	980	12.1284	3.24e-05	0.104	gggcgggaggt
MA1721.1	ZNF93	Bmp6	1206	1221	10.6972	3.24e-05	0.0346	cgccgccgccgcggcc
MA0003.4	TFAP2A	Bmp10	1146	1159	12.1463	3.24e-05	0.116	gtggcctctggcaa
MA0163.1	PLAG1	Bmp7	462	475	7.81633	3.24e-05	0.0834	gaggccgatgggga
MA0139.1	CTCF	Bmp7	1590	1608	10.3607	3.24e-05	0.212	ccgccgcccgagggcgaga
MA1522.1	MAZ	Bmp6	1767	1777	11.8367	3.25e-05	0.0395	ctcccctccaa
MA1721.1	ZNF93	Bmp8a	1719	1734	10.6881	3.25e-05	0.0346	gggaacggcggcgaca
MA0131.2	HINFP	Bmp8a	1935	1946	12.0758	3.25e-05	0.118	gggcgtccccgg
MA0682.2	PITX1	Bmp11	915	922	12.2857	3.26e-05	0.934	ttaatccc
MA0805.1	TBX1	Bmp10	1071	1078	11.9388	3.26e-05	0.689	aagtgtga
MA0491.2	JUND	Bmp9	1327	1339	12.1774	3.26e-05	0.468	gtttgactcatca
MA0024.3	E2F1	Bmp3	1589	1600	12.2623	3.26e-05	0.626	cctggcgcccaa
MA1976.1	ZNF320	Bmp7	1954	1980	9.61798	3.26e-05	0.025	gtgcgggcccggagcccggagcccggg
MA0597.2	THAP1	Bmp7	1244	1255	12.2929	3.27e-05	0.0772	gggcagggccgg
MA0510.2	RFX5	Bmp15	1379	1394	8.60345	3.27e-05	0.608	ggttttcataggaact
MA0814.2	TFAP2C	Bmp9	1194	1207	12.0569	3.28e-05	0.0796	cagcctggggcaca
MA0814.2	TFAP2C	Bmp2	1400	1413	12.0569	3.28e-05	0.0796	acccctgagggtag
MA1515.1	KLF2	Bmp8a	1497	1507	12.0545	3.28e-05	0.0583	cgccccacccg
MA1515.1	KLF2	Bmp11	1963	1973	12.0545	3.28e-05	0.0583	gtccccgcccc
MA0815.1	TFAP2C	Bmp2	1925	1937	11.7414	3.28e-05	0.0928	ggccgcgggggcg
MA0689.1	TBX20	Bmp7	640	650	12.0909	3.28e-05	0.426	gaggtgggaag
MA0753.2	ZNF740	Bmp11	1211	1223	11.0112	3.28e-05	0.0315	cccccccacccct
MA1984.1	ZNF667	Bmp3	1794	1805	12.0355	3.29e-05	0.567	ggaagagcccac
MA1653.1	ZNF148	Bmp8a	373	384	11.602	3.29e-05	0.0184	agcccctccagc
MA1653.1	ZNF148	Bmp8b	489	500	11.602	3.29e-05	0.0184	agcccctccagc
MA0525.2	TP63	Bmp4	1759	1776	1.46552	3.3e-05	0.784	aacaagttagaccaagta
MA0116.1	Znf423	Bmp10	1793	1807	7.75281	3.3e-05	0.31	ggcccctatagggga
MA0140.2	GATA1::TAL1	Bmp8a	308	325	12.2182	3.31e-05	0.503	ataatctctggtgcccag
MA0597.2	THAP1	Bmp6	1613	1624	12.2626	3.32e-05	0.0772	gggcagcgcacg
MA0763.1	ETV3	Bmp8b	1339	1348	12.2113	3.32e-05	0.793	accggaaggg
MA0812.1	TFAP2B	Bmp8a	1521	1531	12.4	3.32e-05	0.0975	cgcccggggct
MA1522.1	MAZ	Bmp8b	1872	1882	11.7347	3.33e-05	0.0395	cgccccgcccc
MA1961.1	PATZ1	Bmp8a	969	980	11.236	3.33e-05	0.0176	ggcaggaggcgg
MA1961.1	PATZ1	Bmp8b	1096	1107	11.236	3.33e-05	0.0176	ggcaggaggcgg
MA1723.1	PRDM9	Bmp5	1954	1977	10.633	3.33e-05	0.0126	agaggacaagaaggactaaaaata
MA0815.1	TFAP2C	Bmp7	240	252	11.7069	3.33e-05	0.0928	ggccctctgggga
MA1529.1	NHLH2	Bmp8a	1826	1843	9.34694	3.33e-05	0.163	ccggggcaggtgcgcgcg
MA1959.1	KLF7	Bmp8a	1952	1960	12.618	3.34e-05	0.0464	ggggcggcg
MA0810.1	TFAP2A	Bmp11	1799	1810	12.2909	3.34e-05	0.0835	cccccccagccg
MA0472.2	EGR2	Bmp6	1317	1327	11.0345	3.36e-05	0.146	ccgcctccgct
MA0508.3	PRDM1	Bmp3	1723	1733	12.7561	3.36e-05	0.177	ctctttctcag
MA1723.1	PRDM9	Bmp7	1374	1397	10.6147	3.36e-05	0.0126	tggggggagggcggggccgagggc
MA1122.1	TFDP1	Bmp4	723	733	12.0826	3.37e-05	0.104	ccgcgggaggg
MA1122.1	TFDP1	Bmp8b	1233	1243	12.0826	3.37e-05	0.104	gcgcggggagg
MA0597.2	THAP1	Bmp11	1225	1236	12.2424	3.37e-05	0.0772	tcccagggcact
MA1987.1	ZNF701	Bmp2	115	135	10.6147	3.37e-05	0.0323	gagcgcgaatgggggtgcact
MA0616.2	HES2	Bmp6	1619	1628	12.4615	3.37e-05	0.307	cgcacgtgtg
MA1528.1	NFIX	Bmp8b	1439	1455	10.7959	3.37e-05	0.145	ccgggccgcctgcccac
MA1484.1	ETS2	Bmp8b	1338	1347	12.3061	3.38e-05	0.502	gaccggaagg
MA0812.1	TFAP2B	Bmp3	1926	1936	12.3818	3.38e-05	0.0975	cgccgccggct
MA1596.1	ZNF460	Bmp8b	1901	1916	8.13483	3.38e-05	0.0349	agcccagcctccttgc
MA0081.2	SPIB	Bmp6	1758	1773	11.5854	3.38e-05	0.0814	ctccccttcctcccct
MA1987.1	ZNF701	Bmp4	235	255	10.6055	3.39e-05	0.0323	ggagaccctggggaggaagtg
MA1987.1	ZNF701	Bmp3	808	828	10.6055	3.39e-05	0.0323	ggaaacctttgggggaagctg
MA1629.1	Zic2	Bmp2	880	893	11.6667	3.39e-05	0.1	agccctgcaggggc
MA0131.2	HINFP	Bmp7	1180	1191	12	3.39e-05	0.118	cgcggtccgcag
MA1713.1	ZNF610	Bmp8a	1516	1529	11.2653	3.39e-05	0.031	gccgccgcccgggg
MA1981.1	ZNF530	Bmp10	1868	1885	9.78571	3.4e-05	0.0318	ggagagagagaggaagag
MA1515.1	KLF2	Bmp8a	1233	1243	12	3.4e-05	0.0583	ggccccacccg
MA1731.1	ZNF768	Bmp11	1148	1165	11.5918	3.41e-05	0.0982	gttgtctccctgtctgtg
MA1652.1	ZKSCAN5	Bmp9	1644	1657	11.6147	3.41e-05	0.105	caaggaaatgagaa
MA1596.1	ZNF460	Bmp9	278	293	8.11236	3.41e-05	0.0349	tgctcagcctctcgtg
MA1653.1	ZNF148	Bmp11	1869	1880	11.5306	3.41e-05	0.0184	cccccctcggcc
MA1945.1	ETV5::FIGLA	Bmp2	1375	1389	9.91379	3.41e-05	0.125	gcgggatggagctgc
MA1976.1	ZNF320	Bmp7	1796	1822	9.51685	3.41e-05	0.025	cgaggggcccggggccagcaccgagca
MA1714.1	ZNF675	Bmp7	994	1014	10.6889	3.41e-05	0.279	aggtccaggcggagggaatgg
MA0751.1	ZIC4	Bmp6	1567	1581	11.6346	3.41e-05	0.123	cgctccccgctgccc
MA1512.1	KLF11	Bmp8a	1567	1577	11.9808	3.42e-05	0.0724	cccgcgccccc
MA1623.1	Stat2	Bmp10	1653	1665	11.8865	3.42e-05	0.235	gcaaagagaaaat
MA1522.1	MAZ	Bmp11	1596	1606	11.6939	3.42e-05	0.0395	ccccccgcccc
MA0080.6	Spi1	Bmp15	1660	1676	11.4715	3.43e-05	0.0816	aagttaaggaagtgggt
MA1630.2	ZNF281	Bmp8b	1229	1240	9.13483	3.43e-05	0.0217	gggggcgcgggg
MA1713.1	ZNF610	Bmp11	1817	1830	11.2449	3.43e-05	0.031	ccggccgcccgccc
MA0841.1	NFE2	Bmp15	879	889	8.14286	3.43e-05	0.546	cctgactcatc
MA0131.2	HINFP	Bmp7	1150	1161	11.9848	3.43e-05	0.118	ccacctccgcgc
MA1653.1	ZNF148	Bmp11	1933	1944	11.5204	3.43e-05	0.0184	ccctccgccccc
MA1973.1	ZKSCAN3	Bmp2	1077	1096	10.1	3.43e-05	0.192	tttgagagggtagcccctgg
MA1635.1	BHLHE22	Bmp8a	959	968	13.1429	3.43e-05	0.0954	cccagctgga
MA1631.1	ASCL1	Bmp3	1781	1793	12.1951	3.44e-05	0.08	gcgcagctgctgg
MA1564.1	SP9	Bmp11	330	341	12.069	3.44e-05	0.052	gatccgcccacc
MA0784.2	POU1F1	Bmp5	1656	1671	8.74545	3.44e-05	1	gcctgattatcataaa
MA1517.1	KLF6	Bmp11	244	254	12.3966	3.44e-05	0.114	caccacgcccg
MA1976.1	ZNF320	Bmp2	782	808	9.49438	3.44e-05	0.025	ggtgggtgggagggggatttgggcagc
MA1961.1	PATZ1	Bmp2	1930	1941	11.1798	3.45e-05	0.0178	cgggggcgcgag
MA0106.3	TP53	Bmp2	705	722	8.38776	3.45e-05	0.543	gacgtgtccccgcgtgct
MA0463.2	BCL6	Bmp5	1780	1795	11	3.45e-05	1	cagctttcttagaaat
MA0506.2	Nrf1	Bmp8b	1100	1114	11.1138	3.45e-05	0.0725	ggaggcgggtgcgcg
MA0660.1	MEF2B	Bmp5	1968	1979	9.09091	3.46e-05	0.275	actaaaaatatc
MA1942.1	ETV2::FOXI1	Bmp10	581	595	11.9138	3.46e-05	0.41	caaggacaggaagca
MA1709.1	ZIM3	Bmp6	859	873	11.3028	3.46e-05	0.55	taaaagagaaagctt
MA0150.2	Nfe2l2	Bmp9	1028	1042	11.197	3.47e-05	0.627	accagtgacacagct
MA1653.1	ZNF148	Bmp8b	1484	1495	11.4898	3.47e-05	0.0184	ctccccacccgc
MA0830.2	TCF4	Bmp6	675	687	12.1951	3.48e-05	0.0971	cagcagctgccgt
MA1987.1	ZNF701	Bmp7	267	287	10.5505	3.48e-05	0.0323	cagccccaggaggggaaggag
MA0825.1	MNT	Bmp2	866	875	12.7121	3.48e-05	0.661	tccacgtgca
MA0733.1	EGR4	Bmp8a	1566	1581	11.4727	3.48e-05	0.0641	ccccgcgcccccattg
MA0145.2	Tfcp2l1	Bmp8b	1087	1100	12.0909	3.48e-05	0.151	ccggctaaaggcag
MA0047.3	FOXA2	Bmp4	1754	1764	12.4648	3.49e-05	0.495	ctgtaaacaag
MA0741.1	KLF16	Bmp9	1496	1506	11.7586	3.49e-05	0.0467	ccccagccccc
MA0753.2	ZNF740	Bmp7	650	662	10.8876	3.49e-05	0.0316	gaacccccccagc
MA1531.1	NR1D1	Bmp9	258	272	8.46154	3.49e-05	0.402	aggccactaggctat
MA0162.4	EGR1	Bmp3	1883	1896	11.7967	3.5e-05	0.0274	gtgcgccctcgccc
MA1976.1	ZNF320	Bmp8b	1226	1252	9.46067	3.5e-05	0.025	ggtgggggcgcggggaggagcagctga
MA1929.1	CTCF	Bmp8a	1061	1094	10.0407	3.5e-05	0.0605	ctgcctgggctcacgcgggagccaggtgggggac
MA1726.1	ZNF331	Bmp8b	1976	1989	11.6697	3.51e-05	0.121	cccagctgagcgcc
MA1992.1	Ikzf3	Bmp8b	1337	1351	11.945	3.51e-05	0.118	ggaccggaagggcgc
MA1581.1	ZBTB6	Bmp11	958	970	11.9083	3.51e-05	0.128	ttccttgagcatc
MA1630.2	ZNF281	Bmp6	1092	1103	9.03371	3.51e-05	0.0217	cggggcggggag
MA1630.2	ZNF281	Bmp8b	1231	1242	9.03371	3.51e-05	0.0217	gggcgcggggag
MA1102.2	CTCFL	Bmp4	693	704	11.7857	3.51e-05	0.05	gggagggcgcgc
MA0713.1	PHOX2A	Bmp10	1813	1823	12.22	3.52e-05	0.421	ttatccaatta
MA1953.1	FOXO1::ELF1	Bmp3	957	970	11.831	3.53e-05	0.535	aaagacaggaagct
MA1714.1	ZNF675	Bmp3	3	23	10.6222	3.53e-05	0.279	gaggggaagagggataaatgc
MA0658.1	LHX6	Bmp9	1663	1672	12.1455	3.53e-05	0.818	cctaattagg
MA1107.2	KLF9	Bmp3	1250	1265	11.4797	3.53e-05	0.0244	cagccatccccacccc
MA1497.1	HOXA6	Bmp15	592	601	10.4906	3.53e-05	1	tgcaattaac
MA0797.1	TGIF2	Bmp10	1905	1916	9.73394	3.53e-05	0.562	tgacaggagaca
MA0863.1	MTF1	Bmp3	1856	1869	8.13415	3.54e-05	0.817	gctgcacccggccg
MA1713.1	ZNF610	Bmp3	1916	1929	11.1837	3.54e-05	0.031	ccctcggctccgcc
MA2001.1	Six4	Bmp5	984	994	11.8169	3.54e-05	0.756	acaacctgaga
MA0741.1	KLF16	Bmp11	1209	1219	11.7241	3.54e-05	0.0467	cccccccccac
MA1999.1	Prdm5	Bmp11	1975	1989	11.7455	3.54e-05	0.153	cagtcctccctcccc
MA0506.2	Nrf1	Bmp7	1772	1786	11.065	3.54e-05	0.0725	cggtgcgcccgggcg
MA1982.1	ZNF574	Bmp7	1098	1112	10.9888	3.55e-05	0.108	gggcaagaccggctc
MA1961.1	PATZ1	Bmp7	271	282	11.0899	3.55e-05	0.018	cccaggagggga
MA1631.1	ASCL1	Bmp2	900	912	12.1382	3.55e-05	0.08	ttccagctgcccc
MA1976.1	ZNF320	Bmp8b	1921	1947	9.42697	3.55e-05	0.025	ggggcgtccccaggccctgggtcggcc
MA0733.1	EGR4	Bmp11	1198	1213	11.4364	3.55e-05	0.0641	tcccccccaccccccc
MA0518.1	Stat4	Bmp5	600	613	12.4655	3.55e-05	0.154	tttatgggaaatat
MA1992.1	Ikzf3	Bmp10	584	598	11.9266	3.55e-05	0.118	ggacaggaagcatcc
MA0846.1	FOXC2	Bmp3	1160	1171	12.1683	3.57e-05	0.213	aaaacaaacaaa
MA1987.1	ZNF701	Bmp7	991	1011	10.4954	3.57e-05	0.0324	gagaggtccaggcggagggaa
MA1721.1	ZNF93	Bmp8b	1238	1253	10.4954	3.57e-05	0.0366	gggaggagcagctgag
MA0041.2	FOXD3	Bmp11	23	38	11.875	3.57e-05	0.122	ttattaaataaacatt
MA0599.1	KLF5	Bmp4	1971	1980	12.5306	3.57e-05	0.0455	tccactcccc
MA0879.2	DLX1	Bmp10	1817	1824	10.6909	3.58e-05	1	ccaattac
MA0876.1	BSX	Bmp10	1817	1824	10.566	3.58e-05	1	ccaattac
MA1967.1	TFAP4::FLI1	Bmp8a	64	79	5.62069	3.58e-05	0.376	agctgatgcaggtgcc
MA1653.1	ZNF148	Bmp6	1562	1573	11.4286	3.58e-05	0.0184	ggccccgctccc
MA1981.1	ZNF530	Bmp3	984	1001	9.66327	3.58e-05	0.0318	gcaggtgcaggggcccgc
MA0136.3	Elf5	Bmp2	1545	1556	12.2846	3.58e-05	0.183	ctaaggaagtca
MA1122.1	TFDP1	Bmp8b	1332	1342	11.9817	3.59e-05	0.104	tggcgggaccg
MA1122.1	TFDP1	Bmp8a	1349	1359	11.9817	3.59e-05	0.104	tggcgggaccg
MA1597.1	ZNF528	Bmp10	1951	1967	7.62245	3.59e-05	0.402	cccagggaagctaaacc
MA1546.1	PAX3	Bmp10	1199	1214	11.4839	3.59e-05	1	atgatacggttattac
MA0029.1	Mecom	Bmp10	1924	1937	10.2697	3.59e-05	0.571	tccacaagataaaa
MA0003.4	TFAP2A	Bmp11	1128	1141	11.9756	3.59e-05	0.116	gcctcctcaggggc
MA1653.1	ZNF148	Bmp11	1212	1223	11.4184	3.6e-05	0.0184	ccccccacccct
MA1630.2	ZNF281	Bmp8a	973	984	8.89888	3.6e-05	0.0218	ggaggcggagcc
MA0753.2	ZNF740	Bmp11	1591	1603	10.8202	3.6e-05	0.0316	tccgcccccccgc
MA0753.2	ZNF740	Bmp11	1796	1808	10.8202	3.6e-05	0.0316	gggcccccccagc
MA1981.1	ZNF530	Bmp10	1864	1881	9.64286	3.61e-05	0.0318	ggagggagagagagagga
MA1934.1	ERF::FIGLA	Bmp8a	64	79	8.61224	3.61e-05	0.267	agctgatgcaggtgcc
MA0835.2	BATF3	Bmp15	879	889	12.4865	3.62e-05	0.432	cctgactcatc
MA0747.1	SP8	Bmp11	1205	1216	11.8947	3.62e-05	0.0749	cacccccccccc
MA0814.2	TFAP2C	Bmp8b	1843	1856	11.9024	3.62e-05	0.0796	cgcgctgaggccgc
MA0814.2	TFAP2C	Bmp8a	1861	1874	11.9024	3.62e-05	0.0796	cgcgctgaggccgc
MA1981.1	ZNF530	Bmp8b	1222	1239	9.63265	3.62e-05	0.0318	gccaggtgggggcgcggg
MA0750.2	ZBTB7A	Bmp9	1845	1857	11.9593	3.63e-05	0.298	gcccggcagcggg
MA0161.2	NFIC	Bmp7	920	930	13.122	3.63e-05	0.284	agcttggcagg
MA1965.1	SP5	Bmp11	1981	1990	12.898	3.63e-05	0.0361	tccctcccct
MA1528.1	NFIX	Bmp7	1791	1807	10.5918	3.64e-05	0.145	cggggcgaggggcccgg
MA0773.1	MEF2D	Bmp5	1968	1979	8.6	3.64e-05	0.29	actaaaaatatc
MA0521.2	Tcf12	Bmp9	1035	1046	12.7073	3.64e-05	0.169	acacagctggga
MA1630.2	ZNF281	Bmp4	670	681	8.85393	3.65e-05	0.0219	aggggcgggggg
MA0499.2	MYOD1	Bmp6	1706	1718	12.1301	3.66e-05	0.174	acgcacctggcct
MA1522.1	MAZ	Bmp8b	1863	1873	11.4898	3.66e-05	0.0395	cgcccgtcccg
MA0102.4	CEBPA	Bmp6	386	399	11.8537	3.66e-05	0.873	atcttgcaccatat
MA0472.2	EGR2	Bmp7	195	205	10.8793	3.67e-05	0.146	gcgcccccgct
MA0472.2	EGR2	Bmp11	1600	1610	10.8793	3.67e-05	0.146	ccgccccctca
MA1528.1	NFIX	Bmp8a	1443	1459	10.5714	3.67e-05	0.145	gcgggctcctcgcccgg
MA1964.1	SMAD2	Bmp7	851	860	12.5818	3.67e-05	0.393	ttccagacag
MA1581.1	ZBTB6	Bmp2	286	298	11.8349	3.67e-05	0.128	gtcccggagccgg
MA1581.1	ZBTB6	Bmp8a	1817	1829	11.8349	3.67e-05	0.128	gtcccggagccgg
MA1987.1	ZNF701	Bmp2	1946	1966	10.4312	3.68e-05	0.0326	gaggactgggcggggaactcg
MA1929.1	CTCF	Bmp8b	1243	1276	9.93496	3.69e-05	0.0612	gagcagctgagcaggtgccgggaaggaggcgcct
MA1564.1	SP9	Bmp11	174	185	11.9828	3.69e-05	0.0522	gctccgcctccc
MA1564.1	SP9	Bmp2	529	540	11.9828	3.69e-05	0.0522	ccaccgcccctc
MA1584.1	ZIC5	Bmp8b	1874	1889	7.46939	3.69e-05	0.145	ccccgccccgccgccc
MA1990.1	Gli1	Bmp15	858	871	11.6596	3.7e-05	0.242	aaaggcctcccaca
MA1512.1	KLF11	Bmp8b	1873	1883	11.8269	3.7e-05	0.0745	gccccgccccg
MA0131.2	HINFP	Bmp8a	381	392	11.8485	3.7e-05	0.118	cagcctccgccg
MA1627.1	Wt1	Bmp8a	981	994	11.5122	3.71e-05	0.0361	agcctcctccgcaa
MA1522.1	MAZ	Bmp8b	1546	1556	11.449	3.71e-05	0.0395	ggccccgcccc
MA1522.1	MAZ	Bmp8a	1558	1568	11.449	3.71e-05	0.0395	ggccccgcccc
MA0753.2	ZNF740	Bmp11	1595	1607	10.7528	3.72e-05	0.0316	cccccccgccccc
MA0090.3	TEAD1	Bmp15	491	503	11.878	3.72e-05	1	ctacatgccaggg
MA1721.1	ZNF93	Bmp4	1091	1106	10.4128	3.72e-05	0.0366	ggcagccggggcgctg
MA1630.2	ZNF281	Bmp11	1761	1772	8.77528	3.72e-05	0.0219	gggggccggggc
MA0137.3	STAT1	Bmp5	1365	1375	11.8	3.73e-05	0.239	cttacaggaag
MA0058.3	MAX	Bmp6	693	702	12.8269	3.73e-05	0.754	gccacgtgtc
MA0745.2	SNAI2	Bmp6	1706	1718	12.4388	3.74e-05	0.184	acgcacctggcct
MA0742.2	KLF12	Bmp2	788	796	11.2022	3.74e-05	0.0513	tgggagggg
MA1596.1	ZNF460	Bmp8b	1887	1902	7.8764	3.74e-05	0.0373	cccgccgcccgccgag
MA0747.1	SP8	Bmp11	1934	1945	11.8289	3.74e-05	0.0749	cctccgccccct
MA1723.1	PRDM9	Bmp7	633	656	10.3853	3.74e-05	0.0135	agaggaggaggtgggaagaacccc
MA0810.1	TFAP2A	Bmp11	1870	1881	12.1273	3.75e-05	0.0835	ccccctcggccg
MA0153.2	HNF1B	Bmp8b	307	319	11.2576	3.75e-05	0.447	attaataatttat
MA1637.1	EBF3	Bmp4	1339	1351	11.7561	3.75e-05	0.153	ttccctggggatg
MA1653.1	ZNF148	Bmp9	592	603	11.3367	3.75e-05	0.0189	cacccatccccc
MA1568.1	TCF21	Bmp3	48	59	12.0484	3.76e-05	0.897	ctgcatatggtc
MA1962.1	POU2F1::SOX2	Bmp3	274	290	9.42	3.77e-05	0.598	aatataaataacaaggc
MA0616.2	HES2	Bmp8a	1287	1296	12.3462	3.77e-05	0.307	gccgcgtgtc
MA1522.1	MAZ	Bmp8b	1552	1562	11.4082	3.77e-05	0.0395	gcccccgcccc
MA1643.1	NFIB	Bmp9	443	463	9.11224	3.77e-05	0.189	gagctggatcaaagcccagca
MA0821.2	HES5	Bmp8a	1287	1296	12.1193	3.77e-05	0.192	gccgcgtgtc
MA1627.1	Wt1	Bmp11	1411	1424	11.4797	3.78e-05	0.0361	tgtctcccacagac
MA0733.1	EGR4	Bmp7	1706	1721	11.3273	3.78e-05	0.0641	ctcctcccacccgcgc
MA1516.1	KLF3	Bmp6	333	343	11.1489	3.78e-05	0.111	tgccaagcccc
MA0103.3	ZEB1	Bmp11	1121	1131	12.6327	3.78e-05	0.101	tgcacctgcct
MA1102.2	CTCFL	Bmp9	981	992	11.6735	3.78e-05	0.05	gccaggtggctg
MA0813.1	TFAP2B	Bmp2	880	892	11.541	3.79e-05	0.12	agccctgcagggg
MA0889.1	GBX1	Bmp9	1663	1672	12.2239	3.79e-05	0.906	cctaattagg
MA0081.2	SPIB	Bmp11	1478	1493	11.374	3.8e-05	0.0869	cttcttttcctccttt
MA1993.1	Neurod2	Bmp3	1518	1527	13.2889	3.8e-05	0.146	cgcagctgct
MA1993.1	Neurod2	Bmp3	1782	1791	13.2889	3.8e-05	0.146	cgcagctgct
MA0477.2	FOSL1	Bmp9	1327	1339	12.0636	3.81e-05	0.457	gtttgactcatca
MA0655.1	JDP2	Bmp15	880	888	10.4655	3.82e-05	0.608	ctgactcat
MA0149.1	EWSR1-FLI1	Bmp2	614	631	-11.1184	3.82e-05	0.0512	gagaaggaggaggcaaag
MA1134.1	FOS::JUNB	Bmp15	879	890	12.3556	3.82e-05	0.524	cctgactcatca
MA0516.3	SP2	Bmp8a	1596	1604	12.1348	3.84e-05	0.045	tgggcgggc
MA0105.4	NFKB1	Bmp8b	1920	1932	4.44231	3.84e-05	0.275	cggggcgtcccca
MA0506.2	Nrf1	Bmp11	1830	1844	10.9106	3.85e-05	0.0725	cgccccgcccgcgcg
MA0471.2	E2F6	Bmp15	1745	1757	11.748	3.85e-05	0.049	gagagcgggaggg
MA1548.1	PLAGL2	Bmp7	777	786	12.3607	3.85e-05	0.0794	cgggccccag
MA1548.1	PLAGL2	Bmp8b	1530	1539	12.3607	3.85e-05	0.0794	gtggcccccg
MA1538.1	NR2F1	Bmp11	883	897	9.4	3.86e-05	0.551	gttgtccctgacctc
MA1929.1	CTCF	Bmp9	1140	1173	9.84553	3.86e-05	0.0614	cagctcaatcaggcctgggctggagagggggcat
MA1728.1	ZNF549	Bmp6	1688	1699	11.6911	3.86e-05	0.115	agtgcagcccgg
MA1986.1	ZNF692	Bmp6	1637	1646	12.5192	3.86e-05	0.221	gaggcccaga
MA1976.1	ZNF320	Bmp7	1535	1561	9.23596	3.86e-05	0.0258	gagagcgccccggggcccctgctatcc
MA0822.1	HES7	Bmp6	692	703	5.27586	3.86e-05	0.462	agccacgtgtcc
MA0490.2	JUNB	Bmp9	1327	1339	11.9758	3.86e-05	0.502	gtttgactcatca
MA0116.1	Znf423	Bmp7	320	334	7.41573	3.87e-05	0.31	gccactctgggtgca
MA1583.1	ZFP57	Bmp7	1584	1596	12.3878	3.87e-05	0.651	gggttgccgccgc
MA0678.1	OLIG2	Bmp9	1601	1610	12.0345	3.87e-05	0.611	agcatatgtc
MA1555.1	RXRB	Bmp15	902	915	10.5517	3.87e-05	0.877	caggtcttgacctg
MA1533.1	NR1I2	Bmp2	434	450	11.3684	3.87e-05	0.58	ggggacttcttgaactt
MA1713.1	ZNF610	Bmp8b	1826	1839	11	3.88e-05	0.031	gcgggcgctccagg
MA0471.2	E2F6	Bmp4	670	682	11.7398	3.88e-05	0.049	aggggcggggggc
MA0080.6	Spi1	Bmp7	629	645	11.252	3.88e-05	0.0816	ccgaagaggaggaggtg
MA1615.1	Plagl1	Bmp11	1758	1770	11.748	3.89e-05	0.0858	cacgggggccggg
MA1630.2	ZNF281	Bmp7	1375	1386	8.59551	3.89e-05	0.022	ggggggagggcg
MA1487.2	FOXE1	Bmp3	1158	1171	11.6034	3.89e-05	0.319	aaaaaacaaacaaa
MA0670.1	NFIA	Bmp2	1870	1879	12.6	3.89e-05	0.425	tgtgccaagc
MA1513.1	KLF15	Bmp7	1713	1723	10.6923	3.89e-05	0.0291	cacccgcgccc
MA0521.2	Tcf12	Bmp6	675	686	12.6423	3.89e-05	0.169	cagcagctgccg
MA1578.1	VEZF1	Bmp3	1309	1318	12.6885	3.89e-05	0.128	ccccccctcc
MA0079.5	SP1	Bmp2	788	796	11.4592	3.89e-05	0.0352	tgggagggg
MA0761.2	ETV1	Bmp2	1520	1533	11.9024	3.9e-05	0.23	tgtcaggaagttct
MA1981.1	ZNF530	Bmp10	1853	1870	9.44898	3.91e-05	0.0318	gagtggtagggggaggga
MA0146.2	Zfx	Bmp2	541	554	11.9697	3.91e-05	0.0871	cactcctcggcctt
MA1716.1	ZNF76	Bmp3	1749	1769	8.89655	3.91e-05	0.253	ggcgcccgcagcgccctgcgc
MA0162.4	EGR1	Bmp7	1706	1719	11.6179	3.91e-05	0.0282	ctcctcccacccgc
MA1630.2	ZNF281	Bmp7	639	650	8.57303	3.92e-05	0.022	ggaggtgggaag
MA1961.1	PATZ1	Bmp7	1949	1960	10.8315	3.92e-05	0.0191	gggcggtgcggg
MA0788.1	POU3F3	Bmp5	1883	1895	11.75	3.92e-05	0.642	aataggtaaattt
MA0814.2	TFAP2C	Bmp9	839	852	11.7724	3.92e-05	0.0796	gtccctggggccct
MA0258.2	ESR2	Bmp6	1979	1993	11.6731	3.92e-05	0.359	ggggcagcccggccg
MA1633.2	BACH1	Bmp15	880	888	12.1277	3.93e-05	0.753	ctgactcat
MA1965.1	SP5	Bmp4	90	99	12.8571	3.93e-05	0.0361	accctccctc
MA1965.1	SP5	Bmp7	1661	1670	12.8571	3.93e-05	0.0361	tgcctccccg
MA1965.1	SP5	Bmp11	1977	1986	12.8571	3.93e-05	0.0361	gtcctccctc
MA1987.1	ZNF701	Bmp8a	1077	1097	10.2936	3.93e-05	0.0328	gggagccaggtgggggacgca
MA0821.2	HES5	Bmp2	310	319	12.1101	3.94e-05	0.192	gccacgcgtc
MA1981.1	ZNF530	Bmp4	662	679	9.42857	3.94e-05	0.0318	ggcccgcgaggggcgggg
MA0735.1	GLIS1	Bmp9	1498	1513	-6.47273	3.94e-05	0.566	ccagcccccacggttc
MA1955.1	FOXO1::ELK3	Bmp4	1523	1536	11.2105	3.95e-05	0.61	accaactggaagtt
MA0599.1	KLF5	Bmp8b	475	484	12.3061	3.95e-05	0.0488	gtccctccct
MA1941.1	ETV2::FIGLA	Bmp9	1846	1861	10.695	3.95e-05	0.177	cccggcagcgggtgag
MA1627.1	Wt1	Bmp8b	549	562	11.3984	3.95e-05	0.0369	cccctgccccagcc
MA0056.2	MZF1	Bmp11	1112	1124	12.0325	3.95e-05	0.269	ccaatcccctgca
MA0907.1	HOXC13	Bmp10	1713	1723	11.8226	3.96e-05	0.92	gctcattaaaa
MA1713.1	ZNF610	Bmp8b	1875	1888	10.9592	3.96e-05	0.031	cccgccccgccgcc
MA1577.1	TLX2	Bmp15	578	585	11.5094	3.96e-05	0.474	ctaattag
MA1577.1	TLX2	Bmp9	1664	1671	11.5094	3.96e-05	0.474	ctaattag
MA0027.2	EN1	Bmp15	578	585	11.5085	3.96e-05	0.474	ctaattag
MA0027.2	EN1	Bmp9	1664	1671	11.5085	3.96e-05	0.474	ctaattag
MA1498.2	HOXA7	Bmp15	593	600	10.1698	3.96e-05	1	gcaattaa
MA1504.1	HOXC4	Bmp5	851	858	10.7358	3.96e-05	0.948	gtcattaa
MA0163.1	PLAG1	Bmp3	3	16	7.23469	3.96e-05	0.0834	gaggggaagaggga
MA1573.2	Thap11	Bmp3	495	508	10.0367	3.97e-05	0.45	accaccacgcccag
MA1986.1	ZNF692	Bmp9	562	571	12.4423	3.97e-05	0.221	caggcccagc
MA1952.1	FOXJ2::ELF1	Bmp3	957	970	11.8226	3.97e-05	0.743	aaagacaggaagct
MA0043.3	HLF	Bmp15	322	335	11.9279	3.97e-05	1	atattatacaatac
MA1559.1	SNAI3	Bmp7	1395	1404	12.2909	3.97e-05	0.211	ggcaggtggg
MA1683.1	FOXA3	Bmp7	1319	1329	12.4483	3.97e-05	0.475	cagtaaacatt
MA1641.1	MYF5	Bmp9	1035	1046	12.4495	3.98e-05	0.245	acacagctggga
MA0830.2	TCF4	Bmp3	1517	1529	12.0081	3.98e-05	0.104	ccgcagctgctcc
MA1589.1	ZNF140	Bmp6	1261	1281	6.74157	3.98e-05	0.676	tgcgagcgggtttgctgggca
MA0162.4	EGR1	Bmp4	1616	1629	11.5854	3.99e-05	0.0282	tccctcccccaccc
MA0597.2	THAP1	Bmp2	1880	1891	11.9495	3.99e-05	0.0772	caggagggcatc
MA0039.4	KLF4	Bmp9	1494	1505	11.5818	3.99e-05	0.0383	ctccccagcccc
MA1999.1	Prdm5	Bmp9	956	970	11.5697	4e-05	0.153	tggttctccctgctg
MA1960.1	MGA::EVX1	Bmp10	1191	1202	11.6	4e-05	0.758	tggagataatga
MA1961.1	PATZ1	Bmp4	627	638	10.7865	4e-05	0.0191	ggcgggcgcgga
MA1961.1	PATZ1	Bmp7	1409	1420	10.7865	4e-05	0.0191	cgccggcgcggg
MA1947.1	ETV5::FOXO1	Bmp6	276	288	11.8429	4e-05	0.664	atccacaggaacc
MA0781.1	PAX9	Bmp4	1801	1817	2.78182	4e-05	0.864	ggccgtgcatggctgca
MA0751.1	ZIC4	Bmp8b	756	770	11.3462	4e-05	0.123	gctcccccgccgggg
MA1596.1	ZNF460	Bmp11	1122	1137	7.69663	4.01e-05	0.039	gcacctgcctcctcag
MA0501.1	MAF::NFE2	Bmp15	880	894	9.98361	4.01e-05	0.525	ctgactcatcatctc
MA0080.6	Spi1	Bmp3	1357	1373	11.1951	4.01e-05	0.0816	aggacgagggagtggga
MA0827.1	OLIG3	Bmp9	1601	1610	11.9828	4.01e-05	0.501	agcatatgtc
MA1929.1	CTCF	Bmp8b	1297	1330	9.76423	4.01e-05	0.0615	gcgcacgcgacggcggggcggccgggtggcacca
MA1599.1	ZNF682	Bmp7	261	276	10.8862	4.03e-05	0.0894	ctcacccagccccagg
MA0747.1	SP8	Bmp4	1976	1987	11.6842	4.03e-05	0.0753	tcccctccccct
MA1712.1	ZNF454	Bmp4	100	117	10.7317	4.04e-05	0.0314	ccattcccggccccgcgc
MA1548.1	PLAGL2	Bmp9	844	853	12.2951	4.04e-05	0.0794	tggggccctt
MA1099.2	HES1	Bmp8b	1818	1827	12.2766	4.04e-05	0.246	gtcgcgcggc
MA0150.2	Nfe2l2	Bmp15	876	890	10.8788	4.04e-05	0.627	aagcctgactcatca
MA0825.1	MNT	Bmp2	1297	1306	12.5909	4.04e-05	0.661	gacacgtgca
MA1528.1	NFIX	Bmp8b	1181	1197	10.3061	4.04e-05	0.145	gggggcggcctgcctgg
MA1730.1	ZNF708	Bmp9	624	638	10.8807	4.05e-05	0.142	catgctgtggcccct
MA1987.1	ZNF701	Bmp6	1170	1190	10.2294	4.05e-05	0.0332	gagcgcggcgtggagaggcgg
MA1981.1	ZNF530	Bmp2	758	775	9.35714	4.05e-05	0.0318	cgcgggccagggcccggg
[truncated: 2,297 more rows]
